# Supplementary material for: The 14q32 maternally imprinted locus is a major source of longitudinally stable circulating microRNAs as measured by small RNA sequencing
Source: Sci Rep. 2019 Oct 31;9:15787. doi: 10.1038/s41598-019-51948-6 (PMC6823392; doi:10.1038/s41598-019-51948-6)
Supplement: Supplementary file 2 — Supplementary Dataset 1 [file 41598_2019_51948_MOESM2_ESM.xlsx]

## Sheet: miRNA abundance
rank (by abundance)	microRNA	Percentage of total miRNA		Read counts per million (cpm)		Cumulative percentage of total miRNA
		mean	S.D.	mean	S.D
1	hsa-miR-451a	25.628	6.38646	256280	63864.6	25.628
2	hsa-miR-148a-3p	6.09981	2.48406	60998.1	24840.6	31.7278
3	hsa-let-7a-5p	5.94907	1.84866	59490.7	18486.6	37.6769
4	hsa-miR-21-5p	4.75385	1.75323	47538.5	17532.3	42.4307
5	hsa-let-7f-5p	4.26989	1.16493	42698.9	11649.3	46.7006
6	hsa-let-7b-5p	3.90631	1.20484	39063.1	12048.4	50.6069
7	hsa-miR-26a-5p	3.62181	1.00079	36218.1	10007.9	54.2287
8	hsa-miR-92a-3p	3.61471	1.21095	36147.1	12109.5	57.8434
9	hsa-miR-423-5p	3.51977	0.997105	35197.7	9971.05	61.3632
10	hsa-miR-122-5p	2.43504	3.16196	24350.4	31619.6	63.7983
11	hsa-let-7i-5p	2.28255	0.489594	22825.5	4895.94	66.0808
12	hsa-miR-22-3p	2.18007	0.38499	21800.7	3849.9	68.2609
13	hsa-let-7g-5p	1.90539	0.501997	19053.9	5019.97	70.1663
14	hsa-miR-30d-5p	1.86146	0.522167	18614.6	5221.67	72.0277
15	hsa-miR-25-3p	1.75805	0.579482	17580.5	5794.82	73.7858
16	hsa-miR-126-3p	1.68752	0.701921	16875.2	7019.21	75.4733
17	hsa-miR-24-3p	1.57619	0.622882	15761.9	6228.82	77.0495
18	hsa-miR-320a	1.27274	0.445762	12727.4	4457.62	78.3222
19	hsa-miR-142-5p	1.20414	0.328279	12041.4	3282.79	79.5264
20	hsa-miR-101-3p	0.991677	0.423635	9916.77	4236.35	80.518
21	hsa-miR-27a-3p	0.887877	0.477861	8878.77	4778.61	81.4059
22	hsa-miR-191-5p	0.820074	0.228377	8200.74	2283.77	82.226
23	hsa-miR-143-3p	0.794642	0.360361	7946.42	3603.61	83.0206
24	hsa-miR-146a-5p	0.779213	0.258215	7792.13	2582.15	83.7998
25	hsa-miR-26b-5p	0.748132	0.191528	7481.32	1915.28	84.548
26	hsa-let-7d-5p	0.679562	0.218377	6795.62	2183.77	85.2275
27	hsa-miR-30e-5p	0.607719	0.177336	6077.19	1773.36	85.8353
28	hsa-miR-16-5p	0.607134	0.189794	6071.34	1897.94	86.4424
29	hsa-miR-423-3p	0.545886	0.152956	5458.86	1529.56	86.9883
30	hsa-miR-16-2-3p	0.541734	0.137184	5417.34	1371.84	87.53
31	hsa-miR-140-3p	0.502369	0.170638	5023.69	1706.38	88.0324
32	hsa-miR-185-5p	0.473355	0.263745	4733.55	2637.45	88.5057
33	hsa-miR-181a-5p	0.404072	0.116393	4040.72	1163.93	88.9098
34	hsa-miR-144-3p	0.369748	0.19122	3697.48	1912.2	89.2796
35	hsa-miR-223-5p	0.364664	0.191254	3646.64	1912.54	89.6442
36	hsa-miR-103a-3p	0.356338	0.116227	3563.38	1162.27	90.0006
37	hsa-miR-148b-3p	0.333584	0.089349	3335.84	893.49	90.3341
38	hsa-miR-223-3p	0.306816	0.233794	3068.16	2337.94	90.641
39	hsa-miR-99a-5p	0.300366	0.141215	3003.66	1412.15	90.9413
40	hsa-miR-128-3p	0.283205	0.107817	2832.05	1078.17	91.2245
41	hsa-miR-151a-3p	0.272089	0.115573	2720.89	1155.73	91.4966
42	hsa-miR-27b-3p	0.263702	0.100301	2637.02	1003.01	91.7603
43	hsa-miR-10b-5p	0.254597	0.134366	2545.97	1343.66	92.0149
44	hsa-miR-222-3p	0.234878	0.0740851	2348.78	740.851	92.2498
45	hsa-miR-340-5p	0.224561	0.0762884	2245.61	762.884	92.4744
46	hsa-miR-182-5p	0.213743	0.083008	2137.43	830.08	92.6881
47	hsa-miR-146b-5p	0.20648	0.0669761	2064.8	669.761	92.8946
48	hsa-miR-363-3p	0.199279	0.0588785	1992.79	588.785	93.0939
49	hsa-miR-484	0.191263	0.0541215	1912.63	541.215	93.2851
50	hsa-miR-532-5p	0.172457	0.0405937	1724.57	405.937	93.4576
51	hsa-miR-192-5p	0.172027	0.0605313	1720.27	605.313	93.6296
52	hsa-miR-186-5p	0.169798	0.0471873	1697.98	471.873	93.7994
53	hsa-miR-30c-5p	0.169501	0.0494125	1695.01	494.125	93.9689
54	hsa-miR-23a-3p	0.169226	0.0991261	1692.26	991.261	94.1381
55	hsa-miR-221-3p	0.163653	0.0510218	1636.53	510.218	94.3018
56	hsa-let-7c-5p	0.161809	0.0460847	1618.09	460.847	94.4636
57	hsa-miR-10a-5p	0.160682	0.0928026	1606.82	928.026	94.6243
58	hsa-miR-144-5p	0.159759	0.0596948	1597.59	596.948	94.784
59	hsa-miR-93-5p	0.147654	0.0458577	1476.54	458.577	94.9317
60	hsa-miR-183-5p	0.147462	0.0521414	1474.62	521.414	95.0791
61	hsa-miR-20a-5p	0.146216	0.0567836	1462.16	567.836	95.2254
62	hsa-let-7d-3p	0.144859	0.0806989	1448.59	806.989	95.3702
63	hsa-miR-425-5p	0.137343	0.0292076	1373.43	292.076	95.5076
64	hsa-miR-378a-3p	0.120566	0.0468939	1205.66	468.939	95.6281
65	hsa-miR-584-5p	0.118841	0.0452441	1188.41	452.441	95.747
66	hsa-miR-744-5p	0.11749	0.043424	1174.9	434.24	95.8645
67	hsa-miR-629-5p	0.109786	0.0407998	1097.86	407.998	95.9742
68	hsa-miR-320b	0.103504	0.0260884	1035.04	260.884	96.0778
69	hsa-miR-199a-3p	0.0943324	0.0343245	943.324	343.245	96.1721
70	hsa-miR-1307-3p	0.0933981	0.0394847	933.981	394.847	96.2655
71	hsa-miR-106b-3p	0.0917167	0.0308037	917.167	308.037	96.3572
72	hsa-miR-100-5p	0.0890702	0.0496777	890.702	496.777	96.4463
73	hsa-miR-7-5p	0.0875671	0.0262349	875.671	262.349	96.5338
74	hsa-miR-98-5p	0.0853559	0.0223171	853.559	223.171	96.6192
75	hsa-miR-3615	0.0852599	0.0404905	852.599	404.905	96.7045
76	hsa-miR-30a-5p	0.0713649	0.0305909	713.649	305.909	96.7758
77	hsa-miR-361-3p	0.0686159	0.0199697	686.159	199.697	96.8444
78	hsa-miR-99b-5p	0.0679927	0.0426111	679.927	426.111	96.9124
79	hsa-miR-29a-3p	0.0651617	0.0286908	651.617	286.908	96.9776
80	hsa-miR-4433b-3p	0.0651591	0.0561168	651.591	561.168	97.0427
81	hsa-miR-126-5p	0.0621613	0.027399	621.613	273.99	97.1049
82	hsa-miR-17-5p	0.0618409	0.0206275	618.409	206.275	97.1667
83	hsa-miR-142-3p	0.0591552	0.0293405	591.552	293.405	97.2259
84	hsa-miR-28-3p	0.057684	0.0206409	576.84	206.409	97.2836
85	hsa-miR-193a-5p	0.0562237	0.03055	562.237	305.5	97.3398
86	hsa-miR-338-5p	0.0515802	0.0255546	515.802	255.546	97.3914
87	hsa-miR-30e-3p	0.0510147	0.0149984	510.147	149.984	97.4424
88	hsa-miR-409-3p	0.0506711	0.0375855	506.711	375.855	97.4931
89	hsa-miR-203a	0.0503114	0.0562526	503.114	562.526	97.5434
90	hsa-miR-140-5p	0.0488647	0.0211766	488.647	211.766	97.5923
91	hsa-miR-199b-3p	0.0470774	0.0169446	470.774	169.446	97.6393
92	hsa-miR-19b-3p	0.0468258	0.0194261	468.258	194.261	97.6862
93	hsa-miR-486-5p	0.0450684	0.0464716	450.684	464.716	97.7312
94	hsa-miR-652-3p	0.0432021	0.0141253	432.021	141.253	97.7744
95	hsa-miR-194-5p	0.0425672	0.011975	425.672	119.75	97.817
96	hsa-miR-15b-5p	0.041689	0.0121198	416.89	121.198	97.8587
97	hsa-miR-181b-5p	0.0406178	0.0128192	406.178	128.192	97.8993
98	hsa-miR-199a-5p	0.0406077	0.0220352	406.077	220.352	97.9399
99	hsa-miR-139-5p	0.038952	0.0218595	389.52	218.595	97.9789
100	hsa-miR-374b-5p	0.0384222	0.0123651	384.222	123.651	98.0173
101	hsa-miR-134-5p	0.0378189	0.0333079	378.189	333.079	98.0551
102	hsa-let-7e-5p	0.0368482	0.0174951	368.482	174.951	98.0919
103	hsa-miR-125a-5p	0.035434	0.0295948	354.34	295.948	98.1274
104	hsa-miR-625-3p	0.0349219	0.0165758	349.219	165.758	98.1623
105	hsa-miR-106b-5p	0.0338597	0.0113535	338.597	113.535	98.1962
106	hsa-miR-150-5p	0.0338513	0.0292409	338.513	292.409	98.23
107	hsa-miR-424-3p	0.0336139	0.014332	336.139	143.32	98.2636
108	hsa-miR-375	0.033504	0.027845	335.04	278.45	98.2971
109	hsa-miR-501-3p	0.0328422	0.0105482	328.422	105.482	98.33
110	hsa-miR-145-3p	0.0319016	0.012116	319.016	121.16	98.3619
111	hsa-miR-224-5p	0.0298702	0.0226062	298.702	226.062	98.3917
112	hsa-miR-374a-5p	0.0297592	0.00857258	297.592	85.7258	98.4215
113	hsa-miR-382-5p	0.0291304	0.0247218	291.304	247.218	98.4506
114	hsa-miR-2110	0.0275434	0.00788055	275.434	78.8055	98.4782
115	hsa-miR-370-3p	0.0267512	0.018269	267.512	182.69	98.5049
116	hsa-miR-342-5p	0.0263752	0.0116043	263.752	116.043	98.5313
117	hsa-miR-125b-5p	0.0262897	0.0173064	262.897	173.064	98.5576
118	hsa-miR-320c	0.0253578	0.00942003	253.578	94.2003	98.583
119	hsa-miR-32-5p	0.0250562	0.0101405	250.562	101.405	98.608
120	hsa-miR-1180-3p	0.0248932	0.00815851	248.932	81.5851	98.6329
121	hsa-miR-152-3p	0.0242583	0.00974795	242.583	97.4795	98.6572
122	hsa-miR-543	0.0238722	0.0196412	238.722	196.412	98.681
123	hsa-miR-155-5p	0.0227875	0.00757333	227.875	75.7333	98.7038
124	hsa-miR-22-5p	0.0214044	0.00526674	214.044	52.6674	98.7252
125	hsa-miR-197-3p	0.0204333	0.0112389	204.333	112.389	98.7457
126	hsa-miR-335-5p	0.0204227	0.00819615	204.227	81.9615	98.7661
127	hsa-miR-660-5p	0.0200052	0.00711284	200.052	71.1284	98.7861
128	hsa-miR-4433b-5p	0.0194797	0.0131096	194.797	131.096	98.8056
129	hsa-miR-23b-3p	0.0194188	0.00912351	194.188	91.2351	98.825
130	hsa-miR-4443	0.0183065	0.0163783	183.065	163.783	98.8433
131	hsa-miR-361-5p	0.0177125	0.00646706	177.125	64.6706	98.861
132	hsa-miR-4732-5p	0.0170795	0.005504	170.795	55.04	98.8781
133	hsa-miR-654-3p	0.016353	0.0101843	163.53	101.843	98.8944
134	hsa-miR-30b-5p	0.0161652	0.00583163	161.652	58.3163	98.9106
135	hsa-miR-450b-5p	0.0155687	0.00971146	155.687	97.1146	98.9262
136	hsa-miR-425-3p	0.0154257	0.00629413	154.257	62.9413	98.9416
137	hsa-miR-19a-3p	0.0154205	0.00596892	154.205	59.6892	98.957
138	hsa-miR-24-2-5p	0.015031	0.00522771	150.31	52.2771	98.972
139	hsa-miR-215-5p	0.014783	0.0142962	147.83	142.962	98.9868
140	hsa-miR-339-3p	0.0142994	0.00440756	142.994	44.0756	99.0011
141	hsa-miR-589-5p	0.0134608	0.00636595	134.608	63.6595	99.0146
142	hsa-miR-323b-3p	0.0131884	0.0102066	131.884	102.066	99.0278
143	hsa-miR-328-3p	0.0131042	0.0115468	131.042	115.468	99.0409
144	hsa-miR-582-3p	0.0130516	0.00942563	130.516	94.2563	99.0539
145	hsa-miR-379-5p	0.0129725	0.00869893	129.725	86.9893	99.0669
146	hsa-miR-450a-5p	0.012765	0.00773087	127.65	77.3087	99.0797
147	hsa-miR-28-5p	0.0125823	0.00544434	125.823	54.4434	99.0923
148	hsa-miR-1	0.0125786	0.0123317	125.786	123.317	99.1048
149	hsa-miR-495-3p	0.0119057	0.00606768	119.057	60.6768	99.1167
150	hsa-miR-181a-2-3p	0.0118999	0.00290606	118.999	29.0606	99.1286
151	hsa-miR-15b-3p	0.0115836	0.00828359	115.836	82.8359	99.1402
152	hsa-miR-27a-5p	0.0112734	0.00870714	112.734	87.0714	99.1515
153	hsa-miR-20b-5p	0.0112339	0.00445083	112.339	44.5083	99.1627
154	hsa-miR-3158-3p	0.0111306	0.00429045	111.306	42.9045	99.1739
155	hsa-miR-664a-5p	0.0104933	0.00400983	104.933	40.0983	99.1844
156	hsa-miR-340-3p	0.0104841	0.00590138	104.841	59.0138	99.1948
157	hsa-miR-381-3p	0.010356	0.00711258	103.56	71.1258	99.2052
158	hsa-miR-432-5p	0.0103388	0.00652943	103.388	65.2943	99.2155
159	hsa-miR-502-3p	0.0102748	0.00327143	102.748	32.7143	99.2258
160	hsa-let-7a-3p	0.0102384	0.00426013	102.384	42.6013	99.236
161	hsa-miR-505-5p	0.00969337	0.00318488	96.9337	31.8488	99.2457
162	hsa-miR-1301-3p	0.00953269	0.00329505	95.3269	32.9505	99.2553
163	hsa-miR-942-5p	0.00935513	0.00221567	93.5513	22.1567	99.2646
164	hsa-miR-125a-3p	0.00935264	0.00823328	93.5264	82.3328	99.274
165	hsa-miR-339-5p	0.00926376	0.0045062	92.6376	45.062	99.2832
166	hsa-miR-130a-3p	0.0092485	0.00271645	92.485	27.1645	99.2925
167	hsa-miR-15a-5p	0.00922949	0.00276132	92.2949	27.6132	99.3017
168	hsa-miR-181d-5p	0.00908279	0.00289548	90.8279	28.9548	99.3108
169	hsa-miR-29b-3p	0.00882653	0.00283054	88.2653	28.3054	99.3196
170	hsa-miR-500a-3p	0.00876366	0.00315243	87.6366	31.5243	99.3284
171	hsa-miR-200c-3p	0.00875521	0.0032474	87.5521	32.474	99.3372
172	hsa-miR-3613-5p	0.00863196	0.00241695	86.3196	24.1695	99.3458
173	hsa-miR-433-3p	0.00856749	0.00557377	85.6749	55.7377	99.3544
174	hsa-miR-335-3p	0.00853671	0.00606767	85.3671	60.6767	99.3629
175	hsa-miR-330-3p	0.00847759	0.00346073	84.7759	34.6073	99.3714
176	hsa-miR-421	0.00839403	0.00226767	83.9403	22.6767	99.3798
177	hsa-miR-493-5p	0.00834652	0.00529165	83.4652	52.9165	99.3881
178	hsa-miR-199b-5p	0.00827148	0.00577015	82.7148	57.7015	99.3964
179	hsa-miR-345-5p	0.00826812	0.00266757	82.6812	26.6757	99.4046
180	hsa-miR-127-3p	0.00796769	0.00521884	79.6769	52.1884	99.4126
181	hsa-miR-411-5p	0.00795803	0.00555719	79.5803	55.5719	99.4206
182	hsa-miR-483-5p	0.00788583	0.00909473	78.8583	90.9473	99.4285
183	hsa-miR-342-3p	0.00786662	0.00400945	78.6662	40.0945	99.4363
184	hsa-miR-628-3p	0.00771847	0.00250788	77.1847	25.0788	99.444
185	hsa-miR-542-3p	0.00736133	0.0045993	73.6133	45.993	99.4514
186	hsa-miR-323a-3p	0.00732541	0.00456704	73.2541	45.6704	99.4587
187	hsa-miR-148a-5p	0.00724358	0.00287322	72.4358	28.7322	99.466
188	hsa-miR-574-3p	0.00713146	0.00377188	71.3146	37.7188	99.4731
189	hsa-miR-769-5p	0.00674332	0.00325692	67.4332	32.5692	99.4798
190	hsa-miR-550a-5p	0.00649059	0.00221605	64.9059	22.1605	99.4863
191	hsa-miR-96-5p	0.00637785	0.00291585	63.7785	29.1585	99.4927
192	hsa-miR-92b-3p	0.00636767	0.0020457	63.6767	20.457	99.4991
193	hsa-miR-651-5p	0.00614773	0.00224082	61.4773	22.4082	99.5052
194	hsa-miR-4446-3p	0.00598832	0.0036121	59.8832	36.121	99.5112
195	hsa-miR-106a-5p	0.00576378	0.00249529	57.6378	24.9529	99.517
196	hsa-miR-139-3p	0.00566892	0.00405475	56.6892	40.5475	99.5227
197	hsa-miR-133a-3p	0.00563901	0.003807	56.3901	38.07	99.5283
198	hsa-miR-486-3p	0.00559195	0.0025931	55.9195	25.931	99.5339
199	hsa-miR-499a-5p	0.00554439	0.00242131	55.4439	24.2131	99.5394
200	hsa-miR-221-5p	0.00530089	0.0017239	53.0089	17.239	99.5447
201	hsa-miR-1908-5p	0.00525999	0.00256505	52.5999	25.6505	99.55
202	hsa-miR-374a-3p	0.00524539	0.00173366	52.4539	17.3366	99.5552
203	hsa-miR-494-3p	0.00521831	0.00326817	52.1831	32.6817	99.5605
204	hsa-miR-424-5p	0.00499448	0.00303226	49.9448	30.3226	99.5654
205	hsa-miR-485-5p	0.00494258	0.00385707	49.4258	38.5707	99.5704
206	hsa-let-7b-3p	0.00491944	0.00184929	49.1944	18.4929	99.5753
207	hsa-miR-185-3p	0.00485222	0.0014327	48.5222	14.327	99.5802
208	hsa-miR-200a-3p	0.00484401	0.00316734	48.4401	31.6734	99.585
209	hsa-miR-132-5p	0.00482462	0.0041878	48.2462	41.878	99.5898
210	hsa-miR-29c-3p	0.00479819	0.00204834	47.9819	20.4834	99.5946
211	hsa-miR-1294	0.00474802	0.00148779	47.4802	14.8779	99.5994
212	hsa-miR-505-3p	0.00474128	0.00135819	47.4128	13.5819	99.6041
213	hsa-miR-30a-3p	0.00469641	0.0020499	46.9641	20.499	99.6088
214	hsa-miR-454-3p	0.0044705	0.00143276	44.705	14.3276	99.6133
215	hsa-miR-654-5p	0.00446048	0.00291861	44.6048	29.1861	99.6177
216	hsa-miR-548o-3p	0.00442407	0.00144229	44.2407	14.4229	99.6222
217	hsa-miR-889-3p	0.00440286	0.00298974	44.0286	29.8974	99.6266
218	hsa-miR-410-3p	0.00421843	0.00276973	42.1843	27.6973	99.6308
219	hsa-miR-503-5p	0.00415205	0.00158769	41.5205	15.8769	99.6349
220	hsa-miR-493-3p	0.00401555	0.00286842	40.1555	28.6842	99.639
221	hsa-miR-132-3p	0.00400155	0.00394465	40.0155	39.4465	99.643
222	hsa-miR-548e-3p	0.00399222	0.00162318	39.9222	16.2318	99.647
223	hsa-miR-25-5p	0.00397875	0.000970738	39.7875	9.70738	99.6509
224	hsa-miR-130b-3p	0.0039566	0.00117345	39.566	11.7345	99.6549
225	hsa-miR-148b-5p	0.00393375	0.00129495	39.3375	12.9495	99.6588
226	hsa-miR-130b-5p	0.00391809	0.00481616	39.1809	48.1616	99.6627
227	hsa-miR-21-3p	0.00375058	0.00196245	37.5058	19.6245	99.6665
228	hsa-miR-23a-5p	0.00374844	0.00185772	37.4844	18.5772	99.6702
229	hsa-miR-1307-5p	0.00365943	0.00213224	36.5943	21.3224	99.6739
230	hsa-miR-576-3p	0.00363069	0.00139021	36.3069	13.9021	99.6775
231	hsa-miR-18a-5p	0.00360758	0.00127499	36.0758	12.7499	99.6811
232	hsa-miR-181a-3p	0.00355489	0.00143745	35.5489	14.3745	99.6847
233	hsa-miR-7976	0.00344527	0.000877077	34.4527	8.77077	99.6881
234	hsa-miR-576-5p	0.00326391	0.00110072	32.6391	11.0072	99.6914
235	hsa-miR-136-3p	0.00320882	0.0023467	32.0882	23.467	99.6946
236	hsa-miR-6852-5p	0.00318733	0.00133026	31.8733	13.3026	99.6978
237	hsa-miR-511-5p	0.00315262	0.00233311	31.5262	23.3311	99.7009
238	hsa-miR-1304-5p	0.00305734	0.000911562	30.5734	9.11562	99.704
239	hsa-miR-369-3p	0.00301081	0.00211075	30.1081	21.1075	99.707
240	hsa-miR-196b-5p	0.00300719	0.000990331	30.0719	9.90331	99.71
241	hsa-miR-150-3p	0.00300254	0.00184374	30.0254	18.4374	99.713
242	hsa-let-7i-3p	0.00287388	0.00132527	28.7388	13.2527	99.7159
243	hsa-miR-598-3p	0.00285666	0.00113042	28.5666	11.3042	99.7188
244	hsa-miR-206	0.00280811	0.00537543	28.0811	53.7543	99.7216
245	hsa-miR-4326	0.00275531	0.00158301	27.5531	15.8301	99.7243
246	hsa-miR-326	0.00268291	0.00117054	26.8291	11.7054	99.727
247	hsa-miR-1246	0.00266725	0.00202634	26.6725	20.2634	99.7297
248	hsa-miR-210-3p	0.00262629	0.000838231	26.2629	8.38231	99.7323
249	hsa-miR-618	0.00259896	0.00167615	25.9896	16.7615	99.7349
250	hsa-miR-369-5p	0.00259111	0.00201159	25.9111	20.1159	99.7375
251	hsa-miR-329-3p	0.0025841	0.00161918	25.841	16.1918	99.7401
252	hsa-miR-190b	0.00255251	0.00110579	25.5251	11.0579	99.7426
253	hsa-miR-550a-3-5p	0.00250724	0.00105306	25.0724	10.5306	99.7451
254	hsa-miR-145-5p	0.00237932	0.00144909	23.7932	14.4909	99.7475
255	hsa-miR-2355-3p	0.00234601	0.000903455	23.4601	9.03455	99.7499
256	hsa-miR-1976	0.00232016	0.000864201	23.2016	8.64201	99.7522
257	hsa-miR-200b-3p	0.00229593	0.00114264	22.9593	11.4264	99.7545
258	hsa-miR-382-3p	0.00221224	0.00164189	22.1224	16.4189	99.7567
259	hsa-miR-874-3p	0.00217932	0.000738558	21.7932	7.38558	99.7589
260	hsa-miR-3605-5p	0.00216685	0.00102552	21.6685	10.2552	99.761
261	hsa-miR-378a-5p	0.00211648	0.000836768	21.1648	8.36768	99.7631
262	hsa-miR-3143	0.00203922	0.000658055	20.3922	6.58055	99.7652
263	hsa-miR-7706	0.00203122	0.00093454	20.3122	9.3454	99.7672
264	hsa-miR-6842-3p	0.00202916	0.00068088	20.2916	6.8088	99.7692
265	hsa-miR-532-3p	0.00202383	0.0007058	20.2383	7.058	99.7713
266	hsa-miR-9-5p	0.00200386	0.00124787	20.0386	12.4787	99.7733
267	hsa-miR-454-5p	0.00199897	0.000742813	19.9897	7.42813	99.7753
268	hsa-miR-548j-5p	0.00196277	0.000864522	19.6277	8.64522	99.7772
269	hsa-miR-1278	0.00195898	0.000614695	19.5898	6.14695	99.7792
270	hsa-miR-766-5p	0.00193515	0.000744914	19.3515	7.44914	99.7811
271	hsa-miR-3120-3p	0.00181569	0.000874832	18.1569	8.74832	99.7829
272	hsa-miR-18a-3p	0.0018031	0.000655002	18.031	6.55002	99.7847
273	hsa-miR-9-3p	0.00180198	0.000734335	18.0198	7.34335	99.7865
274	hsa-miR-548k	0.00180039	0.00050836	18.0039	5.0836	99.7883
275	hsa-miR-10b-3p	0.0017652	0.000820313	17.652	8.20313	99.7901
276	hsa-miR-452-5p	0.00169366	0.00111459	16.9366	11.1459	99.7918
277	hsa-miR-1228-5p	0.00168666	0.00218545	16.8666	21.8545	99.7935
278	hsa-miR-92b-5p	0.00167974	0.000786339	16.7974	7.86339	99.7952
279	hsa-miR-3912-3p	0.00167215	0.000429155	16.7215	4.29155	99.7968
280	hsa-miR-330-5p	0.00167185	0.00061208	16.7185	6.1208	99.7985
281	hsa-miR-877-5p	0.00166274	0.000680536	16.6274	6.80536	99.8002
282	hsa-miR-487b-3p	0.00166124	0.00108607	16.6124	10.8607	99.8018
283	hsa-miR-3614-5p	0.0016576	0.00113135	16.576	11.3135	99.8035
284	hsa-miR-378c	0.00163093	0.000640453	16.3093	6.40453	99.8051
285	hsa-miR-3177-3p	0.00162723	0.0005113	16.2723	5.113	99.8068
286	hsa-miR-411-3p	0.00159673	0.00110759	15.9673	11.0759	99.8084
287	hsa-miR-2115-3p	0.00156659	0.000941837	15.6659	9.41837	99.8099
288	hsa-miR-641	0.00155769	0.000676723	15.5769	6.76723	99.8115
289	hsa-miR-625-5p	0.00154824	0.000748886	15.4824	7.48886	99.813
290	hsa-miR-181c-3p	0.00154116	0.000833968	15.4116	8.33968	99.8146
291	hsa-miR-671-3p	0.00152344	0.000903747	15.2344	9.03747	99.8161
292	hsa-miR-656-3p	0.00150693	0.00103393	15.0693	10.3393	99.8176
293	hsa-miR-191-3p	0.00149612	0.000541373	14.9612	5.41373	99.8191
294	hsa-miR-34a-5p	0.00147232	0.000816551	14.7232	8.16551	99.8206
295	hsa-miR-10a-3p	0.0014685	0.000677287	14.685	6.77287	99.822
296	hsa-miR-1292-5p	0.00145459	0.000507821	14.5459	5.07821	99.8235
297	hsa-miR-760	0.00144852	0.000576754	14.4852	5.76754	99.8249
298	hsa-miR-4772-5p	0.00144428	0.000980602	14.4428	9.80602	99.8264
299	hsa-miR-1185-1-3p	0.00143724	0.000971584	14.3724	9.71584	99.8278
300	hsa-miR-1284	0.00142866	0.00064425	14.2866	6.4425	99.8292
301	hsa-miR-107	0.0014187	0.000572775	14.187	5.72775	99.8307
302	hsa-miR-642a-3p	0.00140911	0.00121103	14.0911	12.1103	99.8321
303	hsa-miR-3138	0.00140371	0.000626304	14.0371	6.26304	99.8335
304	hsa-miR-4532	0.00139717	0.00203376	13.9717	20.3376	99.8349
305	hsa-miR-95-3p	0.00138924	0.000842979	13.8924	8.42979	99.8363
306	hsa-miR-1306-3p	0.00137114	0.000437505	13.7114	4.37505	99.8376
307	hsa-miR-2115-5p	0.00135439	0.000894295	13.5439	8.94295	99.839
308	hsa-miR-26b-3p	0.00134964	0.000669078	13.4964	6.69078	99.8403
309	hsa-miR-218-5p	0.00133528	0.00247161	13.3528	24.7161	99.8417
310	hsa-miR-301a-5p	0.00133069	0.000446238	13.3069	4.46238	99.843
311	hsa-miR-590-3p	0.00132719	0.000558512	13.2719	5.58512	99.8443
312	hsa-miR-93-3p	0.00131161	0.000616084	13.1161	6.16084	99.8456
313	hsa-miR-766-3p	0.00127319	0.000728747	12.7319	7.28747	99.8469
314	hsa-miR-99b-3p	0.00126345	0.000708739	12.6345	7.08739	99.8482
315	hsa-miR-4746-5p	0.00125869	0.000436807	12.5869	4.36807	99.8494
316	hsa-miR-431-5p	0.00125442	0.000789616	12.5442	7.89616	99.8507
317	hsa-miR-32-3p	0.00124544	0.00043169	12.4544	4.3169	99.8519
318	hsa-miR-1255a	0.00124385	0.000631052	12.4385	6.31052	99.8532
319	hsa-miR-1287-5p	0.00122707	0.0005478	12.2707	5.478	99.8544
320	hsa-miR-193b-5p	0.00122489	0.00125274	12.2489	12.5274	99.8556
321	hsa-miR-3909	0.00120419	0.000622463	12.0419	6.22463	99.8568
322	hsa-miR-539-3p	0.00119902	0.000878461	11.9902	8.78461	99.858
323	hsa-miR-3913-5p	0.00119233	0.00033338	11.9233	3.3338	99.8592
324	hsa-miR-548l	0.0011793	0.000364282	11.793	3.64282	99.8604
325	hsa-miR-331-5p	0.00114555	0.000367603	11.4555	3.67603	99.8616
326	hsa-miR-628-5p	0.00108092	0.000461624	10.8092	4.61624	99.8626
327	hsa-miR-4659a-3p	0.0010753	0.000323721	10.753	3.23721	99.8637
328	hsa-miR-363-5p	0.00105745	0.000424044	10.5745	4.24044	99.8648
329	hsa-let-7f-1-3p	0.00105742	0.000314473	10.5742	3.14473	99.8658
330	hsa-miR-574-5p	0.00104656	0.000578406	10.4656	5.78406	99.8669
331	hsa-miR-324-5p	0.00104511	0.000437006	10.4511	4.37006	99.8679
332	hsa-miR-5010-5p	0.00103437	0.000399515	10.3437	3.99515	99.869
333	hsa-miR-296-5p	0.0010313	0.000584191	10.313	5.84191	99.87
334	hsa-miR-664a-3p	0.000962533	0.000489575	9.62533	4.89575	99.871
335	hsa-miR-143-5p	0.000956953	0.000468832	9.56953	4.68832	99.8719
336	hsa-miR-190a-5p	0.000950073	0.000377092	9.50073	3.77092	99.8729
337	hsa-miR-324-3p	0.000946954	0.00030375	9.46954	3.0375	99.8738
338	hsa-miR-7-1-3p	0.000934062	0.000521593	9.34062	5.21593	99.8747
339	hsa-miR-658	0.00090428	0.000987033	9.0428	9.87033	99.8756
340	hsa-miR-141-3p	0.000893276	0.000550005	8.93276	5.50005	99.8765
341	hsa-miR-377-3p	0.000893182	0.000699371	8.93182	6.99371	99.8774
342	hsa-miR-29c-5p	0.00089057	0.000325517	8.9057	3.25517	99.8783
343	hsa-miR-6087	0.000888521	0.000658392	8.88521	6.58392	99.8792
344	hsa-miR-5189-5p	0.00088691	0.000493022	8.8691	4.93022	99.8801
345	hsa-miR-30d-3p	0.000886533	0.000330192	8.86533	3.30192	99.881
346	hsa-miR-1250-5p	0.000885023	0.00052852	8.85023	5.2852	99.8819
347	hsa-miR-6866-5p	0.000877449	0.000295362	8.77449	2.95362	99.8827
348	hsa-miR-485-3p	0.000866464	0.00120487	8.66464	12.0487	99.8836
349	hsa-miR-181c-5p	0.000851931	0.000361194	8.51931	3.61194	99.8845
350	hsa-miR-1260b	0.000848832	0.000435008	8.48832	4.35008	99.8853
351	hsa-miR-873-5p	0.000805934	0.00106976	8.05934	10.6976	99.8861
352	hsa-miR-136-5p	0.000803547	0.00064788	8.03547	6.4788	99.8869
353	hsa-miR-3648	0.000800296	0.00616296	8.00296	61.6296	99.8877
354	hsa-miR-23b-5p	0.000794993	0.000384124	7.94993	3.84124	99.8885
355	hsa-miR-429	0.00079142	0.000390878	7.9142	3.90878	99.8893
356	hsa-miR-3130-3p	0.000787547	0.000679336	7.87547	6.79336	99.8901
357	hsa-miR-371b-5p	0.000784108	0.000470552	7.84108	4.70552	99.8909
358	hsa-miR-4772-3p	0.000782554	0.000772874	7.82554	7.72874	99.8917
359	hsa-miR-27b-5p	0.000777336	0.000401199	7.77336	4.01199	99.8924
360	hsa-miR-3688-3p	0.000776321	0.000332431	7.76321	3.32431	99.8932
361	hsa-miR-204-3p	0.000769873	0.000445725	7.69873	4.45725	99.894
362	hsa-miR-3679-5p	0.000745938	0.000395729	7.45938	3.95729	99.8947
363	hsa-miR-30b-3p	0.000742543	0.00026445	7.42543	2.6445	99.8955
364	hsa-miR-24-1-5p	0.000732954	0.000288652	7.32954	2.88652	99.8962
365	hsa-miR-4659b-3p	0.000722924	0.000317751	7.22924	3.17751	99.8969
366	hsa-miR-556-5p	0.00072115	0.000401047	7.2115	4.01047	99.8977
367	hsa-miR-5695	0.000719442	0.000290786	7.19442	2.90786	99.8984
368	hsa-miR-17-3p	0.000703157	0.000371908	7.03157	3.71908	99.8991
369	hsa-miR-33a-5p	0.000699439	0.000495799	6.99439	4.95799	99.8998
370	hsa-miR-7854-3p	0.000696386	0.000375347	6.96386	3.75347	99.9005
371	hsa-miR-92a-1-5p	0.000686764	0.000262737	6.86764	2.62737	99.9012
372	hsa-miR-184	0.000683329	0.00341934	6.83329	34.1934	99.9018
373	hsa-miR-1468-5p	0.000654652	0.000357309	6.54652	3.57309	99.9025
374	hsa-miR-4677-3p	0.000640015	0.000227197	6.40015	2.27197	99.9031
375	hsa-miR-3182	0.000639548	0.000518859	6.39548	5.18859	99.9038
376	hsa-miR-6815-5p	0.000637813	0.000281181	6.37813	2.81181	99.9044
377	hsa-miR-1224-5p	0.000637461	0.000351111	6.37461	3.51111	99.905
378	hsa-miR-409-5p	0.000623287	0.000428054	6.23287	4.28054	99.9057
379	hsa-miR-205-5p	0.000621005	0.000544526	6.21005	5.44526	99.9063
380	hsa-miR-4306	0.000620022	0.000304139	6.20022	3.04139	99.9069
381	hsa-miR-1273h-3p	0.000618493	0.000260969	6.18493	2.60969	99.9075
382	hsa-miR-939-5p	0.000611394	0.000286384	6.11394	2.86384	99.9081
383	hsa-miR-362-5p	0.000608598	0.000212514	6.08598	2.12514	99.9088
384	hsa-miR-3179	0.000603894	0.000230397	6.03894	2.30397	99.9094
385	hsa-miR-624-5p	0.000590914	0.000256645	5.90914	2.56645	99.9099
386	hsa-miR-212-5p	0.000583826	0.000434531	5.83826	4.34531	99.9105
387	hsa-miR-3150b-3p	0.000582338	0.000417876	5.82338	4.17876	99.9111
388	hsa-miR-412-5p	0.000581356	0.000588488	5.81356	5.88488	99.9117
389	hsa-miR-146b-3p	0.000577389	0.000219624	5.77389	2.19624	99.9123
390	hsa-miR-1277-5p	0.000574486	0.000339747	5.74486	3.39747	99.9128
391	hsa-miR-3124-5p	0.000556334	0.000218247	5.56334	2.18247	99.9134
392	hsa-miR-6721-5p	0.000553466	0.000312828	5.53466	3.12828	99.914
393	hsa-miR-6503-3p	0.000548465	0.000312008	5.48465	3.12008	99.9145
394	hsa-miR-125b-2-3p	0.000547369	0.000293847	5.47369	2.93847	99.9151
395	hsa-miR-1271-5p	0.000542176	0.000260819	5.42176	2.60819	99.9156
396	hsa-miR-4668-5p	0.000533713	0.000252384	5.33713	2.52384	99.9161
397	hsa-miR-129-5p	0.000526731	0.000314046	5.26731	3.14046	99.9167
398	hsa-miR-195-3p	0.000514367	0.000296088	5.14367	2.96088	99.9172
399	hsa-miR-3605-3p	0.000512694	0.000346595	5.12694	3.46595	99.9177
400	hsa-miR-30c-1-3p	0.000510549	0.00021972	5.10549	2.1972	99.9182
401	hsa-miR-1306-5p	0.000509011	0.000257864	5.09011	2.57864	99.9187
402	hsa-miR-582-5p	0.000494212	0.000334789	4.94212	3.34789	99.9192
403	hsa-let-7f-2-3p	0.000493633	0.000324649	4.93633	3.24649	99.9197
404	hsa-miR-3064-5p	0.000491687	0.000187291	4.91687	1.87291	99.9202
405	hsa-miR-379-3p	0.000486665	0.000326217	4.86665	3.26217	99.9207
406	hsa-miR-4504	0.000486534	0.000222595	4.86534	2.22595	99.9212
407	hsa-miR-3187-3p	0.000486468	0.000255034	4.86468	2.55034	99.9216
408	hsa-miR-487a-5p	0.000484142	0.000548302	4.84142	5.48302	99.9221
409	hsa-miR-758-3p	0.00047925	0.00033135	4.7925	3.3135	99.9226
410	hsa-miR-3653	0.000478749	0.000481828	4.78749	4.81828	99.9231
411	hsa-miR-222-5p	0.000477049	0.000487977	4.77049	4.87977	99.9236
412	hsa-miR-3690	0.000473534	0.000531725	4.73534	5.31725	99.924
413	hsa-miR-337-3p	0.000471873	0.000358594	4.71873	3.58594	99.9245
414	hsa-miR-610	0.000462209	0.000183146	4.62209	1.83146	99.925
415	hsa-miR-5010-3p	0.000450097	0.000279102	4.50097	2.79102	99.9254
416	hsa-miR-195-5p	0.000449939	0.000231167	4.49939	2.31167	99.9259
417	hsa-miR-3928-3p	0.000444349	0.000249535	4.44349	2.49535	99.9263
418	hsa-miR-6805-5p	0.000443874	0.000223162	4.43874	2.23162	99.9268
419	hsa-miR-214-3p	0.000440353	0.000291491	4.40353	2.91491	99.9272
420	hsa-miR-1262	0.000438541	0.000286201	4.38541	2.86201	99.9276
421	hsa-miR-504-5p	0.0004384	0.000302853	4.384	3.02853	99.9281
422	hsa-miR-6741-5p	0.000435405	0.000182735	4.35405	1.82735	99.9285
423	hsa-miR-6842-5p	0.000429666	0.000209631	4.29666	2.09631	99.9289
424	hsa-miR-4473	0.00042608	0.000226362	4.2608	2.26362	99.9294
425	hsa-miR-551a	0.000425262	0.000304692	4.25262	3.04692	99.9298
426	hsa-miR-365b-3p	0.000418782	0.000285542	4.18782	2.85542	99.9302
427	hsa-miR-548a-3p	0.000416594	0.000250949	4.16594	2.50949	99.9306
428	hsa-miR-7704	0.000412944	0.00026441	4.12944	2.6441	99.931
429	hsa-miR-376c-3p	0.000412798	0.000311267	4.12798	3.11267	99.9314
430	hsa-miR-365a-3p	0.000411667	0.000272694	4.11667	2.72694	99.9319
431	hsa-miR-4742-3p	0.000410731	0.000219827	4.10731	2.19827	99.9323
432	hsa-miR-7850-5p	0.000409416	0.000283093	4.09416	2.83093	99.9327
433	hsa-miR-942-3p	0.000406578	0.000163796	4.06578	1.63796	99.9331
434	hsa-miR-6515-5p	0.000403772	0.000173327	4.03772	1.73327	99.9335
435	hsa-miR-6877-5p	0.000396565	0.00016361	3.96565	1.6361	99.9339
436	hsa-miR-4755-5p	0.000393394	0.000202855	3.93394	2.02855	99.9343
437	hsa-miR-6516-5p	0.000392857	0.00019396	3.92857	1.9396	99.9347
438	hsa-miR-659-5p	0.000387863	0.000168592	3.87863	1.68592	99.9351
439	hsa-miR-3140-3p	0.000379568	0.000182821	3.79568	1.82821	99.9354
440	hsa-miR-664b-5p	0.000377176	0.000143211	3.77176	1.43211	99.9358
441	hsa-miR-26a-2-3p	0.000369654	0.00017046	3.69654	1.7046	99.9362
442	hsa-miR-34c-5p	0.000366876	0.000274957	3.66876	2.74957	99.9366
443	hsa-miR-6855-5p	0.00036647	0.000173703	3.6647	1.73703	99.9369
444	hsa-miR-4676-3p	0.000362656	0.000195551	3.62656	1.95551	99.9373
445	hsa-miR-204-5p	0.000360099	0.0003087	3.60099	3.087	99.9376
446	hsa-miR-1296-5p	0.000358477	0.000216875	3.58477	2.16875	99.938
447	hsa-miR-4665-5p	0.000358308	0.000224624	3.58308	2.24624	99.9384
448	hsa-miR-338-3p	0.000357162	0.000181901	3.57162	1.81901	99.9387
449	hsa-miR-4433-3p	0.000355518	0.000422197	3.55518	4.22197	99.9391
450	hsa-miR-146a-3p	0.000354193	0.000514823	3.54193	5.14823	99.9394
451	hsa-miR-29b-2-5p	0.000353952	0.000143574	3.53952	1.43574	99.9398
452	hsa-miR-331-3p	0.000352285	0.000160956	3.52285	1.60956	99.9401
453	hsa-miR-127-5p	0.000352188	0.000279157	3.52188	2.79157	99.9405
454	hsa-miR-3611	0.000342915	0.000176501	3.42915	1.76501	99.9408
455	hsa-miR-4755-3p	0.000341142	0.000293401	3.41142	2.93401	99.9412
456	hsa-miR-147b	0.000340288	0.000204701	3.40288	2.04701	99.9415
457	hsa-miR-452-3p	0.000325772	0.000259872	3.25772	2.59872	99.9418
458	hsa-miR-3173-5p	0.000324669	0.000189617	3.24669	1.89617	99.9422
459	hsa-miR-376a-3p	0.000324372	0.000238379	3.24372	2.38379	99.9425
460	hsa-miR-1254	0.000316603	0.000122203	3.16603	1.22203	99.9428
461	hsa-miR-455-5p	0.000316371	0.000212875	3.16371	2.12875	99.9431
462	hsa-miR-98-3p	0.000313698	0.000186497	3.13698	1.86497	99.9434
463	hsa-miR-607	0.000311418	0.000128736	3.11418	1.28736	99.9437
464	hsa-miR-4773	0.000310433	0.000294579	3.10433	2.94579	99.9441
465	hsa-miR-3120-5p	0.000305063	0.000189543	3.05063	1.89543	99.9444
466	hsa-miR-1291	0.000303949	0.000188821	3.03949	1.88821	99.9447
467	hsa-miR-744-3p	0.000302724	0.000156592	3.02724	1.56592	99.945
468	hsa-miR-5189-3p	0.000299805	0.000233222	2.99805	2.33222	99.9453
469	hsa-miR-3691-5p	0.000299377	0.000134629	2.99377	1.34629	99.9456
470	hsa-miR-5187-5p	0.000298989	0.000158708	2.98989	1.58708	99.9459
471	hsa-miR-636	0.000297911	0.00013859	2.97911	1.3859	99.9462
472	hsa-miR-4516	0.000296626	0.000166721	2.96626	1.66721	99.9465
473	hsa-miR-6734-5p	0.000294431	0.000145534	2.94431	1.45534	99.9468
474	hsa-miR-4511	0.00029409	0.000136865	2.9409	1.36865	99.947
475	hsa-miR-1270	0.000291504	0.000163083	2.91504	1.63083	99.9473
476	hsa-miR-3200-5p	0.000284352	0.000175284	2.84352	1.75284	99.9476
477	hsa-miR-627-5p	0.000283228	0.000140262	2.83228	1.40262	99.9479
478	hsa-miR-4497	0.000279906	0.00021915	2.79906	2.1915	99.9482
479	hsa-miR-579-5p	0.000278088	0.000139947	2.78088	1.39947	99.9485
480	hsa-miR-6513-3p	0.000275246	0.000150714	2.75246	1.50714	99.9487
481	hsa-miR-550a-3p	0.000274644	0.000179602	2.74644	1.79602	99.949
482	hsa-miR-6780a-5p	0.000274102	0.000131002	2.74102	1.31002	99.9493
483	hsa-miR-671-5p	0.000269278	0.00015895	2.69278	1.5895	99.9496
484	hsa-miR-3163	0.000269169	0.000176945	2.69169	1.76945	99.9498
485	hsa-miR-4662a-5p	0.000268344	0.000192088	2.68344	1.92088	99.9501
486	hsa-miR-581	0.000267957	0.00011897	2.67957	1.1897	99.9504
487	hsa-miR-1277-3p	0.000265703	0.000165	2.65703	1.65	99.9506
488	hsa-miR-196a-5p	0.000265181	0.000375574	2.65181	3.75574	99.9509
489	hsa-miR-5009-5p	0.000262692	0.000120373	2.62692	1.20373	99.9512
490	hsa-miR-374b-3p	0.000260938	0.000133369	2.60938	1.33369	99.9514
491	hsa-miR-933	0.000260534	0.000137827	2.60534	1.37827	99.9517
492	hsa-miR-4435	0.000252054	0.000141644	2.52054	1.41644	99.9519
493	hsa-miR-6884-5p	0.000251805	0.000119396	2.51805	1.19396	99.9522
494	hsa-miR-4485	0.000251278	0.000349423	2.51278	3.49423	99.9524
495	hsa-miR-605-3p	0.000248721	0.000167004	2.48721	1.67004	99.9527
496	hsa-miR-18b-3p	0.000248675	0.00015663	2.48675	1.5663	99.9529
497	hsa-miR-4685-3p	0.000246581	0.000156995	2.46581	1.56995	99.9532
498	hsa-miR-208b-3p	0.00024494	0.000271192	2.4494	2.71192	99.9534
499	hsa-miR-501-5p	0.000243427	0.000124835	2.43427	1.24835	99.9537
500	hsa-miR-4742-5p	0.000242983	0.000134084	2.42983	1.34084	99.9539
501	hsa-miR-219a-1-3p	0.000242359	0.000110787	2.42359	1.10787	99.9542
502	hsa-miR-101-5p	0.000242274	0.000145358	2.42274	1.45358	99.9544
503	hsa-miR-3198	0.00024181	0.000149121	2.4181	1.49121	99.9546
504	hsa-miR-3199	0.000238296	0.000104215	2.38296	1.04215	99.9549
505	hsa-miR-135a-5p	0.000235889	0.000133708	2.35889	1.33708	99.9551
506	hsa-miR-548ac	0.00023448	0.000115925	2.3448	1.15925	99.9553
507	hsa-miR-6511a-3p	0.000233376	0.0001368	2.33376	1.368	99.9556
508	hsa-miR-6501-5p	0.000231335	0.000130106	2.31335	1.30106	99.9558
509	hsa-miR-188-5p	0.000230302	0.000137945	2.30302	1.37945	99.956
510	hsa-miR-3940-3p	0.000229297	0.00012298	2.29297	1.2298	99.9563
511	hsa-miR-200b-5p	0.000227761	0.000152906	2.27761	1.52906	99.9565
512	hsa-miR-337-5p	0.000226308	0.000162049	2.26308	1.62049	99.9567
513	hsa-miR-6516-3p	0.000219705	0.000121779	2.19705	1.21779	99.9569
514	hsa-miR-1343-3p	0.000217193	0.000160571	2.17193	1.60571	99.9572
515	hsa-miR-106a-3p	0.000214259	0.000128947	2.14259	1.28947	99.9574
516	hsa-miR-6837-3p	0.000213729	0.000112412	2.13729	1.12412	99.9576
517	hsa-miR-217	0.000213493	0.000169194	2.13493	1.69194	99.9578
518	hsa-miR-193b-3p	0.000210696	0.000160578	2.10696	1.60578	99.958
519	hsa-miR-4690-3p	0.000209337	0.000104408	2.09337	1.04408	99.9582
520	hsa-miR-3161	0.000209286	0.000315619	2.09286	3.15619	99.9584
521	hsa-miR-6735-5p	0.000208108	0.00011307	2.08108	1.1307	99.9586
522	hsa-miR-4781-3p	0.000207903	9.8919e-05	2.07903	0.98919	99.9588
523	hsa-miR-30c-2-3p	0.000207697	0.000124168	2.07697	1.24168	99.9591
524	hsa-miR-5697	0.000207692	0.000107498	2.07692	1.07498	99.9593
525	hsa-miR-6741-3p	0.000207332	0.000235965	2.07332	2.35965	99.9595
526	hsa-miR-3613-3p	0.000207179	0.000126618	2.07179	1.26618	99.9597
527	hsa-miR-301a-3p	0.000206419	0.000126438	2.06419	1.26438	99.9599
528	hsa-miR-3127-5p	0.000206073	0.000108052	2.06073	1.08052	99.9601
529	hsa-miR-6764-5p	0.000206005	0.000102576	2.06005	1.02576	99.9603
530	hsa-miR-6767-5p	0.000205834	0.000104706	2.05834	1.04706	99.9605
531	hsa-miR-7849-3p	0.000205729	0.000147903	2.05729	1.47903	99.9607
532	hsa-miR-216b-5p	0.000202647	0.000149738	2.02647	1.49738	99.9609
533	hsa-miR-2355-5p	0.000202173	0.000121336	2.02173	1.21336	99.9611
534	hsa-miR-3617-5p	0.000201642	0.000164806	2.01642	1.64806	99.9613
535	hsa-miR-6806-3p	0.00020125	0.000111082	2.0125	1.11082	99.9615
536	hsa-miR-3157-3p	0.0001976	9.65138e-05	1.976	0.965138	99.9617
537	hsa-miR-301b	0.000197084	0.000127674	1.97084	1.27674	99.9619
538	hsa-miR-4676-5p	0.000197059	0.00010516	1.97059	1.0516	99.9621
539	hsa-miR-197-5p	0.00019704	0.000102674	1.9704	1.02674	99.9623
540	hsa-miR-873-3p	0.000196171	0.000178154	1.96171	1.78154	99.9625
541	hsa-miR-6747-3p	0.000195894	0.000201161	1.95894	2.01161	99.9627
542	hsa-miR-4645-3p	0.000193417	0.000116427	1.93417	1.16427	99.9629
543	hsa-miR-3922-3p	0.000192795	0.000102196	1.92795	1.02196	99.9631
544	hsa-miR-320e	0.000192414	0.000119414	1.92414	1.19414	99.9633
545	hsa-miR-1249	0.000191805	0.000142445	1.91805	1.42445	99.9635
546	hsa-miR-5100	0.000191066	0.00036704	1.91066	3.6704	99.9637
547	hsa-miR-1197	0.00019	0.000160013	1.9	1.60013	99.9638
548	hsa-miR-3164	0.000186339	9.52948e-05	1.86339	0.952948	99.964
549	hsa-miR-511-3p	0.000185789	0.000183397	1.85789	1.83397	99.9642
550	hsa-miR-3656	0.0001838	0.000120996	1.838	1.20996	99.9644
551	hsa-miR-6813-5p	0.000182129	0.000110068	1.82129	1.10068	99.9646
552	hsa-miR-4488	0.000181553	0.000119457	1.81553	1.19457	99.9648
553	hsa-miR-6809-5p	0.000180691	0.000117993	1.80691	1.17993	99.9649
554	hsa-miR-3939	0.0001804	0.000101096	1.804	1.01096	99.9651
555	hsa-miR-629-3p	0.000177852	0.000111244	1.77852	1.11244	99.9653
556	hsa-miR-660-3p	0.000177411	0.00014411	1.77411	1.4411	99.9655
557	hsa-miR-3934-5p	0.000176963	0.00010445	1.76963	1.0445	99.9657
558	hsa-miR-431-3p	0.000176094	0.000136485	1.76094	1.36485	99.9658
559	hsa-miR-4659b-5p	0.00017518	9.53564e-05	1.7518	0.953564	99.966
560	hsa-miR-3121-3p	0.000174967	8.84358e-05	1.74967	0.884358	99.9662
561	hsa-miR-7845-5p	0.000174559	0.000126501	1.74559	1.26501	99.9664
562	hsa-miR-122-3p	0.000174215	0.000171058	1.74215	1.71058	99.9665
563	hsa-miR-6513-5p	0.000173996	9.59797e-05	1.73996	0.959797	99.9667
564	hsa-miR-500b-3p	0.000173714	8.4814e-05	1.73714	0.84814	99.9669
565	hsa-miR-7155-5p	0.000172166	0.000109341	1.72166	1.09341	99.9671
566	hsa-miR-487a-3p	0.000170686	0.000182682	1.70686	1.82682	99.9672
567	hsa-miR-3682-3p	0.000170261	9.93746e-05	1.70261	0.993746	99.9674
568	hsa-miR-4738-3p	0.000170181	0.000116416	1.70181	1.16416	99.9676
569	hsa-miR-548ay-3p	0.00016965	9.60322e-05	1.6965	0.960322	99.9677
570	hsa-miR-4489	0.000168184	8.87876e-05	1.68184	0.887876	99.9679
571	hsa-miR-7155-3p	0.000167584	8.58453e-05	1.67584	0.858453	99.9681
572	hsa-miR-2277-5p	0.000167059	0.000100803	1.67059	1.00803	99.9682
573	hsa-miR-378d	0.000166296	0.000106263	1.66296	1.06263	99.9684
574	hsa-miR-1255b-5p	0.000166259	7.60568e-05	1.66259	0.760568	99.9686
575	hsa-miR-497-5p	0.000165659	0.00012427	1.65659	1.2427	99.9687
576	hsa-miR-655-3p	0.000165322	0.000129363	1.65322	1.29363	99.9689
577	hsa-miR-6818-3p	0.000165161	0.000111016	1.65161	1.11016	99.9691
578	hsa-miR-4646-5p	0.0001634	9.23173e-05	1.634	0.923173	99.9692
579	hsa-miR-6750-5p	0.000162301	9.17613e-05	1.62301	0.917613	99.9694
580	hsa-miR-3200-3p	0.000162082	0.000126579	1.62082	1.26579	99.9696
581	hsa-miR-154-5p	0.000161937	0.000153552	1.61937	1.53552	99.9697
582	hsa-miR-6793-5p	0.000159703	0.000103408	1.59703	1.03408	99.9699
583	hsa-miR-6514-5p	0.000158944	7.8698e-05	1.58944	0.78698	99.97
584	hsa-miR-4707-3p	0.000156953	0.000171452	1.56953	1.71452	99.9702
585	hsa-miR-183-3p	0.000156588	9.95602e-05	1.56588	0.995602	99.9703
586	hsa-miR-377-5p	0.000155237	0.000139351	1.55237	1.39351	99.9705
587	hsa-miR-1538	0.000154541	8.09929e-05	1.54541	0.809929	99.9707
588	hsa-miR-548ar-3p	0.000153503	9.32123e-05	1.53503	0.932123	99.9708
589	hsa-miR-4724-5p	0.000152007	0.000110147	1.52007	1.10147	99.971
590	hsa-miR-1288-3p	0.000151911	9.17505e-05	1.51911	0.917505	99.9711
591	hsa-miR-3135a	0.000151467	9.19634e-05	1.51467	0.919634	99.9713
592	hsa-miR-4999-5p	0.000148238	0.000106039	1.48238	1.06039	99.9714
593	hsa-miR-668-3p	0.000147962	0.000159167	1.47962	1.59167	99.9716
594	hsa-miR-4661-5p	0.000147936	8.12635e-05	1.47936	0.812635	99.9717
595	hsa-miR-378e	0.000147862	9.71541e-05	1.47862	0.971541	99.9719
596	hsa-miR-5001-3p	0.000147486	9.07003e-05	1.47486	0.907003	99.972
597	hsa-miR-7641	0.000147156	0.000134987	1.47156	1.34987	99.9722
598	hsa-miR-4669	0.000146288	0.000209982	1.46288	2.09982	99.9723
599	hsa-miR-200a-5p	0.00014514	9.28952e-05	1.4514	0.928952	99.9724
600	hsa-miR-18b-5p	0.000142997	9.66995e-05	1.42997	0.966995	99.9726
601	hsa-let-7e-3p	0.000142308	0.000100725	1.42308	1.00725	99.9727
602	hsa-miR-6868-3p	0.000141999	0.000123525	1.41999	1.23525	99.9729
603	hsa-miR-6818-5p	0.000141183	8.14203e-05	1.41183	0.814203	99.973
604	hsa-miR-4657	0.000140294	9.56064e-05	1.40294	0.956064	99.9732
605	hsa-miR-1185-2-3p	0.000139774	0.000120018	1.39774	1.20018	99.9733
606	hsa-miR-6882-5p	0.000139203	0.000109145	1.39203	1.09145	99.9734
607	hsa-miR-4775	0.000138883	7.16051e-05	1.38883	0.716051	99.9736
608	hsa-let-7g-3p	0.000138521	8.79303e-05	1.38521	0.879303	99.9737
609	hsa-miR-516b-5p	0.000137941	0.000117631	1.37941	1.17631	99.9738
610	hsa-miR-539-5p	0.000136675	0.000107306	1.36675	1.07306	99.974
611	hsa-miR-3202	0.000135317	8.51579e-05	1.35317	0.851579	99.9741
612	hsa-miR-937-3p	0.000133949	9.42573e-05	1.33949	0.942573	99.9743
613	hsa-miR-1273h-5p	0.000132912	7.42434e-05	1.32912	0.742434	99.9744
614	hsa-miR-580-3p	0.000131566	8.26019e-05	1.31566	0.826019	99.9745
615	hsa-miR-615-3p	0.000131206	0.000271584	1.31206	2.71584	99.9746
616	hsa-miR-483-3p	0.000131159	0.000150852	1.31159	1.50852	99.9748
617	hsa-miR-4639-5p	0.000129926	8.5638e-05	1.29926	0.85638	99.9749
618	hsa-miR-6891-5p	0.000129335	0.000113536	1.29335	1.13536	99.975
619	hsa-miR-4638-5p	0.000127058	7.85527e-05	1.27058	0.785527	99.9752
620	hsa-miR-556-3p	0.000126628	9.74021e-05	1.26628	0.974021	99.9753
621	hsa-miR-214-5p	0.000126517	0.000105839	1.26517	1.05839	99.9754
622	hsa-miR-3176	0.000125318	8.87802e-05	1.25318	0.887802	99.9755
623	hsa-miR-6786-3p	0.000125184	8.79877e-05	1.25184	0.879877	99.9757
624	hsa-miR-491-5p	0.00012512	9.76767e-05	1.2512	0.976767	99.9758
625	hsa-miR-4672	0.000125045	8.95186e-05	1.25045	0.895186	99.9759
626	hsa-miR-548t-5p	0.000124675	7.686e-05	1.24675	0.7686	99.976
627	hsa-miR-4286	0.00012258	9.85086e-05	1.2258	0.985086	99.9762
628	hsa-miR-4747-5p	0.000121655	7.62477e-05	1.21655	0.762477	99.9763
629	hsa-miR-26a-1-3p	0.000121369	8.37104e-05	1.21369	0.837104	99.9764
630	hsa-miR-20a-3p	0.000120601	7.21101e-05	1.20601	0.721101	99.9765
631	hsa-miR-3174	0.000119252	7.50712e-05	1.19252	0.750712	99.9767
632	hsa-miR-4470	0.000119128	8.54761e-05	1.19128	0.854761	99.9768
633	hsa-miR-128-1-5p	0.000117978	8.86271e-05	1.17978	0.886271	99.9769
634	hsa-miR-4667-5p	0.000117764	7.04838e-05	1.17764	0.704838	99.977
635	hsa-miR-6837-5p	0.000117636	7.61651e-05	1.17636	0.761651	99.9771
636	hsa-miR-29b-1-5p	0.000117459	0.000131	1.17459	1.31	99.9772
637	hsa-miR-6763-5p	0.000117269	8.17597e-05	1.17269	0.817597	99.9774
638	hsa-miR-597-3p	0.000117218	7.61513e-05	1.17218	0.761513	99.9775
639	hsa-miR-589-3p	0.000116461	7.07921e-05	1.16461	0.707921	99.9776
640	hsa-miR-1273c	0.000115859	6.11884e-05	1.15859	0.611884	99.9777
641	hsa-miR-125b-1-3p	0.000115346	8.7852e-05	1.15346	0.87852	99.9778
642	hsa-miR-548n	0.000115262	7.60055e-05	1.15262	0.760055	99.9779
643	hsa-miR-5588-5p	0.000114815	8.08217e-05	1.14815	0.808217	99.9781
644	hsa-miR-3191-3p	0.000114747	7.96899e-05	1.14747	0.796899	99.9782
645	hsa-miR-643	0.000114292	6.59586e-05	1.14292	0.659586	99.9783
646	hsa-miR-3150a-5p	0.000111901	0.000101498	1.11901	1.01498	99.9784
647	hsa-miR-3128	0.000111368	7.13459e-05	1.11368	0.713459	99.9785
648	hsa-miR-6804-5p	0.000111247	6.34365e-05	1.11247	0.634365	99.9786
649	hsa-miR-4762-3p	0.000110188	5.7259e-05	1.10188	0.57259	99.9787
650	hsa-miR-194-3p	0.000109526	8.25541e-05	1.09526	0.825541	99.9788
651	hsa-miR-544b	0.000109467	0.000197452	1.09467	1.97452	99.9789
652	hsa-miR-181b-3p	0.000109429	8.31689e-05	1.09429	0.831689	99.9791
653	hsa-miR-6847-5p	0.000108859	7.69276e-05	1.08859	0.769276	99.9792
654	hsa-miR-4533	0.00010836	9.38137e-05	1.0836	0.938137	99.9793
655	hsa-miR-6511a-5p	0.000106572	6.37358e-05	1.06572	0.637358	99.9794
656	hsa-miR-548u	0.000105352	7.08088e-05	1.05352	0.708088	99.9795
657	hsa-miR-3065-5p	0.000104434	8.70832e-05	1.04434	0.870832	99.9796
658	hsa-miR-5584-5p	0.000104108	8.13239e-05	1.04108	0.813239	99.9797
659	hsa-miR-365b-5p	0.000102394	7.08105e-05	1.02394	0.708105	99.9798
660	hsa-miR-323a-5p	0.000102283	0.000101469	1.02283	1.01469	99.9799
661	hsa-miR-3918	0.000101584	6.43736e-05	1.01584	0.643736	99.98
662	hsa-miR-4796-3p	0.000101479	7.16224e-05	1.01479	0.716224	99.9801
663	hsa-miR-4647	0.000101054	6.97417e-05	1.01054	0.697417	99.9802
664	hsa-miR-7113-5p	0.000101033	6.69399e-05	1.01033	0.669399	99.9803
665	hsa-miR-552-3p	0.000100714	8.28733e-05	1.00714	0.828733	99.9804
666	hsa-miR-3591-5p	0.000100309	0.00012547	1.00309	1.2547	99.9805
667	hsa-miR-3180-3p	9.88923e-05	7.11526e-05	0.988923	0.711526	99.9806
668	hsa-miR-151a-5p	9.86015e-05	7.39052e-05	0.986015	0.739052	99.9807
669	hsa-miR-496	9.84189e-05	9.55951e-05	0.984189	0.955951	99.9808
670	hsa-miR-4753-5p	9.76592e-05	8.8058e-05	0.976592	0.88058	99.9809
671	hsa-miR-4637	9.51954e-05	6.48254e-05	0.951954	0.648254	99.981
672	hsa-miR-490-3p	9.51758e-05	0.000117198	0.951758	1.17198	99.9811
673	hsa-miR-4521	9.48259e-05	7.03247e-05	0.948259	0.703247	99.9812
674	hsa-miR-1323	9.34629e-05	8.79598e-05	0.934629	0.879598	99.9813
675	hsa-miR-7705	9.30891e-05	6.07757e-05	0.930891	0.607757	99.9814
676	hsa-miR-5581-3p	9.2771e-05	6.33008e-05	0.92771	0.633008	99.9815
677	hsa-miR-4750-5p	9.27349e-05	6.9239e-05	0.927349	0.69239	99.9816
678	hsa-miR-616-3p	9.15173e-05	7.20683e-05	0.915173	0.720683	99.9816
679	hsa-miR-3188	9.10081e-05	9.18429e-05	0.910081	0.918429	99.9817
680	hsa-miR-514a-3p	9.04268e-05	7.40075e-05	0.904268	0.740075	99.9818
681	hsa-miR-4677-5p	9.01109e-05	7.15595e-05	0.901109	0.715595	99.9819
682	hsa-miR-5582-3p	8.89086e-05	6.2715e-05	0.889086	0.62715	99.982
683	hsa-miR-4525	8.7244e-05	7.60907e-05	0.87244	0.760907	99.9821
684	hsa-miR-6503-5p	8.69291e-05	6.97038e-05	0.869291	0.697038	99.9822
685	hsa-miR-6509-5p	8.41323e-05	7.978e-05	0.841323	0.7978	99.9823
686	hsa-miR-3190-3p	8.34063e-05	5.80741e-05	0.834063	0.580741	99.9823
687	hsa-miR-296-3p	8.31426e-05	7.44975e-05	0.831426	0.744975	99.9824
688	hsa-miR-500a-5p	8.30871e-05	5.73472e-05	0.830871	0.573472	99.9825
689	hsa-miR-3146	8.25717e-05	6.70338e-05	0.825717	0.670338	99.9826
690	hsa-miR-193a-3p	8.23861e-05	7.15113e-05	0.823861	0.715113	99.9827
691	hsa-miR-208a-3p	8.16899e-05	9.66077e-05	0.816899	0.966077	99.9828
692	hsa-miR-500b-5p	8.16623e-05	5.60233e-05	0.816623	0.560233	99.9828
693	hsa-miR-6755-5p	8.12158e-05	5.35938e-05	0.812158	0.535938	99.9829
694	hsa-miR-8072	8.10969e-05	5.65965e-05	0.810969	0.565965	99.983
695	hsa-miR-579-3p	8.05845e-05	5.34167e-05	0.805845	0.534167	99.9831
696	hsa-miR-4660	8.05494e-05	6.88715e-05	0.805494	0.688715	99.9832
697	hsa-miR-362-3p	8.0471e-05	6.89498e-05	0.80471	0.689498	99.9832
698	hsa-miR-6772-3p	8.03922e-05	9.39488e-05	0.803922	0.939488	99.9833
699	hsa-miR-3609	7.91567e-05	0.000101458	0.791567	1.01458	99.9834
700	hsa-miR-3942-5p	7.87028e-05	5.84753e-05	0.787028	0.584753	99.9835
701	hsa-miR-6807-5p	7.85821e-05	5.72541e-05	0.785821	0.572541	99.9836
702	hsa-miR-380-5p	7.79372e-05	7.61894e-05	0.779372	0.761894	99.9836
703	hsa-miR-4466	7.79099e-05	7.5536e-05	0.779099	0.75536	99.9837
704	hsa-miR-320d	7.78876e-05	6.24046e-05	0.778876	0.624046	99.9838
705	hsa-miR-151b	7.76761e-05	6.15806e-05	0.776761	0.615806	99.9839
706	hsa-miR-6783-5p	7.70443e-05	5.60718e-05	0.770443	0.560718	99.984
707	hsa-miR-4743-5p	7.67337e-05	5.4605e-05	0.767337	0.54605	99.984
708	hsa-miR-212-3p	7.57337e-05	0.00010991	0.757337	1.0991	99.9841
709	hsa-miR-6808-3p	7.51843e-05	6.18506e-05	0.751843	0.618506	99.9842
710	hsa-miR-6843-3p	7.43559e-05	6.65754e-05	0.743559	0.665754	99.9843
711	hsa-miR-3678-5p	7.42845e-05	5.74431e-05	0.742845	0.574431	99.9843
712	hsa-miR-561-5p	7.40224e-05	9.49463e-05	0.740224	0.949463	99.9844
713	hsa-miR-4467	7.33901e-05	0.000161014	0.733901	1.61014	99.9845
714	hsa-miR-5698	7.22809e-05	0.000153492	0.722809	1.53492	99.9845
715	hsa-miR-3944-5p	7.20787e-05	5.58944e-05	0.720787	0.558944	99.9846
716	hsa-miR-6850-5p	7.14447e-05	5.41585e-05	0.714447	0.541585	99.9847
717	hsa-miR-584-3p	7.13339e-05	5.70155e-05	0.713339	0.570155	99.9848
718	hsa-miR-6855-3p	7.05457e-05	6.19168e-05	0.705457	0.619168	99.9848
719	hsa-miR-451b	6.98019e-05	5.29593e-05	0.698019	0.529593	99.9849
720	hsa-miR-6733-5p	6.95385e-05	5.27994e-05	0.695385	0.527994	99.985
721	hsa-miR-6857-3p	6.91922e-05	6.39251e-05	0.691922	0.639251	99.985
722	hsa-miR-20b-3p	6.87663e-05	5.20689e-05	0.687663	0.520689	99.9851
723	hsa-miR-627-3p	6.86727e-05	5.87455e-05	0.686727	0.587455	99.9852
724	hsa-miR-16-1-3p	6.86165e-05	6.03137e-05	0.686165	0.603137	99.9852
725	hsa-miR-3154	6.83632e-05	6.32225e-05	0.683632	0.632225	99.9853
726	hsa-miR-541-3p	6.82795e-05	6.46932e-05	0.682795	0.646932	99.9854
727	hsa-miR-548al	6.7675e-05	4.99451e-05	0.67675	0.499451	99.9855
728	hsa-miR-4731-5p	6.7391e-05	6.35852e-05	0.67391	0.635852	99.9855
729	hsa-miR-6803-3p	6.72188e-05	6.53494e-05	0.672188	0.653494	99.9856
730	hsa-miR-4444	6.72131e-05	5.31351e-05	0.672131	0.531351	99.9857
731	hsa-miR-1226-3p	6.70824e-05	7.72626e-05	0.670824	0.772626	99.9857
732	hsa-miR-4437	6.69419e-05	6.27383e-05	0.669419	0.627383	99.9858
733	hsa-miR-6783-3p	6.65e-05	5.08694e-05	0.665	0.508694	99.9859
734	hsa-miR-3192-5p	6.64268e-05	5.02733e-05	0.664268	0.502733	99.9859
735	hsa-miR-5683	6.61508e-05	0.000111486	0.661508	1.11486	99.986
736	hsa-miR-4440	6.58271e-05	5.38161e-05	0.658271	0.538161	99.9861
737	hsa-miR-138-5p	6.57639e-05	6.86535e-05	0.657639	0.686535	99.9861
738	hsa-miR-7848-3p	6.57475e-05	7.96412e-05	0.657475	0.796412	99.9862
739	hsa-miR-5090	6.55153e-05	5.57906e-05	0.655153	0.557906	99.9863
740	hsa-miR-676-3p	6.5471e-05	5.6577e-05	0.65471	0.56577	99.9863
741	hsa-miR-3149	6.48786e-05	5.54473e-05	0.648786	0.554473	99.9864
742	hsa-miR-885-3p	6.44659e-05	9.59012e-05	0.644659	0.959012	99.9864
743	hsa-miR-616-5p	6.43839e-05	5.03231e-05	0.643839	0.503231	99.9865
744	hsa-miR-3115	6.40408e-05	5.57092e-05	0.640408	0.557092	99.9866
745	hsa-miR-5193	6.34077e-05	7.58175e-05	0.634077	0.758175	99.9866
746	hsa-miR-3920	6.29836e-05	4.96624e-05	0.629836	0.496624	99.9867
747	hsa-miR-3136-5p	6.29457e-05	5.24903e-05	0.629457	0.524903	99.9868
748	hsa-miR-370-5p	6.28896e-05	5.85216e-05	0.628896	0.585216	99.9868
749	hsa-miR-3155a	6.21898e-05	6.03528e-05	0.621898	0.603528	99.9869
750	hsa-miR-4449	6.19018e-05	5.22993e-05	0.619018	0.522993	99.9869
751	hsa-miR-7847-3p	6.16445e-05	6.46006e-05	0.616445	0.646006	99.987
752	hsa-miR-664b-3p	6.0795e-05	5.35459e-05	0.60795	0.535459	99.9871
753	hsa-miR-3127-3p	5.98858e-05	5.17172e-05	0.598858	0.517172	99.9871
754	hsa-miR-299-3p	5.94756e-05	6.13088e-05	0.594756	0.613088	99.9872
755	hsa-miR-6781-5p	5.88846e-05	4.99712e-05	0.588846	0.499712	99.9873
756	hsa-miR-31-5p	5.82283e-05	6.31035e-05	0.582283	0.631035	99.9873
757	hsa-miR-1298-5p	5.8132e-05	5.2149e-05	0.58132	0.52149	99.9874
758	hsa-miR-135a-3p	5.79842e-05	5.56431e-05	0.579842	0.556431	99.9874
759	hsa-miR-4503	5.71458e-05	5.8813e-05	0.571458	0.58813	99.9875
760	hsa-miR-4678	5.70661e-05	4.59685e-05	0.570661	0.459685	99.9875
761	hsa-miR-6502-5p	5.6982e-05	4.66125e-05	0.56982	0.466125	99.9876
762	hsa-miR-33b-3p	5.69451e-05	5.70946e-05	0.569451	0.570946	99.9877
763	hsa-miR-1234-3p	5.68245e-05	4.42141e-05	0.568245	0.442141	99.9877
764	hsa-miR-940	5.65606e-05	5.24356e-05	0.565606	0.524356	99.9878
765	hsa-miR-4482-3p	5.62515e-05	0.000113754	0.562515	1.13754	99.9878
766	hsa-miR-3173-3p	5.61722e-05	4.3931e-05	0.561722	0.43931	99.9879
767	hsa-miR-202-3p	5.60838e-05	5.90384e-05	0.560838	0.590384	99.9879
768	hsa-miR-5003-3p	5.60324e-05	4.56247e-05	0.560324	0.456247	99.988
769	hsa-miR-6875-5p	5.53843e-05	4.75204e-05	0.553843	0.475204	99.988
770	hsa-miR-4492	5.50655e-05	4.60575e-05	0.550655	0.460575	99.9881
771	hsa-miR-548at-3p	5.47978e-05	4.69643e-05	0.547978	0.469643	99.9882
772	hsa-miR-2276-3p	5.47317e-05	5.23416e-05	0.547317	0.523416	99.9882
773	hsa-miR-1276	5.45457e-05	4.4632e-05	0.545457	0.44632	99.9883
774	hsa-miR-1229-3p	5.45203e-05	6.9337e-05	0.545203	0.69337	99.9883
775	hsa-miR-769-3p	5.35999e-05	4.46523e-05	0.535999	0.446523	99.9884
776	hsa-miR-1248	5.33022e-05	6.59774e-05	0.533022	0.659774	99.9884
777	hsa-miR-3157-5p	5.311e-05	4.4995e-05	0.5311	0.44995	99.9885
778	hsa-miR-4777-3p	5.16333e-05	4.61234e-05	0.516333	0.461234	99.9885
779	hsa-miR-4727-3p	5.11486e-05	4.79498e-05	0.511486	0.479498	99.9886
780	hsa-miR-4726-5p	5.11116e-05	3.96366e-05	0.511116	0.396366	99.9886
781	hsa-miR-4701-5p	5.0713e-05	4.50294e-05	0.50713	0.450294	99.9887
782	hsa-miR-3186-5p	5.02134e-05	5.02282e-05	0.502134	0.502282	99.9887
783	hsa-miR-4748	5.00231e-05	4.6163e-05	0.500231	0.46163	99.9888
784	hsa-miR-570-3p	4.99448e-05	4.99525e-05	0.499448	0.499525	99.9888
785	hsa-miR-4654	4.96335e-05	4.75178e-05	0.496335	0.475178	99.9889
786	hsa-miR-3122	4.9574e-05	4.26553e-05	0.49574	0.426553	99.9889
787	hsa-miR-6511b-3p	4.95721e-05	4.40883e-05	0.495721	0.440883	99.989
788	hsa-miR-3166	4.94023e-05	4.70918e-05	0.494023	0.470918	99.989
789	hsa-miR-4664-3p	4.89243e-05	3.8369e-05	0.489243	0.38369	99.9891
790	hsa-miR-4741	4.88697e-05	4.77247e-05	0.488697	0.477247	99.9891
791	hsa-miR-202-5p	4.87736e-05	4.93716e-05	0.487736	0.493716	99.9892
792	hsa-miR-6729-5p	4.81023e-05	4.19694e-05	0.481023	0.419694	99.9892
793	hsa-miR-6736-5p	4.76787e-05	5.13102e-05	0.476787	0.513102	99.9893
794	hsa-miR-4714-5p	4.76284e-05	4.5577e-05	0.476284	0.45577	99.9893
795	hsa-miR-6816-3p	4.68464e-05	4.2582e-05	0.468464	0.42582	99.9894
796	hsa-miR-5188	4.68196e-05	4.43048e-05	0.468196	0.443048	99.9894
797	hsa-miR-4474-3p	4.67146e-05	4.24648e-05	0.467146	0.424648	99.9895
798	hsa-miR-7846-3p	4.66803e-05	4.82215e-05	0.466803	0.482215	99.9895
799	hsa-miR-6505-5p	4.63648e-05	4.5928e-05	0.463648	0.45928	99.9896
800	hsa-miR-6821-5p	4.61054e-05	4.78221e-05	0.461054	0.478221	99.9896
801	hsa-miR-219b-5p	4.61044e-05	4.03036e-05	0.461044	0.403036	99.9896
802	hsa-miR-4779	4.60338e-05	4.66043e-05	0.460338	0.466043	99.9897
803	hsa-miR-2277-3p	4.58875e-05	4.78211e-05	0.458875	0.478211	99.9897
804	hsa-miR-154-3p	4.55279e-05	7.29244e-05	0.455279	0.729244	99.9898
805	hsa-miR-3140-5p	4.50717e-05	3.95482e-05	0.450717	0.395482	99.9898
806	hsa-miR-3160-3p	4.48928e-05	3.87447e-05	0.448928	0.387447	99.9899
807	hsa-miR-4498	4.48854e-05	4.0181e-05	0.448854	0.40181	99.9899
808	hsa-miR-7855-5p	4.42975e-05	3.86949e-05	0.442975	0.386949	99.99
809	hsa-miR-6832-5p	4.4227e-05	4.13936e-05	0.44227	0.413936	99.99
810	hsa-miR-378f	4.41536e-05	3.5661e-05	0.441536	0.35661	99.9901
811	hsa-miR-6740-5p	4.39212e-05	5.45853e-05	0.439212	0.545853	99.9901
812	hsa-miR-653-5p	4.3866e-05	4.83947e-05	0.43866	0.483947	99.9901
813	hsa-miR-6881-5p	4.35684e-05	4.53292e-05	0.435684	0.453292	99.9902
814	hsa-miR-548at-5p	4.34804e-05	4.25025e-05	0.434804	0.425025	99.9902
815	hsa-miR-378i	4.28134e-05	3.61915e-05	0.428134	0.361915	99.9903
816	hsa-miR-3175	4.24727e-05	4.73075e-05	0.424727	0.473075	99.9903
817	hsa-miR-548e-5p	4.2394e-05	3.91434e-05	0.42394	0.391434	99.9904
818	hsa-miR-299-5p	4.238e-05	4.90065e-05	0.4238	0.490065	99.9904
819	hsa-miR-182-3p	4.23334e-05	5.16433e-05	0.423334	0.516433	99.9904
820	hsa-miR-6820-5p	4.14063e-05	4.43294e-05	0.414063	0.443294	99.9905
821	hsa-miR-3117-3p	4.13669e-05	4.66131e-05	0.413669	0.466131	99.9905
822	hsa-miR-4536-5p	4.1323e-05	4.078e-05	0.41323	0.4078	99.9906
823	hsa-miR-509-3p	4.1309e-05	4.19623e-05	0.41309	0.419623	99.9906
824	hsa-miR-4632-5p	4.11553e-05	4.74669e-05	0.411553	0.474669	99.9906
825	hsa-miR-665	4.11106e-05	4.63554e-05	0.411106	0.463554	99.9907
826	hsa-miR-4800-5p	4.10657e-05	4.7526e-05	0.410657	0.47526	99.9907
827	hsa-miR-4683	4.02667e-05	4.95165e-05	0.402667	0.495165	99.9908
828	hsa-miR-6876-5p	4.0054e-05	4.4205e-05	0.40054	0.44205	99.9908
829	hsa-miR-3619-3p	3.97892e-05	3.94169e-05	0.397892	0.394169	99.9908
830	hsa-miR-5192	3.94732e-05	4.45004e-05	0.394732	0.445004	99.9909
831	hsa-miR-6892-5p	3.93981e-05	4.21726e-05	0.393981	0.421726	99.9909
832	hsa-miR-6802-5p	3.93431e-05	3.9558e-05	0.393431	0.39558	99.991
833	hsa-miR-3064-3p	3.931e-05	4.28485e-05	0.3931	0.428485	99.991
834	hsa-miR-4686	3.91173e-05	5.70075e-05	0.391173	0.570075	99.991
835	hsa-miR-4796-5p	3.87774e-05	3.71372e-05	0.387774	0.371372	99.9911
836	hsa-miR-3125	3.83103e-05	5.39271e-05	0.383103	0.539271	99.9911
837	hsa-miR-509-3-5p	3.82712e-05	4.12707e-05	0.382712	0.412707	99.9912
838	hsa-miR-487b-5p	3.82095e-05	4.03289e-05	0.382095	0.403289	99.9912
839	hsa-miR-1304-3p	3.8145e-05	0.000179934	0.38145	1.79934	99.9912
840	hsa-miR-374c-5p	3.7679e-05	4.22484e-05	0.37679	0.422484	99.9913
841	hsa-miR-4433-5p	3.75996e-05	4.86883e-05	0.375996	0.486883	99.9913
842	hsa-miR-3911	3.75975e-05	3.95002e-05	0.375975	0.395002	99.9914
843	hsa-miR-4753-3p	3.73563e-05	3.64181e-05	0.373563	0.364181	99.9914
844	hsa-miR-4745-5p	3.72719e-05	4.32181e-05	0.372719	0.432181	99.9914
845	hsa-miR-5001-5p	3.71178e-05	3.31778e-05	0.371178	0.331778	99.9915
846	hsa-miR-4479	3.6573e-05	3.39708e-05	0.36573	0.339708	99.9915
847	hsa-miR-124-3p	3.64236e-05	4.41451e-05	0.364236	0.441451	99.9915
848	hsa-miR-3607-3p	3.61683e-05	6.12495e-05	0.361683	0.612495	99.9916
849	hsa-miR-675-5p	3.61181e-05	4.94108e-05	0.361181	0.494108	99.9916
850	hsa-miR-605-5p	3.59929e-05	4.13705e-05	0.359929	0.413705	99.9916
851	hsa-miR-6825-5p	3.59874e-05	4.18639e-05	0.359874	0.418639	99.9917
852	hsa-miR-23c	3.57771e-05	4.2332e-05	0.357771	0.42332	99.9917
853	hsa-miR-6761-5p	3.53654e-05	4.32989e-05	0.353654	0.432989	99.9918
854	hsa-miR-4635	3.51665e-05	3.80114e-05	0.351665	0.380114	99.9918
855	hsa-miR-542-5p	3.5107e-05	3.96827e-05	0.35107	0.396827	99.9918
856	hsa-miR-34b-3p	3.5001e-05	4.36406e-05	0.35001	0.436406	99.9919
857	hsa-miR-6505-3p	3.48864e-05	4.21146e-05	0.348864	0.421146	99.9919
858	hsa-miR-512-3p	3.48583e-05	4.31601e-05	0.348583	0.431601	99.9919
859	hsa-miR-6858-5p	3.47261e-05	3.87053e-05	0.347261	0.387053	99.992
860	hsa-miR-4429	3.46638e-05	3.09272e-05	0.346638	0.309272	99.992
861	hsa-miR-3150b-5p	3.46476e-05	4.31417e-05	0.346476	0.431417	99.992
862	hsa-miR-133b	3.4613e-05	3.64266e-05	0.34613	0.364266	99.9921
863	hsa-miR-3684	3.45966e-05	3.90325e-05	0.345966	0.390325	99.9921
864	hsa-miR-6833-3p	3.42654e-05	3.90729e-05	0.342654	0.390729	99.9921
865	hsa-miR-4644	3.4263e-05	3.67957e-05	0.34263	0.367957	99.9922
866	hsa-miR-6810-5p	3.41303e-05	4.43468e-05	0.341303	0.443468	99.9922
867	hsa-let-7c-3p	3.40884e-05	4.1674e-05	0.340884	0.41674	99.9922
868	hsa-miR-935	3.38504e-05	4.30845e-05	0.338504	0.430845	99.9923
869	hsa-miR-5094	3.36846e-05	3.33886e-05	0.336846	0.333886	99.9923
870	hsa-miR-2116-3p	3.34179e-05	4.27272e-05	0.334179	0.427272	99.9923
871	hsa-miR-6791-5p	3.34014e-05	4.27162e-05	0.334014	0.427162	99.9924
872	hsa-miR-3661	3.31602e-05	3.27208e-05	0.331602	0.327208	99.9924
873	hsa-miR-5587-3p	3.31507e-05	4.0491e-05	0.331507	0.40491	99.9924
874	hsa-miR-3680-5p	3.30645e-05	3.22082e-05	0.330645	0.322082	99.9925
875	hsa-miR-3685	3.30358e-05	4.06134e-05	0.330358	0.406134	99.9925
876	hsa-miR-3675-5p	3.30333e-05	4.69749e-05	0.330333	0.469749	99.9925
877	hsa-miR-4688	3.27379e-05	3.16502e-05	0.327379	0.316502	99.9926
878	hsa-miR-4717-3p	3.24916e-05	3.34445e-05	0.324916	0.334445	99.9926
879	hsa-miR-6716-3p	3.24134e-05	4.93131e-05	0.324134	0.493131	99.9926
880	hsa-miR-6765-5p	3.22116e-05	4.05655e-05	0.322116	0.405655	99.9927
881	hsa-miR-103a-2-5p	3.20215e-05	3.84041e-05	0.320215	0.384041	99.9927
882	hsa-miR-3144-3p	3.16924e-05	3.61179e-05	0.316924	0.361179	99.9927
883	hsa-miR-6894-5p	3.13327e-05	3.13906e-05	0.313327	0.313906	99.9928
884	hsa-miR-4710	3.13091e-05	4.22108e-05	0.313091	0.422108	99.9928
885	hsa-miR-6800-5p	3.11424e-05	4.17224e-05	0.311424	0.417224	99.9928
886	hsa-miR-590-5p	3.10434e-05	3.63589e-05	0.310434	0.363589	99.9929
887	hsa-miR-3183	3.10284e-05	3.40136e-05	0.310284	0.340136	99.9929
888	hsa-miR-6838-5p	3.09505e-05	3.29562e-05	0.309505	0.329562	99.9929
889	hsa-miR-5000-3p	3.09462e-05	3.21204e-05	0.309462	0.321204	99.9929
890	hsa-miR-4638-3p	3.08356e-05	3.41597e-05	0.308356	0.341597	99.993
891	hsa-miR-4709-5p	3.08047e-05	3.30761e-05	0.308047	0.330761	99.993
892	hsa-miR-4754	3.06392e-05	3.34474e-05	0.306392	0.334474	99.993
893	hsa-miR-1303	3.05078e-05	3.44087e-05	0.305078	0.344087	99.9931
894	hsa-miR-6826-5p	3.03999e-05	3.48085e-05	0.303999	0.348085	99.9931
895	hsa-miR-4797-3p	3.0282e-05	3.31645e-05	0.30282	0.331645	99.9931
896	hsa-miR-224-3p	3.02006e-05	3.48266e-05	0.302006	0.348266	99.9932
897	hsa-miR-1229-5p	2.99832e-05	3.53652e-05	0.299832	0.353652	99.9932
898	hsa-miR-216a-5p	2.95057e-05	3.32728e-05	0.295057	0.332728	99.9932
899	hsa-miR-4461	2.9028e-05	3.44615e-05	0.29028	0.344615	99.9932
900	hsa-miR-4487	2.89192e-05	3.09429e-05	0.289192	0.309429	99.9933
901	hsa-miR-6861-5p	2.86455e-05	3.08983e-05	0.286455	0.308983	99.9933
902	hsa-miR-3194-3p	2.85254e-05	3.46576e-05	0.285254	0.346576	99.9933
903	hsa-miR-329-5p	2.84537e-05	3.14327e-05	0.284537	0.314327	99.9934
904	hsa-miR-708-3p	2.81757e-05	3.79003e-05	0.281757	0.379003	99.9934
905	hsa-miR-3130-5p	2.8046e-05	3.21469e-05	0.28046	0.321469	99.9934
906	hsa-miR-3936	2.77316e-05	3.27654e-05	0.277316	0.327654	99.9934
907	hsa-miR-449c-5p	2.76497e-05	3.13096e-05	0.276497	0.313096	99.9935
908	hsa-miR-6798-3p	2.76454e-05	3.56707e-05	0.276454	0.356707	99.9935
909	hsa-miR-2278	2.7637e-05	2.96757e-05	0.27637	0.296757	99.9935
910	hsa-miR-6779-5p	2.7631e-05	3.86131e-05	0.27631	0.386131	99.9936
911	hsa-miR-6819-3p	2.74984e-05	3.86548e-05	0.274984	0.386548	99.9936
912	hsa-miR-548aw	2.74898e-05	3.19175e-05	0.274898	0.319175	99.9936
913	hsa-miR-7852-3p	2.73881e-05	3.50327e-05	0.273881	0.350327	99.9936
914	hsa-miR-5586-5p	2.73805e-05	3.06406e-05	0.273805	0.306406	99.9937
915	hsa-miR-1238-3p	2.73427e-05	4.67364e-05	0.273427	0.467364	99.9937
916	hsa-miR-4763-5p	2.71876e-05	3.24148e-05	0.271876	0.324148	99.9937
917	hsa-miR-6739-3p	2.69275e-05	2.87932e-05	0.269275	0.287932	99.9937
918	hsa-miR-3680-3p	2.67732e-05	2.87634e-05	0.267732	0.287634	99.9938
919	hsa-miR-3677-3p	2.65732e-05	3.03945e-05	0.265732	0.303945	99.9938
920	hsa-miR-6726-3p	2.65377e-05	3.87268e-05	0.265377	0.387268	99.9938
921	hsa-miR-6819-5p	2.65018e-05	3.31702e-05	0.265018	0.331702	99.9939
922	hsa-miR-3151-5p	2.64929e-05	3.59134e-05	0.264929	0.359134	99.9939
923	hsa-miR-3165	2.64267e-05	3.08863e-05	0.264267	0.308863	99.9939
924	hsa-miR-4785	2.6276e-05	2.91761e-05	0.26276	0.291761	99.9939
925	hsa-miR-3944-3p	2.62522e-05	3.12719e-05	0.262522	0.312719	99.994
926	hsa-miR-6865-5p	2.62219e-05	3.1397e-05	0.262219	0.31397	99.994
927	hsa-miR-7151-3p	2.61616e-05	3.74949e-05	0.261616	0.374949	99.994
928	hsa-miR-552-5p	2.61358e-05	3.02338e-05	0.261358	0.302338	99.994
929	hsa-miR-7110-3p	2.6071e-05	4.36949e-05	0.26071	0.436949	99.9941
930	hsa-miR-675-3p	2.60099e-05	3.87965e-05	0.260099	0.387965	99.9941
931	hsa-miR-365a-5p	2.59823e-05	3.90972e-05	0.259823	0.390972	99.9941
932	hsa-miR-5583-3p	2.59122e-05	2.97973e-05	0.259122	0.297973	99.9941
933	hsa-miR-6820-3p	2.58676e-05	3.15334e-05	0.258676	0.315334	99.9942
934	hsa-miR-455-3p	2.58193e-05	3.58069e-05	0.258193	0.358069	99.9942
935	hsa-miR-504-3p	2.57934e-05	3.30221e-05	0.257934	0.330221	99.9942
936	hsa-miR-1827	2.57321e-05	2.73051e-05	0.257321	0.273051	99.9942
937	hsa-miR-34c-3p	2.51556e-05	3.06052e-05	0.251556	0.306052	99.9943
938	hsa-miR-3186-3p	2.50581e-05	3.29347e-05	0.250581	0.329347	99.9943
939	hsa-miR-517b-3p	2.50133e-05	3.0873e-05	0.250133	0.30873	99.9943
940	hsa-miR-4655-5p	2.49405e-05	3.07523e-05	0.249405	0.307523	99.9943
941	hsa-miR-548ag	2.467e-05	2.87837e-05	0.2467	0.287837	99.9944
942	hsa-miR-4659a-5p	2.41938e-05	2.93266e-05	0.241938	0.293266	99.9944
943	hsa-miR-376a-5p	2.41613e-05	3.34253e-05	0.241613	0.334253	99.9944
944	hsa-miR-517a-3p	2.39917e-05	3.20286e-05	0.239917	0.320286	99.9944
945	hsa-miR-3687	2.39667e-05	2.82517e-05	0.239667	0.282517	99.9945
946	hsa-miR-1537-3p	2.39276e-05	3.30314e-05	0.239276	0.330314	99.9945
947	hsa-miR-4648	2.38711e-05	3.28471e-05	0.238711	0.328471	99.9945
948	hsa-miR-1228-3p	2.36318e-05	4.25663e-05	0.236318	0.425663	99.9945
949	hsa-miR-380-3p	2.36248e-05	3.52639e-05	0.236248	0.352639	99.9946
950	hsa-miR-219a-5p	2.34893e-05	2.86936e-05	0.234893	0.286936	99.9946
951	hsa-miR-6758-3p	2.34567e-05	3.39854e-05	0.234567	0.339854	99.9946
952	hsa-miR-3187-5p	2.34503e-05	2.98994e-05	0.234503	0.298994	99.9946
953	hsa-miR-4757-5p	2.34037e-05	2.96098e-05	0.234037	0.296098	99.9947
954	hsa-miR-6730-5p	2.3396e-05	2.99344e-05	0.23396	0.299344	99.9947
955	hsa-miR-508-3p	2.31928e-05	2.84593e-05	0.231928	0.284593	99.9947
956	hsa-miR-92a-2-5p	2.31709e-05	3.09741e-05	0.231709	0.309741	99.9947
957	hsa-miR-545-3p	2.31154e-05	3.09412e-05	0.231154	0.309412	99.9948
958	hsa-miR-3139	2.30952e-05	3.1585e-05	0.230952	0.31585	99.9948
959	hsa-miR-1973	2.30903e-05	3.242e-05	0.230903	0.3242	99.9948
960	hsa-miR-33a-3p	2.30424e-05	3.32177e-05	0.230424	0.332177	99.9948
961	hsa-miR-3916	2.28582e-05	3.09198e-05	0.228582	0.309198	99.9948
962	hsa-miR-203b-3p	2.28483e-05	3.03018e-05	0.228483	0.303018	99.9949
963	hsa-miR-520a-3p	2.2796e-05	3.21137e-05	0.22796	0.321137	99.9949
964	hsa-miR-6813-3p	2.27584e-05	3.27797e-05	0.227584	0.327797	99.9949
965	hsa-miR-3150a-3p	2.2406e-05	2.70916e-05	0.22406	0.270916	99.9949
966	hsa-miR-3131	2.21729e-05	2.77395e-05	0.221729	0.277395	99.995
967	hsa-miR-4786-5p	2.21629e-05	2.78038e-05	0.221629	0.278038	99.995
968	hsa-miR-4745-3p	2.20704e-05	3.30254e-05	0.220704	0.330254	99.995
969	hsa-miR-190a-3p	2.20009e-05	3.34952e-05	0.220009	0.334952	99.995
970	hsa-miR-518b	2.19398e-05	3.54577e-05	0.219398	0.354577	99.995
971	hsa-miR-6772-5p	2.19187e-05	2.98808e-05	0.219187	0.298808	99.9951
972	hsa-miR-6735-3p	2.19156e-05	2.83159e-05	0.219156	0.283159	99.9951
973	hsa-miR-3651	2.17799e-05	3.08494e-05	0.217799	0.308494	99.9951
974	hsa-miR-7110-5p	2.16943e-05	3.64016e-05	0.216943	0.364016	99.9951
975	hsa-miR-372-3p	2.15642e-05	3.54278e-05	0.215642	0.354278	99.9952
976	hsa-miR-6840-5p	2.13404e-05	3.10679e-05	0.213404	0.310679	99.9952
977	hsa-miR-3667-5p	2.1129e-05	3.21992e-05	0.21129	0.321992	99.9952
978	hsa-miR-4632-3p	2.10091e-05	2.92733e-05	0.210091	0.292733	99.9952
979	hsa-miR-4757-3p	2.09943e-05	2.84362e-05	0.209943	0.284362	99.9952
980	hsa-miR-943	2.08714e-05	2.52887e-05	0.208714	0.252887	99.9953
981	hsa-miR-4700-5p	2.08139e-05	2.82099e-05	0.208139	0.282099	99.9953
982	hsa-miR-3614-3p	2.07395e-05	3.11639e-05	0.207395	0.311639	99.9953
983	hsa-miR-4723-5p	2.07138e-05	2.95188e-05	0.207138	0.295188	99.9953
984	hsa-miR-6770-3p	2.06109e-05	2.8584e-05	0.206109	0.28584	99.9953
985	hsa-miR-153-3p	2.0554e-05	2.56237e-05	0.20554	0.256237	99.9954
986	hsa-miR-5706	2.04173e-05	2.63022e-05	0.204173	0.263022	99.9954
987	hsa-miR-6839-5p	2.03687e-05	3.10002e-05	0.203687	0.310002	99.9954
988	hsa-miR-371b-3p	2.02654e-05	2.75124e-05	0.202654	0.275124	99.9954
989	hsa-miR-6758-5p	2.02461e-05	3.05864e-05	0.202461	0.305864	99.9954
990	hsa-miR-149-5p	2.02266e-05	2.81253e-05	0.202266	0.281253	99.9955
991	hsa-miR-187-3p	2.02189e-05	2.57925e-05	0.202189	0.257925	99.9955
992	hsa-miR-877-3p	2.01956e-05	4.03635e-05	0.201956	0.403635	99.9955
993	hsa-miR-4709-3p	2.01881e-05	2.60535e-05	0.201881	0.260535	99.9955
994	hsa-miR-3133	2.00818e-05	2.61413e-05	0.200818	0.261413	99.9955
995	hsa-miR-522-3p	2.00296e-05	3.78008e-05	0.200296	0.378008	99.9956
996	hsa-miR-6817-3p	1.99821e-05	2.62446e-05	0.199821	0.262446	99.9956
997	hsa-miR-5696	1.98889e-05	2.76024e-05	0.198889	0.276024	99.9956
998	hsa-miR-516a-5p	1.98764e-05	3.07355e-05	0.198764	0.307355	99.9956
999	hsa-miR-490-5p	1.98282e-05	3.38507e-05	0.198282	0.338507	99.9956
1000	hsa-miR-4436b-3p	1.97908e-05	2.73845e-05	0.197908	0.273845	99.9957
1001	hsa-miR-7151-5p	1.96147e-05	3.07192e-05	0.196147	0.307192	99.9957
1002	hsa-miR-1537-5p	1.9521e-05	2.94093e-05	0.19521	0.294093	99.9957
1003	hsa-miR-513c-5p	1.94332e-05	3.01322e-05	0.194332	0.301322	99.9957
1004	hsa-miR-5690	1.94221e-05	2.73201e-05	0.194221	0.273201	99.9957
1005	hsa-miR-6787-5p	1.93798e-05	2.31655e-05	0.193798	0.231655	99.9958
1006	hsa-miR-1910-5p	1.93767e-05	3.33322e-05	0.193767	0.333322	99.9958
1007	hsa-miR-4658	1.91816e-05	2.92415e-05	0.191816	0.292415	99.9958
1008	hsa-miR-592	1.91697e-05	3.74096e-05	0.191697	0.374096	99.9958
1009	hsa-miR-7844-5p	1.91614e-05	2.89463e-05	0.191614	0.289463	99.9958
1010	hsa-miR-551b-5p	1.89993e-05	2.53768e-05	0.189993	0.253768	99.9959
1011	hsa-miR-3196	1.88717e-05	2.30825e-05	0.188717	0.230825	99.9959
1012	hsa-miR-33b-5p	1.87966e-05	2.87599e-05	0.187966	0.287599	99.9959
1013	hsa-miR-152-5p	1.87236e-05	2.76492e-05	0.187236	0.276492	99.9959
1014	hsa-miR-6749-3p	1.85913e-05	3.10964e-05	0.185913	0.310964	99.9959
1015	hsa-miR-548ah-3p	1.85687e-05	2.10217e-05	0.185687	0.210217	99.9959
1016	hsa-miR-3074-3p	1.85253e-05	2.32989e-05	0.185253	0.232989	99.996
1017	hsa-miR-4505	1.8472e-05	2.96121e-05	0.18472	0.296121	99.996
1018	hsa-miR-598-5p	1.84548e-05	2.69823e-05	0.184548	0.269823	99.996
1019	hsa-miR-6785-5p	1.84087e-05	2.56317e-05	0.184087	0.256317	99.996
1020	hsa-miR-3692-3p	1.82885e-05	2.53362e-05	0.182885	0.253362	99.996
1021	hsa-miR-6718-5p	1.81023e-05	2.83573e-05	0.181023	0.283573	99.9961
1022	hsa-miR-6754-3p	1.79824e-05	2.68896e-05	0.179824	0.268896	99.9961
1023	hsa-miR-6853-3p	1.79209e-05	2.47557e-05	0.179209	0.247557	99.9961
1024	hsa-miR-6125	1.78096e-05	2.79829e-05	0.178096	0.279829	99.9961
1025	hsa-miR-4508	1.77627e-05	2.33018e-05	0.177627	0.233018	99.9961
1026	hsa-miR-6775-3p	1.77528e-05	2.59692e-05	0.177528	0.259692	99.9961
1027	hsa-miR-4436a	1.76728e-05	2.81766e-05	0.176728	0.281766	99.9962
1028	hsa-miR-577	1.75866e-05	2.80328e-05	0.175866	0.280328	99.9962
1029	hsa-miR-4734	1.75602e-05	2.48957e-05	0.175602	0.248957	99.9962
1030	hsa-miR-216a-3p	1.7546e-05	3.05257e-05	0.17546	0.305257	99.9962
1031	hsa-miR-1227-3p	1.74129e-05	2.31562e-05	0.174129	0.231562	99.9962
1032	hsa-miR-3620-5p	1.7391e-05	2.3921e-05	0.17391	0.23921	99.9963
1033	hsa-miR-6507-5p	1.73863e-05	4.11665e-05	0.173863	0.411665	99.9963
1034	hsa-miR-4707-5p	1.73766e-05	2.96848e-05	0.173766	0.296848	99.9963
1035	hsa-miR-708-5p	1.7294e-05	2.54739e-05	0.17294	0.254739	99.9963
1036	hsa-miR-29a-5p	1.71489e-05	2.83328e-05	0.171489	0.283328	99.9963
1037	hsa-miR-765	1.7104e-05	2.74539e-05	0.17104	0.274539	99.9963
1038	hsa-miR-4767	1.70443e-05	2.31619e-05	0.170443	0.231619	99.9964
1039	hsa-miR-4424	1.69643e-05	2.48941e-05	0.169643	0.248941	99.9964
1040	hsa-miR-3191-5p	1.69207e-05	2.61318e-05	0.169207	0.261318	99.9964
1041	hsa-miR-6749-5p	1.68361e-05	2.91695e-05	0.168361	0.291695	99.9964
1042	hsa-miR-6881-3p	1.65755e-05	2.96852e-05	0.165755	0.296852	99.9964
1043	hsa-miR-676-5p	1.65685e-05	2.49414e-05	0.165685	0.249414	99.9964
1044	hsa-miR-494-5p	1.63963e-05	2.56237e-05	0.163963	0.256237	99.9965
1045	hsa-miR-519d-3p	1.62975e-05	2.90837e-05	0.162975	0.290837	99.9965
1046	hsa-miR-4523	1.61419e-05	2.24371e-05	0.161419	0.224371	99.9965
1047	hsa-miR-3940-5p	1.6099e-05	2.69619e-05	0.16099	0.269619	99.9965
1048	hsa-miR-6894-3p	1.5916e-05	2.75946e-05	0.15916	0.275946	99.9965
1049	hsa-miR-6824-5p	1.57276e-05	2.75263e-05	0.157276	0.275263	99.9965
1050	hsa-miR-1236-5p	1.56833e-05	2.71509e-05	0.156833	0.271509	99.9966
1051	hsa-miR-4477b	1.55897e-05	2.3397e-05	0.155897	0.23397	99.9966
1052	hsa-miR-4787-3p	1.54251e-05	2.48449e-05	0.154251	0.248449	99.9966
1053	hsa-miR-944	1.54017e-05	2.25771e-05	0.154017	0.225771	99.9966
1054	hsa-miR-3065-3p	1.51487e-05	2.42892e-05	0.151487	0.242892	99.9966
1055	hsa-miR-4687-3p	1.50799e-05	2.23814e-05	0.150799	0.223814	99.9966
1056	hsa-miR-4690-5p	1.50101e-05	2.73481e-05	0.150101	0.273481	99.9966
1057	hsa-miR-548az-5p	1.49074e-05	2.03517e-05	0.149074	0.203517	99.9967
1058	hsa-miR-1244	1.47367e-05	2.5878e-05	0.147367	0.25878	99.9967
1059	hsa-miR-4765	1.46998e-05	2.25024e-05	0.146998	0.225024	99.9967
1060	hsa-miR-6810-3p	1.46981e-05	2.88517e-05	0.146981	0.288517	99.9967
1061	hsa-miR-6812-3p	1.46556e-05	2.83775e-05	0.146556	0.283775	99.9967
1062	hsa-miR-3678-3p	1.4379e-05	2.56569e-05	0.14379	0.256569	99.9967
1063	hsa-miR-449a	1.43137e-05	2.18751e-05	0.143137	0.218751	99.9967
1064	hsa-miR-4732-3p	1.40493e-05	2.62284e-05	0.140493	0.262284	99.9968
1065	hsa-miR-181d-3p	1.38973e-05	2.19824e-05	0.138973	0.219824	99.9968
1066	hsa-miR-4482-5p	1.38841e-05	6.0024e-05	0.138841	0.60024	99.9968
1067	hsa-miR-1295a	1.38321e-05	2.60953e-05	0.138321	0.260953	99.9968
1068	hsa-miR-4749-5p	1.37266e-05	2.31927e-05	0.137266	0.231927	99.9968
1069	hsa-miR-4522	1.37233e-05	2.54664e-05	0.137233	0.254664	99.9968
1070	hsa-miR-4729	1.34933e-05	2.33338e-05	0.134933	0.233338	99.9968
1071	hsa-miR-4784	1.34651e-05	2.12946e-05	0.134651	0.212946	99.9969
1072	hsa-miR-4999-3p	1.31984e-05	2.2854e-05	0.131984	0.22854	99.9969
1073	hsa-miR-5701	1.31403e-05	2.9958e-05	0.131403	0.29958	99.9969
1074	hsa-miR-6895-5p	1.31217e-05	2.24844e-05	0.131217	0.224844	99.9969
1075	hsa-miR-6748-5p	1.31156e-05	2.23837e-05	0.131156	0.223837	99.9969
1076	hsa-miR-1226-5p	1.30565e-05	2.05746e-05	0.130565	0.205746	99.9969
1077	hsa-miR-5004-5p	1.30486e-05	2.36261e-05	0.130486	0.236261	99.9969
1078	hsa-miR-192-3p	1.30055e-05	1.84878e-05	0.130055	0.184878	99.9969
1079	hsa-miR-6762-3p	1.29341e-05	2.26148e-05	0.129341	0.226148	99.997
1080	hsa-miR-548s	1.28826e-05	2.0837e-05	0.128826	0.20837	99.997
1081	hsa-miR-597-5p	1.28156e-05	2.01329e-05	0.128156	0.201329	99.997
1082	hsa-miR-6727-5p	1.27618e-05	1.92041e-05	0.127618	0.192041	99.997
1083	hsa-miR-210-5p	1.26815e-05	1.95267e-05	0.126815	0.195267	99.997
1084	hsa-miR-652-5p	1.26511e-05	2.07344e-05	0.126511	0.207344	99.997
1085	hsa-miR-7853-5p	1.25391e-05	2.04738e-05	0.125391	0.204738	99.997
1086	hsa-miR-3137	1.24819e-05	1.99e-05	0.124819	0.199	99.9971
1087	hsa-miR-3158-5p	1.2446e-05	2.04957e-05	0.12446	0.204957	99.9971
1088	hsa-miR-642a-5p	1.24417e-05	2.51064e-05	0.124417	0.251064	99.9971
1089	hsa-miR-1273d	1.23897e-05	1.71034e-05	0.123897	0.171034	99.9971
1090	hsa-miR-6833-5p	1.23472e-05	1.9493e-05	0.123472	0.19493	99.9971
1091	hsa-miR-1225-5p	1.23353e-05	2.4457e-05	0.123353	0.24457	99.9971
1092	hsa-miR-6802-3p	1.2327e-05	2.06007e-05	0.12327	0.206007	99.9971
1093	hsa-miR-876-3p	1.2279e-05	2.25744e-05	0.12279	0.225744	99.9971
1094	hsa-miR-1914-5p	1.22437e-05	2.22445e-05	0.122437	0.222445	99.9971
1095	hsa-miR-548d-3p	1.21842e-05	2.27482e-05	0.121842	0.227482	99.9972
1096	hsa-miR-6867-5p	1.20879e-05	2.17875e-05	0.120879	0.217875	99.9972
1097	hsa-miR-6854-3p	1.19885e-05	2.25369e-05	0.119885	0.225369	99.9972
1098	hsa-miR-6733-3p	1.19628e-05	1.95623e-05	0.119628	0.195623	99.9972
1099	hsa-miR-8069	1.19135e-05	2.26168e-05	0.119135	0.226168	99.9972
1100	hsa-miR-1193	1.18595e-05	2.11865e-05	0.118595	0.211865	99.9972
1101	hsa-miR-6851-5p	1.18433e-05	1.78808e-05	0.118433	0.178808	99.9972
1102	hsa-miR-519a-5p	1.1749e-05	2.18298e-05	0.11749	0.218298	99.9972
1103	hsa-miR-3683	1.17376e-05	1.88906e-05	0.117376	0.188906	99.9973
1104	hsa-miR-6730-3p	1.16963e-05	2.22457e-05	0.116963	0.222457	99.9973
1105	hsa-miR-4799-5p	1.16633e-05	1.88803e-05	0.116633	0.188803	99.9973
1106	hsa-miR-3652	1.16552e-05	1.76711e-05	0.116552	0.176711	99.9973
1107	hsa-miR-4695-3p	1.1652e-05	2.3959e-05	0.11652	0.23959	99.9973
1108	hsa-miR-6759-5p	1.1517e-05	2.0582e-05	0.11517	0.20582	99.9973
1109	hsa-miR-5006-5p	1.1439e-05	1.99137e-05	0.11439	0.199137	99.9973
1110	hsa-miR-215-3p	1.14209e-05	2.31047e-05	0.114209	0.231047	99.9973
1111	hsa-miR-4425	1.1389e-05	1.93088e-05	0.11389	0.193088	99.9973
1112	hsa-miR-378h	1.13735e-05	1.7673e-05	0.113735	0.17673	99.9974
1113	hsa-miR-3659	1.12347e-05	1.97819e-05	0.112347	0.197819	99.9974
1114	hsa-miR-6753-3p	1.11428e-05	2.0213e-05	0.111428	0.20213	99.9974
1115	hsa-miR-7843-3p	1.11166e-05	2.5168e-05	0.111166	0.25168	99.9974
1116	hsa-miR-4484	1.10888e-05	1.80526e-05	0.110888	0.180526	99.9974
1117	hsa-miR-196b-3p	1.10157e-05	2.00872e-05	0.110157	0.200872	99.9974
1118	hsa-miR-186-3p	1.09737e-05	1.88443e-05	0.109737	0.188443	99.9974
1119	hsa-miR-376c-5p	1.09689e-05	2.15693e-05	0.109689	0.215693	99.9974
1120	hsa-miR-6836-5p	1.08994e-05	1.84124e-05	0.108994	0.184124	99.9974
1121	hsa-miR-376b-3p	1.0855e-05	1.9779e-05	0.10855	0.19779	99.9975
1122	hsa-miR-6738-3p	1.0818e-05	2.8406e-05	0.10818	0.28406	99.9975
1123	hsa-miR-3180-5p	1.0813e-05	2.1809e-05	0.10813	0.21809	99.9975
1124	hsa-miR-4781-5p	1.08061e-05	2.06954e-05	0.108061	0.206954	99.9975
1125	hsa-miR-5571-3p	1.08013e-05	2.32058e-05	0.108013	0.232058	99.9975
1126	hsa-miR-6501-3p	1.06607e-05	1.88564e-05	0.106607	0.188564	99.9975
1127	hsa-miR-3193	1.0648e-05	2.24897e-05	0.10648	0.224897	99.9975
1128	hsa-miR-5588-3p	1.06048e-05	2.02066e-05	0.106048	0.202066	99.9975
1129	hsa-miR-1295b-3p	1.05429e-05	1.93664e-05	0.105429	0.193664	99.9975
1130	hsa-miR-5684	1.05024e-05	1.68915e-05	0.105024	0.168915	99.9976
1131	hsa-miR-1287-3p	1.04907e-05	2.26463e-05	0.104907	0.226463	99.9976
1132	hsa-miR-3129-5p	1.04767e-05	2.09793e-05	0.104767	0.209793	99.9976
1133	hsa-miR-4687-5p	1.04393e-05	1.77679e-05	0.104393	0.177679	99.9976
1134	hsa-miR-3159	1.04294e-05	1.82088e-05	0.104294	0.182088	99.9976
1135	hsa-miR-6715b-3p	1.03849e-05	2.21754e-05	0.103849	0.221754	99.9976
1136	hsa-miR-141-5p	1.03779e-05	2.14984e-05	0.103779	0.214984	99.9976
1137	hsa-miR-4526	1.03649e-05	5.29306e-05	0.103649	0.529306	99.9976
1138	hsa-miR-4728-3p	1.03263e-05	1.94908e-05	0.103263	0.194908	99.9976
1139	hsa-miR-410-5p	1.0296e-05	1.79104e-05	0.10296	0.179104	99.9977
1140	hsa-miR-6777-5p	1.02483e-05	1.88452e-05	0.102483	0.188452	99.9977
1141	hsa-miR-6766-5p	1.02123e-05	1.77009e-05	0.102123	0.177009	99.9977
1142	hsa-miR-891a-5p	1.0169e-05	1.97165e-05	0.10169	0.197165	99.9977
1143	hsa-miR-503-3p	1.01631e-05	1.88542e-05	0.101631	0.188542	99.9977
1144	hsa-miR-4446-5p	1.01437e-05	2.06292e-05	0.101437	0.206292	99.9977
1145	hsa-miR-548ah-5p	1.00317e-05	1.72477e-05	0.100317	0.172477	99.9977
1146	hsa-miR-1247-5p	9.9579e-06	2.47654e-05	0.099579	0.247654	99.9977
1147	hsa-miR-6874-3p	9.95141e-06	2.12993e-05	0.0995141	0.212993	99.9977
1148	hsa-miR-4671-3p	9.7694e-06	1.90523e-05	0.097694	0.190523	99.9977
1149	hsa-miR-4752	9.73056e-06	2.1588e-05	0.0973056	0.21588	99.9978
1150	hsa-miR-889-5p	9.56847e-06	1.99153e-05	0.0956847	0.199153	99.9978
1151	hsa-miR-6827-5p	9.5684e-06	2.03028e-05	0.095684	0.203028	99.9978
1152	hsa-miR-489-3p	9.5634e-06	1.70832e-05	0.095634	0.170832	99.9978
1153	hsa-miR-3129-3p	9.55973e-06	1.79557e-05	0.0955973	0.179557	99.9978
1154	hsa-miR-1256	9.51788e-06	1.588e-05	0.0951788	0.1588	99.9978
1155	hsa-miR-491-3p	9.4876e-06	1.68055e-05	0.094876	0.168055	99.9978
1156	hsa-miR-6509-3p	9.42114e-06	1.53238e-05	0.0942114	0.153238	99.9978
1157	hsa-miR-130a-5p	9.41952e-06	1.86926e-05	0.0941952	0.186926	99.9978
1158	hsa-miR-3686	9.40221e-06	1.4757e-05	0.0940221	0.14757	99.9978
1159	hsa-miR-6845-5p	9.3607e-06	1.73277e-05	0.093607	0.173277	99.9978
1160	hsa-miR-4744	9.35719e-06	1.92718e-05	0.0935719	0.192718	99.9979
1161	hsa-miR-432-3p	9.34098e-06	1.81668e-05	0.0934098	0.181668	99.9979
1162	hsa-miR-6889-5p	9.31614e-06	1.76897e-05	0.0931614	0.176897	99.9979
1163	hsa-miR-6774-3p	9.30278e-06	1.91692e-05	0.0930278	0.191692	99.9979
1164	hsa-miR-6878-5p	9.27335e-06	1.69051e-05	0.0927335	0.169051	99.9979
1165	hsa-miR-1909-5p	9.25841e-06	1.82874e-05	0.0925841	0.182874	99.9979
1166	hsa-miR-19b-1-5p	9.23666e-06	1.68649e-05	0.0923666	0.168649	99.9979
1167	hsa-miR-6782-5p	9.20236e-06	1.89548e-05	0.0920236	0.189548	99.9979
1168	hsa-miR-6866-3p	9.19609e-06	1.90863e-05	0.0919609	0.190863	99.9979
1169	hsa-miR-6515-3p	9.0265e-06	1.92335e-05	0.090265	0.192335	99.9979
1170	hsa-miR-6723-5p	8.99358e-06	1.83833e-05	0.0899358	0.183833	99.9979
1171	hsa-miR-4725-3p	8.98392e-06	1.76231e-05	0.0898392	0.176231	99.998
1172	hsa-miR-6737-3p	8.89647e-06	1.75125e-05	0.0889647	0.175125	99.998
1173	hsa-miR-3663-5p	8.8681e-06	1.86841e-05	0.088681	0.186841	99.998
1174	hsa-miR-499b-5p	8.86585e-06	1.79454e-05	0.0886585	0.179454	99.998
1175	hsa-miR-6500-3p	8.82238e-06	1.61557e-05	0.0882238	0.161557	99.998
1176	hsa-miR-6824-3p	8.82075e-06	1.73063e-05	0.0882075	0.173063	99.998
1177	hsa-miR-328-5p	8.80453e-06	1.71105e-05	0.0880453	0.171105	99.998
1178	hsa-miR-15a-3p	8.76656e-06	1.62484e-05	0.0876656	0.162484	99.998
1179	hsa-miR-4722-5p	8.74057e-06	1.6006e-05	0.0874057	0.16006	99.998
1180	hsa-miR-4766-5p	8.69949e-06	1.70228e-05	0.0869949	0.170228	99.998
1181	hsa-miR-6823-5p	8.67021e-06	1.87803e-05	0.0867021	0.187803	99.998
1182	hsa-miR-6829-5p	8.66279e-06	1.55765e-05	0.0866279	0.155765	99.9981
1183	hsa-miR-600	8.65375e-06	1.81859e-05	0.0865375	0.181859	99.9981
1184	hsa-miR-502-5p	8.58596e-06	1.68578e-05	0.0858596	0.168578	99.9981
1185	hsa-miR-134-3p	8.54551e-06	1.85633e-05	0.0854551	0.185633	99.9981
1186	hsa-miR-6799-3p	8.50951e-06	1.68465e-05	0.0850951	0.168465	99.9981
1187	hsa-miR-5703	8.49734e-06	1.50271e-05	0.0849734	0.150271	99.9981
1188	hsa-miR-632	8.45416e-06	1.7039e-05	0.0845416	0.17039	99.9981
1189	hsa-miR-5006-3p	8.41493e-06	1.74376e-05	0.0841493	0.174376	99.9981
1190	hsa-miR-3184-5p	8.4145e-06	1.89202e-05	0.084145	0.189202	99.9981
1191	hsa-miR-211-3p	8.41278e-06	2.20179e-05	0.0841278	0.220179	99.9981
1192	hsa-miR-219a-2-3p	8.37676e-06	1.64176e-05	0.0837676	0.164176	99.9981
1193	hsa-miR-4642	8.37365e-06	1.84179e-05	0.0837365	0.184179	99.9981
1194	hsa-miR-6739-5p	8.36909e-06	1.54987e-05	0.0836909	0.154987	99.9982
1195	hsa-miR-6885-3p	8.35719e-06	1.7348e-05	0.0835719	0.17348	99.9982
1196	hsa-miR-1908-3p	8.32968e-06	1.85631e-05	0.0832968	0.185631	99.9982
1197	hsa-miR-4766-3p	8.28809e-06	1.66385e-05	0.0828809	0.166385	99.9982
1198	hsa-miR-6754-5p	8.28025e-06	1.81928e-05	0.0828025	0.181928	99.9982
1199	hsa-miR-6890-5p	8.26892e-06	1.87121e-05	0.0826892	0.187121	99.9982
1200	hsa-miR-412-3p	8.25736e-06	2.02594e-05	0.0825736	0.202594	99.9982
1201	hsa-miR-3145-5p	8.20262e-06	1.82091e-05	0.0820262	0.182091	99.9982
1202	hsa-miR-4721	8.19723e-06	1.8446e-05	0.0819723	0.18446	99.9982
1203	hsa-miR-5187-3p	8.14842e-06	1.58347e-05	0.0814842	0.158347	99.9982
1204	hsa-miR-3912-5p	8.09446e-06	1.88121e-05	0.0809446	0.188121	99.9982
1205	hsa-miR-6800-3p	8.00247e-06	1.82401e-05	0.0800247	0.182401	99.9982
1206	hsa-miR-323b-5p	7.97637e-06	1.64683e-05	0.0797637	0.164683	99.9983
1207	hsa-miR-4646-3p	7.96342e-06	1.90042e-05	0.0796342	0.190042	99.9983
1208	hsa-miR-6879-3p	7.96076e-06	1.6256e-05	0.0796076	0.16256	99.9983
1209	hsa-miR-6764-3p	7.92909e-06	1.43294e-05	0.0792909	0.143294	99.9983
1210	hsa-miR-6791-3p	7.91294e-06	1.5287e-05	0.0791294	0.15287	99.9983
1211	hsa-miR-4469	7.87757e-06	1.68997e-05	0.0787757	0.168997	99.9983
1212	hsa-miR-6826-3p	7.85797e-06	1.9849e-05	0.0785797	0.19849	99.9983
1213	hsa-miR-211-5p	7.80574e-06	1.87598e-05	0.0780574	0.187598	99.9983
1214	hsa-miR-4653-3p	7.76538e-06	1.53204e-05	0.0776538	0.153204	99.9983
1215	hsa-miR-7108-5p	7.76151e-06	1.7794e-05	0.0776151	0.17794	99.9983
1216	hsa-miR-6787-3p	7.76129e-06	1.76148e-05	0.0776129	0.176148	99.9983
1217	hsa-miR-874-5p	7.73752e-06	1.84625e-05	0.0773752	0.184625	99.9983
1218	hsa-miR-6743-3p	7.63229e-06	1.46362e-05	0.0763229	0.146362	99.9983
1219	hsa-miR-129-1-3p	7.58112e-06	1.86555e-05	0.0758112	0.186555	99.9984
1220	hsa-miR-216b-3p	7.57971e-06	1.70029e-05	0.0757971	0.170029	99.9984
1221	hsa-miR-1237-3p	7.53667e-06	1.78188e-05	0.0753667	0.178188	99.9984
1222	hsa-miR-6514-3p	7.48268e-06	1.58515e-05	0.0748268	0.158515	99.9984
1223	hsa-miR-6848-5p	7.45866e-06	1.53125e-05	0.0745866	0.153125	99.9984
1224	hsa-miR-4797-5p	7.41058e-06	1.67137e-05	0.0741058	0.167137	99.9984
1225	hsa-miR-6869-5p	7.39784e-06	1.54118e-05	0.0739784	0.154118	99.9984
1226	hsa-miR-6873-5p	7.39319e-06	1.5609e-05	0.0739319	0.15609	99.9984
1227	hsa-miR-3177-5p	7.38532e-06	1.59865e-05	0.0738532	0.159865	99.9984
1228	hsa-miR-4426	7.35362e-06	2.31448e-05	0.0735362	0.231448	99.9984
1229	hsa-miR-3691-3p	7.32293e-06	1.73038e-05	0.0732293	0.173038	99.9984
1230	hsa-miR-3622a-5p	7.30727e-06	1.74674e-05	0.0730727	0.174674	99.9984
1231	hsa-miR-6715a-3p	7.17644e-06	1.70286e-05	0.0717644	0.170286	99.9984
1232	hsa-miR-6847-3p	7.17425e-06	2.09825e-05	0.0717425	0.209825	99.9984
1233	hsa-miR-3144-5p	7.17423e-06	1.59275e-05	0.0717423	0.159275	99.9985
1234	hsa-miR-6854-5p	7.16181e-06	1.47587e-05	0.0716181	0.147587	99.9985
1235	hsa-miR-6734-3p	7.1415e-06	1.49408e-05	0.071415	0.149408	99.9985
1236	hsa-miR-548ba	7.1306e-06	1.83788e-05	0.071306	0.183788	99.9985
1237	hsa-miR-4794	7.12995e-06	1.60161e-05	0.0712995	0.160161	99.9985
1238	hsa-miR-3181	7.11392e-06	1.71183e-05	0.0711392	0.171183	99.9985
1239	hsa-miR-5000-5p	7.08861e-06	1.70717e-05	0.0708861	0.170717	99.9985
1240	hsa-miR-6777-3p	7.06437e-06	1.55468e-05	0.0706437	0.155468	99.9985
1241	hsa-miR-4422	7.05635e-06	1.49157e-05	0.0705635	0.149157	99.9985
1242	hsa-miR-892a	7.05436e-06	1.49086e-05	0.0705436	0.149086	99.9985
1243	hsa-miR-1247-3p	7.03141e-06	1.49513e-05	0.0703141	0.149513	99.9985
1244	hsa-miR-187-5p	7.03079e-06	1.89228e-05	0.0703079	0.189228	99.9985
1245	hsa-miR-4674	7.01092e-06	1.66695e-05	0.0701092	0.166695	99.9985
1246	hsa-miR-6799-5p	6.97471e-06	1.5665e-05	0.0697471	0.15665	99.9985
1247	hsa-miR-888-5p	6.90416e-06	1.78447e-05	0.0690416	0.178447	99.9986
1248	hsa-miR-218-1-3p	6.88319e-06	1.41835e-05	0.0688319	0.141835	99.9986
1249	hsa-miR-4804-3p	6.87624e-06	1.5471e-05	0.0687624	0.15471	99.9986
1250	hsa-miR-6864-5p	6.83508e-06	1.43653e-05	0.0683508	0.143653	99.9986
1251	hsa-miR-520g-3p	6.80042e-06	1.44898e-05	0.0680042	0.144898	99.9986
1252	hsa-miR-548ao-3p	6.77024e-06	1.55443e-05	0.0677024	0.155443	99.9986
1253	hsa-miR-4723-3p	6.74507e-06	1.62493e-05	0.0674507	0.162493	99.9986
1254	hsa-miR-3145-3p	6.69906e-06	1.58023e-05	0.0669906	0.158023	99.9986
1255	hsa-miR-376b-5p	6.67853e-06	1.32518e-05	0.0667853	0.132518	99.9986
1256	hsa-miR-6751-3p	6.67798e-06	1.60599e-05	0.0667798	0.160599	99.9986
1257	hsa-miR-6770-5p	6.67315e-06	1.34669e-05	0.0667315	0.134669	99.9986
1258	hsa-miR-378b	6.66005e-06	1.26248e-05	0.0666005	0.126248	99.9986
1259	hsa-miR-4701-3p	6.61082e-06	1.42465e-05	0.0661082	0.142465	99.9986
1260	hsa-miR-6762-5p	6.6076e-06	1.71654e-05	0.066076	0.171654	99.9986
1261	hsa-miR-6774-5p	6.58211e-06	1.40983e-05	0.0658211	0.140983	99.9987
1262	hsa-miR-4708-3p	6.54373e-06	1.63917e-05	0.0654373	0.163917	99.9987
1263	hsa-miR-6751-5p	6.53238e-06	1.31184e-05	0.0653238	0.131184	99.9987
1264	hsa-miR-506-3p	6.52496e-06	1.48708e-05	0.0652496	0.148708	99.9987
1265	hsa-miR-6883-3p	6.51929e-06	1.50974e-05	0.0651929	0.150974	99.9987
1266	hsa-miR-4512	6.49832e-06	1.6383e-05	0.0649832	0.16383	99.9987
1267	hsa-miR-5699-5p	6.49761e-06	1.49196e-05	0.0649761	0.149196	99.9987
1268	hsa-miR-876-5p	6.47452e-06	1.51349e-05	0.0647452	0.151349	99.9987
1269	hsa-miR-129-2-3p	6.43298e-06	1.41054e-05	0.0643298	0.141054	99.9987
1270	hsa-miR-1297	6.40726e-06	1.44742e-05	0.0640726	0.144742	99.9987
1271	hsa-miR-6755-3p	6.40312e-06	1.60698e-05	0.0640312	0.160698	99.9987
1272	hsa-miR-3681-5p	6.37114e-06	1.87785e-05	0.0637114	0.187785	99.9987
1273	hsa-miR-3655	6.33316e-06	1.49598e-05	0.0633316	0.149598	99.9987
1274	hsa-miR-3913-3p	6.32111e-06	1.58887e-05	0.0632111	0.158887	99.9987
1275	hsa-miR-4662b	6.21822e-06	1.6251e-05	0.0621822	0.16251	99.9987
1276	hsa-miR-6876-3p	6.20083e-06	1.73997e-05	0.0620083	0.173997	99.9987
1277	hsa-miR-548an	6.18733e-06	1.55018e-05	0.0618733	0.155018	99.9988
1278	hsa-miR-1225-3p	6.15257e-06	1.25909e-05	0.0615257	0.125909	99.9988
1279	hsa-miR-135b-5p	6.14071e-06	1.33867e-05	0.0614071	0.133867	99.9988
1280	hsa-miR-7114-5p	6.12044e-06	1.61015e-05	0.0612044	0.161015	99.9988
1281	hsa-miR-6726-5p	6.05631e-06	1.4006e-05	0.0605631	0.14006	99.9988
1282	hsa-miR-3529-5p	6.05355e-06	1.40288e-05	0.0605355	0.140288	99.9988
1283	hsa-miR-4782-5p	6.03841e-06	1.36349e-05	0.0603841	0.136349	99.9988
1284	hsa-miR-6885-5p	6.02636e-06	1.57052e-05	0.0602636	0.157052	99.9988
1285	hsa-miR-6793-3p	5.98715e-06	1.38324e-05	0.0598715	0.138324	99.9988
1286	hsa-miR-6508-3p	5.98124e-06	1.32383e-05	0.0598124	0.132383	99.9988
1287	hsa-miR-5589-5p	5.95258e-06	1.53467e-05	0.0595258	0.153467	99.9988
1288	hsa-miR-548w	5.92852e-06	1.22585e-05	0.0592852	0.122585	99.9988
1289	hsa-miR-6788-5p	5.91396e-06	1.58056e-05	0.0591396	0.158056	99.9988
1290	hsa-miR-548ax	5.88056e-06	1.55975e-05	0.0588056	0.155975	99.9988
1291	hsa-miR-1268b	5.86582e-06	1.30759e-05	0.0586582	0.130759	99.9988
1292	hsa-miR-1178-3p	5.79023e-06	1.63861e-05	0.0579023	0.163861	99.9988
1293	hsa-miR-624-3p	5.78175e-06	1.28771e-05	0.0578175	0.128771	99.9988
1294	hsa-miR-5587-5p	5.7531e-06	1.33402e-05	0.057531	0.133402	99.9989
1295	hsa-miR-642b-3p	5.7436e-06	1.56735e-05	0.057436	0.156735	99.9989
1296	hsa-miR-3195	5.71688e-06	1.34918e-05	0.0571688	0.134918	99.9989
1297	hsa-miR-4664-5p	5.68818e-06	1.80709e-05	0.0568818	0.180709	99.9989
1298	hsa-miR-433-5p	5.67961e-06	1.37892e-05	0.0567961	0.137892	99.9989
1299	hsa-miR-3907	5.65013e-06	1.37071e-05	0.0565013	0.137071	99.9989
1300	hsa-miR-3620-3p	5.64973e-06	1.329e-05	0.0564973	0.1329	99.9989
1301	hsa-miR-6732-5p	5.60103e-06	1.4062e-05	0.0560103	0.14062	99.9989
1302	hsa-miR-4802-3p	5.53383e-06	1.36334e-05	0.0553383	0.136334	99.9989
1303	hsa-miR-1260a	5.43594e-06	1.2217e-05	0.0543594	0.12217	99.9989
1304	hsa-miR-6882-3p	5.43407e-06	1.27941e-05	0.0543407	0.127941	99.9989
1305	hsa-miR-6852-3p	5.43076e-06	1.43027e-05	0.0543076	0.143027	99.9989
1306	hsa-miR-4706	5.40658e-06	2.13108e-05	0.0540658	0.213108	99.9989
1307	hsa-miR-6780b-5p	5.30157e-06	1.26557e-05	0.0530157	0.126557	99.9989
1308	hsa-miR-3162-5p	5.27959e-06	1.27108e-05	0.0527959	0.127108	99.9989
1309	hsa-miR-6851-3p	5.27392e-06	1.59825e-05	0.0527392	0.159825	99.9989
1310	hsa-miR-1914-3p	5.24646e-06	1.39712e-05	0.0524646	0.139712	99.9989
1311	hsa-miR-1179	5.17875e-06	1.26892e-05	0.0517875	0.126892	99.9989
1312	hsa-miR-3664-3p	5.15746e-06	1.51192e-05	0.0515746	0.151192	99.999
1313	hsa-miR-219b-3p	5.15607e-06	1.10841e-05	0.0515607	0.110841	99.999
1314	hsa-miR-7851-3p	5.15375e-06	1.40118e-05	0.0515375	0.140118	99.999
1315	hsa-miR-450b-3p	5.11567e-06	1.51279e-05	0.0511567	0.151279	99.999
1316	hsa-miR-939-3p	5.10647e-06	1.18507e-05	0.0510647	0.118507	99.999
1317	hsa-miR-3960	5.10276e-06	1.15859e-05	0.0510276	0.115859	99.999
1318	hsa-miR-4636	5.05126e-06	1.58528e-05	0.0505126	0.158528	99.999
1319	hsa-miR-4774-5p	5.02272e-06	1.33228e-05	0.0502272	0.133228	99.999
1320	hsa-miR-4491	4.98957e-06	1.22153e-05	0.0498957	0.122153	99.999
1321	hsa-miR-3928-5p	4.95893e-06	1.17677e-05	0.0495893	0.117677	99.999
1322	hsa-miR-526b-5p	4.93486e-06	1.52543e-05	0.0493486	0.152543	99.999
1323	hsa-miR-4680-5p	4.92941e-06	1.30812e-05	0.0492941	0.130812	99.999
1324	hsa-miR-2467-3p	4.85232e-06	1.23053e-05	0.0485232	0.123053	99.999
1325	hsa-miR-3938	4.84319e-06	1.17523e-05	0.0484319	0.117523	99.999
1326	hsa-miR-1185-5p	4.83685e-06	1.51783e-05	0.0483685	0.151783	99.999
1327	hsa-miR-6731-5p	4.79171e-06	1.16368e-05	0.0479171	0.116368	99.999
1328	hsa-miR-5004-3p	4.74229e-06	1.39658e-05	0.0474229	0.139658	99.999
1329	hsa-miR-6895-3p	4.74102e-06	1.36341e-05	0.0474102	0.136341	99.999
1330	hsa-miR-6801-5p	4.68307e-06	1.20893e-05	0.0468307	0.120893	99.999
1331	hsa-miR-4695-5p	4.64166e-06	1.36202e-05	0.0464166	0.136202	99.999
1332	hsa-miR-7113-3p	4.63807e-06	1.22599e-05	0.0463807	0.122599	99.9991
1333	hsa-miR-887-3p	4.59153e-06	1.15692e-05	0.0459153	0.115692	99.9991
1334	hsa-miR-6835-5p	4.53482e-06	1.30884e-05	0.0453482	0.130884	99.9991
1335	hsa-miR-7106-5p	4.50588e-06	1.26771e-05	0.0450588	0.126771	99.9991
1336	hsa-miR-6782-3p	4.50138e-06	1.15744e-05	0.0450138	0.115744	99.9991
1337	hsa-miR-1283	4.49197e-06	1.36876e-05	0.0449197	0.136876	99.9991
1338	hsa-miR-4662a-3p	4.49069e-06	1.39544e-05	0.0449069	0.139544	99.9991
1339	hsa-miR-6506-5p	4.48955e-06	1.24295e-05	0.0448955	0.124295	99.9991
1340	hsa-miR-1252-5p	4.47991e-06	1.41682e-05	0.0447991	0.141682	99.9991
1341	hsa-miR-6732-3p	4.47584e-06	1.36424e-05	0.0447584	0.136424	99.9991
1342	hsa-miR-548ap-5p	4.47134e-06	1.00299e-05	0.0447134	0.100299	99.9991
1343	hsa-miR-6750-3p	4.46325e-06	1.21911e-05	0.0446325	0.121911	99.9991
1344	hsa-miR-7702	4.41544e-06	1.1046e-05	0.0441544	0.11046	99.9991
1345	hsa-miR-509-5p	4.28482e-06	1.28568e-05	0.0428482	0.128568	99.9991
1346	hsa-miR-3148	4.22669e-06	1.26098e-05	0.0422669	0.126098	99.9991
1347	hsa-miR-6504-5p	4.22116e-06	1.29058e-05	0.0422116	0.129058	99.9991
1348	hsa-miR-2467-5p	4.21533e-06	1.22994e-05	0.0421533	0.122994	99.9991
1349	hsa-miR-545-5p	4.20813e-06	1.47485e-05	0.0420813	0.147485	99.9991
1350	hsa-miR-5680	4.18667e-06	1.15773e-05	0.0418667	0.115773	99.9991
1351	hsa-miR-3942-3p	4.1854e-06	1.09771e-05	0.041854	0.109771	99.9991
1352	hsa-miR-7152-3p	4.13129e-06	1.15948e-05	0.0413129	0.115948	99.9991
1353	hsa-miR-6831-5p	4.12475e-06	1.17822e-05	0.0412475	0.117822	99.9991
1354	hsa-miR-4717-5p	4.11565e-06	1.20079e-05	0.0411565	0.120079	99.9991
1355	hsa-miR-19a-5p	4.09463e-06	1.09944e-05	0.0409463	0.109944	99.9992
1356	hsa-miR-3688-5p	4.09377e-06	1.09976e-05	0.0409377	0.109976	99.9992
1357	hsa-miR-1293	4.08309e-06	1.38885e-05	0.0408309	0.138885	99.9992
1358	hsa-miR-4645-5p	4.07132e-06	1.1363e-05	0.0407132	0.11363	99.9992
1359	hsa-miR-383-5p	4.05877e-06	1.07753e-05	0.0405877	0.107753	99.9992
1360	hsa-miR-6789-3p	4.04273e-06	1.43844e-05	0.0404273	0.143844	99.9992
1361	hsa-miR-99a-3p	4.01732e-06	1.10897e-05	0.0401732	0.110897	99.9992
1362	hsa-miR-6858-3p	3.99699e-06	1.74372e-05	0.0399699	0.174372	99.9992
1363	hsa-miR-4712-3p	3.99468e-06	1.40486e-05	0.0399468	0.140486	99.9992
1364	hsa-miR-3677-5p	3.97786e-06	1.12941e-05	0.0397786	0.112941	99.9992
1365	hsa-miR-6510-3p	3.97727e-06	1.38222e-05	0.0397727	0.138222	99.9992
1366	hsa-miR-3190-5p	3.97603e-06	1.319e-05	0.0397603	0.1319	99.9992
1367	hsa-miR-4464	3.94935e-06	1.40749e-05	0.0394935	0.140749	99.9992
1368	hsa-miR-4689	3.94543e-06	1.0636e-05	0.0394543	0.10636	99.9992
1369	hsa-miR-4727-5p	3.9444e-06	1.27865e-05	0.039444	0.127865	99.9992
1370	hsa-miR-5194	3.89716e-06	1.11044e-05	0.0389716	0.111044	99.9992
1371	hsa-miR-4788	3.88043e-06	1.0841e-05	0.0388043	0.10841	99.9992
1372	hsa-miR-4782-3p	3.86021e-06	1.14679e-05	0.0386021	0.114679	99.9992
1373	hsa-miR-4804-5p	3.85915e-06	1.27235e-05	0.0385915	0.127235	99.9992
1374	hsa-miR-3617-3p	3.85066e-06	1.18327e-05	0.0385066	0.118327	99.9992
1375	hsa-miR-4529-3p	3.84669e-06	1.2918e-05	0.0384669	0.12918	99.9992
1376	hsa-miR-3192-3p	3.83009e-06	1.16874e-05	0.0383009	0.116874	99.9992
1377	hsa-miR-4453	3.80281e-06	1.11788e-05	0.0380281	0.111788	99.9992
1378	hsa-miR-5089-3p	3.79852e-06	1.27764e-05	0.0379852	0.127764	99.9992
1379	hsa-miR-520a-5p	3.79733e-06	1.255e-05	0.0379733	0.1255	99.9992
1380	hsa-miR-4761-3p	3.79037e-06	1.55781e-05	0.0379037	0.155781	99.9992
1381	hsa-miR-6747-5p	3.76861e-06	1.19858e-05	0.0376861	0.119858	99.9993
1382	hsa-miR-373-3p	3.74917e-06	1.22556e-05	0.0374917	0.122556	99.9993
1383	hsa-miR-6804-3p	3.71348e-06	1.28282e-05	0.0371348	0.128282	99.9993
1384	hsa-miR-188-3p	3.70767e-06	1.04701e-05	0.0370767	0.104701	99.9993
1385	hsa-miR-345-3p	3.70357e-06	9.6329e-06	0.0370357	0.096329	99.9993
1386	hsa-miR-3118	3.69833e-06	1.03711e-05	0.0369833	0.103711	99.9993
1387	hsa-miR-523-5p	3.66169e-06	9.67427e-06	0.0366169	0.0967427	99.9993
1388	hsa-miR-6789-5p	3.60085e-06	1.06952e-05	0.0360085	0.106952	99.9993
1389	hsa-miR-4463	3.59984e-06	1.05014e-05	0.0359984	0.105014	99.9993
1390	hsa-miR-570-5p	3.58711e-06	9.79379e-06	0.0358711	0.0979379	99.9993
1391	hsa-miR-6753-5p	3.58159e-06	1.2916e-05	0.0358159	0.12916	99.9993
1392	hsa-miR-5091	3.57528e-06	1.20948e-05	0.0357528	0.120948	99.9993
1393	hsa-miR-3591-3p	3.55555e-06	9.94326e-06	0.0355555	0.0994326	99.9993
1394	hsa-miR-6796-5p	3.51895e-06	1.04706e-05	0.0351895	0.104706	99.9993
1395	hsa-miR-4691-3p	3.4981e-06	8.83478e-06	0.034981	0.0883478	99.9993
1396	hsa-miR-4520b-3p	3.4963e-06	1.47525e-05	0.034963	0.147525	99.9993
1397	hsa-miR-4666a-3p	3.46149e-06	9.98748e-06	0.0346149	0.0998748	99.9993
1398	hsa-miR-4680-3p	3.45747e-06	1.02133e-05	0.0345747	0.102133	99.9993
1399	hsa-miR-508-5p	3.45164e-06	1.20957e-05	0.0345164	0.120957	99.9993
1400	hsa-miR-4666a-5p	3.4397e-06	1.43847e-05	0.034397	0.143847	99.9993
1401	hsa-miR-3116	3.4384e-06	1.11709e-05	0.034384	0.111709	99.9993
1402	hsa-miR-548ai	3.43826e-06	1.06727e-05	0.0343826	0.106727	99.9993
1403	hsa-miR-617	3.43641e-06	1.21968e-05	0.0343641	0.121968	99.9993
1404	hsa-miR-887-5p	3.43244e-06	1.09687e-05	0.0343244	0.109687	99.9993
1405	hsa-miR-4762-5p	3.42757e-06	9.70578e-06	0.0342757	0.0970578	99.9993
1406	hsa-miR-4699-3p	3.37647e-06	1.09802e-05	0.0337647	0.109802	99.9993
1407	hsa-miR-4520a-3p	3.36723e-06	1.15545e-05	0.0336723	0.115545	99.9993
1408	hsa-miR-371a-5p	3.34637e-06	1.11075e-05	0.0334637	0.111075	99.9993
1409	hsa-let-7a-2-3p	3.34382e-06	9.41607e-06	0.0334382	0.0941607	99.9994
1410	hsa-miR-3124-3p	3.34229e-06	9.44114e-06	0.0334229	0.0944114	99.9994
1411	hsa-miR-3667-3p	3.29593e-06	1.05098e-05	0.0329593	0.105098	99.9994
1412	hsa-miR-6812-5p	3.27604e-06	1.11168e-05	0.0327604	0.111168	99.9994
1413	hsa-miR-1285-3p	3.23998e-06	1.08616e-05	0.0323998	0.108616	99.9994
1414	hsa-miR-3134	3.22902e-06	1.10939e-05	0.0322902	0.110939	99.9994
1415	hsa-miR-6856-3p	3.19963e-06	1.06281e-05	0.0319963	0.106281	99.9994
1416	hsa-miR-2681-5p	3.14978e-06	8.97833e-06	0.0314978	0.0897833	99.9994
1417	hsa-miR-4442	3.14245e-06	1.02958e-05	0.0314245	0.102958	99.9994
1418	hsa-miR-1266-5p	3.1184e-06	1.2036e-05	0.031184	0.12036	99.9994
1419	hsa-miR-6846-5p	3.09467e-06	1.1316e-05	0.0309467	0.11316	99.9994
1420	hsa-miR-522-5p	3.06502e-06	8.69378e-06	0.0306502	0.0869378	99.9994
1421	hsa-miR-6834-5p	3.05353e-06	1.02968e-05	0.0305353	0.102968	99.9994
1422	hsa-miR-520f-3p	3.01511e-06	1.06719e-05	0.0301511	0.106719	99.9994
1423	hsa-miR-6508-5p	3.00214e-06	8.61493e-06	0.0300214	0.0861493	99.9994
1424	hsa-miR-518c-3p	2.99924e-06	9.70659e-06	0.0299924	0.0970659	99.9994
1425	hsa-miR-4697-5p	2.99176e-06	1.03091e-05	0.0299176	0.103091	99.9994
1426	hsa-miR-4284	2.9661e-06	1.03674e-05	0.029661	0.103674	99.9994
1427	hsa-miR-548f-3p	2.95651e-06	7.78754e-06	0.0295651	0.0778754	99.9994
1428	hsa-miR-137	2.95118e-06	1.09663e-05	0.0295118	0.109663	99.9994
1429	hsa-miR-4800-3p	2.94961e-06	9.88553e-06	0.0294961	0.0988553	99.9994
1430	hsa-miR-5583-5p	2.91757e-06	1.19612e-05	0.0291757	0.119612	99.9994
1431	hsa-miR-4536-3p	2.91242e-06	8.42384e-06	0.0291242	0.0842384	99.9994
1432	hsa-miR-653-3p	2.90565e-06	9.90326e-06	0.0290565	0.0990326	99.9994
1433	hsa-miR-1910-3p	2.90057e-06	8.80185e-06	0.0290057	0.0880185	99.9994
1434	hsa-miR-4758-5p	2.89527e-06	1.01553e-05	0.0289527	0.101553	99.9994
1435	hsa-miR-548as-3p	2.88127e-06	9.07931e-06	0.0288127	0.0907931	99.9994
1436	hsa-miR-4681	2.86691e-06	9.51245e-06	0.0286691	0.0951245	99.9994
1437	hsa-miR-4684-3p	2.85426e-06	1.0105e-05	0.0285426	0.10105	99.9994
1438	hsa-miR-6766-3p	2.85281e-06	9.57774e-06	0.0285281	0.0957774	99.9994
1439	hsa-miR-499b-3p	2.84739e-06	1.14334e-05	0.0284739	0.114334	99.9994
1440	hsa-miR-615-5p	2.83528e-06	1.27138e-05	0.0283528	0.127138	99.9994
1441	hsa-miR-1286	2.83345e-06	9.49259e-06	0.0283345	0.0949259	99.9994
1442	hsa-miR-6780a-3p	2.81913e-06	1.12509e-05	0.0281913	0.112509	99.9995
1443	hsa-miR-519c-5p	2.81616e-06	8.67848e-06	0.0281616	0.0867848	99.9995
1444	hsa-miR-6512-5p	2.79884e-06	9.43157e-06	0.0279884	0.0943157	99.9995
1445	hsa-miR-7856-5p	2.79514e-06	8.05509e-06	0.0279514	0.0805509	99.9995
1446	hsa-miR-525-5p	2.75962e-06	1.16764e-05	0.0275962	0.116764	99.9995
1447	hsa-miR-1269a	2.75764e-06	9.22202e-06	0.0275764	0.0922202	99.9995
1448	hsa-miR-5003-5p	2.74593e-06	1.20306e-05	0.0274593	0.120306	99.9995
1449	hsa-miR-6815-3p	2.71579e-06	8.9663e-06	0.0271579	0.089663	99.9995
1450	hsa-miR-6745	2.70712e-06	1.17965e-05	0.0270712	0.117965	99.9995
1451	hsa-miR-3941	2.70087e-06	8.65393e-06	0.0270087	0.0865393	99.9995
1452	hsa-miR-517c-3p	2.68884e-06	9.49178e-06	0.0268884	0.0949178	99.9995
1453	hsa-miR-4777-5p	2.67435e-06	9.16249e-06	0.0267435	0.0916249	99.9995
1454	hsa-miR-128-2-5p	2.65737e-06	1.17258e-05	0.0265737	0.117258	99.9995
1455	hsa-miR-6729-3p	2.64849e-06	8.22481e-06	0.0264849	0.0822481	99.9995
1456	hsa-miR-1913	2.61953e-06	9.87864e-06	0.0261953	0.0987864	99.9995
1457	hsa-miR-4802-5p	2.58957e-06	8.52352e-06	0.0258957	0.0852352	99.9995
1458	hsa-miR-518e-5p	2.56601e-06	7.53076e-06	0.0256601	0.0753076	99.9995
1459	hsa-miR-4791	2.55823e-06	9.8143e-06	0.0255823	0.098143	99.9995
1460	hsa-miR-4530	2.53457e-06	7.67602e-06	0.0253457	0.0767602	99.9995
1461	hsa-miR-6757-5p	2.53424e-06	9.20864e-06	0.0253424	0.0920864	99.9995
1462	hsa-miR-495-5p	2.5279e-06	9.7728e-06	0.025279	0.097728	99.9995
1463	hsa-miR-2861	2.51468e-06	9.58026e-06	0.0251468	0.0958026	99.9995
1464	hsa-miR-4679	2.5067e-06	8.83275e-06	0.025067	0.0883275	99.9995
1465	hsa-miR-6849-5p	2.50319e-06	9.6788e-06	0.0250319	0.096788	99.9995
1466	hsa-miR-6728-5p	2.49206e-06	8.05855e-06	0.0249206	0.0805855	99.9995
1467	hsa-miR-6780b-3p	2.48885e-06	9.14127e-06	0.0248885	0.0914127	99.9995
1468	hsa-miR-3682-5p	2.48563e-06	1.08408e-05	0.0248563	0.108408	99.9995
1469	hsa-miR-6752-5p	2.4774e-06	9.69956e-06	0.024774	0.0969956	99.9995
1470	hsa-miR-3917	2.47732e-06	9.41133e-06	0.0247732	0.0941133	99.9995
1471	hsa-miR-5589-3p	2.47711e-06	9.05721e-06	0.0247711	0.0905721	99.9995
1472	hsa-miR-3622b-5p	2.46433e-06	9.18181e-06	0.0246433	0.0918181	99.9995
1473	hsa-miR-4749-3p	2.44771e-06	8.04938e-06	0.0244771	0.0804938	99.9995
1474	hsa-miR-4486	2.41271e-06	7.82078e-06	0.0241271	0.0782078	99.9995
1475	hsa-miR-519b-5p	2.41257e-06	7.58745e-06	0.0241257	0.0758745	99.9995
1476	hsa-miR-200c-5p	2.35017e-06	8.55134e-06	0.0235017	0.0855134	99.9995
1477	hsa-miR-1237-5p	2.34627e-06	9.96282e-06	0.0234627	0.0996282	99.9995
1478	hsa-miR-941	2.34591e-06	8.36089e-06	0.0234591	0.0836089	99.9995
1479	hsa-miR-3178	2.33982e-06	7.91281e-06	0.0233982	0.0791281	99.9995
1480	hsa-miR-4685-5p	2.32967e-06	8.76983e-06	0.0232967	0.0876983	99.9995
1481	hsa-miR-548q	2.32743e-06	8.66577e-06	0.0232743	0.0866577	99.9996
1482	hsa-miR-524-5p	2.32394e-06	8.48928e-06	0.0232394	0.0848928	99.9996
1483	hsa-miR-4715-5p	2.30728e-06	1.20063e-05	0.0230728	0.120063	99.9996
1484	hsa-miR-4477a	2.28014e-06	7.99282e-06	0.0228014	0.0799282	99.9996
1485	hsa-miR-3610	2.27576e-06	7.46956e-06	0.0227576	0.0746956	99.9996
1486	hsa-miR-6765-3p	2.24739e-06	7.04406e-06	0.0224739	0.0704406	99.9996
1487	hsa-miR-3156-5p	2.24719e-06	7.46335e-06	0.0224719	0.0746335	99.9996
1488	hsa-miR-6798-5p	2.22272e-06	7.96965e-06	0.0222272	0.0796965	99.9996
1489	hsa-miR-4714-3p	2.22015e-06	8.50773e-06	0.0222015	0.0850773	99.9996
1490	hsa-miR-208a-5p	2.22e-06	8.88202e-06	0.0222	0.0888202	99.9996
1491	hsa-miR-6857-5p	2.21755e-06	8.63406e-06	0.0221755	0.0863406	99.9996
1492	hsa-miR-6761-3p	2.2153e-06	1.09999e-05	0.022153	0.109999	99.9996
1493	hsa-miR-518e-3p	2.20944e-06	8.13767e-06	0.0220944	0.0813767	99.9996
1494	hsa-miR-1258	2.20868e-06	9.25287e-06	0.0220868	0.0925287	99.9996
1495	hsa-miR-526a	2.18748e-06	7.65265e-06	0.0218748	0.0765265	99.9996
1496	hsa-miR-515-5p	2.15065e-06	9.85863e-06	0.0215065	0.0985863	99.9996
1497	hsa-miR-3197	2.13407e-06	8.55105e-06	0.0213407	0.0855105	99.9996
1498	hsa-miR-4421	2.12623e-06	7.09396e-06	0.0212623	0.0709396	99.9996
1499	hsa-miR-3650	2.11341e-06	7.58405e-06	0.0211341	0.0758405	99.9996
1500	hsa-miR-7109-3p	2.11051e-06	9.18618e-06	0.0211051	0.0918618	99.9996
1501	hsa-miR-6130	2.10201e-06	6.56865e-06	0.0210201	0.0656865	99.9996
1502	hsa-miR-3622a-3p	2.08938e-06	1.03296e-05	0.0208938	0.103296	99.9996
1503	hsa-miR-6889-3p	2.08722e-06	8.48889e-06	0.0208722	0.0848889	99.9996
1504	hsa-miR-3152-5p	2.08403e-06	8.10586e-06	0.0208403	0.0810586	99.9996
1505	hsa-miR-6771-5p	2.06934e-06	7.90197e-06	0.0206934	0.0790197	99.9996
1506	hsa-miR-5191	2.043e-06	7.20952e-06	0.02043	0.0720952	99.9996
1507	hsa-miR-4291	2.03742e-06	6.89088e-06	0.0203742	0.0689088	99.9996
1508	hsa-miR-6861-3p	2.03137e-06	7.97051e-06	0.0203137	0.0797051	99.9996
1509	hsa-miR-3922-5p	2.01717e-06	8.67458e-06	0.0201717	0.0867458	99.9996
1510	hsa-miR-551b-3p	2.01585e-06	8.69242e-06	0.0201585	0.0869242	99.9996
1511	hsa-miR-6743-5p	2.01551e-06	8.53699e-06	0.0201551	0.0853699	99.9996
1512	hsa-miR-1251-5p	1.99929e-06	8.72099e-06	0.0199929	0.0872099	99.9996
1513	hsa-miR-6797-5p	1.99014e-06	9.87818e-06	0.0199014	0.0987818	99.9996
1514	hsa-miR-302a-5p	1.98448e-06	9.15672e-06	0.0198448	0.0915672	99.9996
1515	hsa-miR-6068	1.97348e-06	7.93123e-06	0.0197348	0.0793123	99.9996
1516	hsa-miR-1292-3p	1.97195e-06	7.75691e-06	0.0197195	0.0775691	99.9996
1517	hsa-miR-4520b-5p	1.96571e-06	8.06127e-06	0.0196571	0.0806127	99.9996
1518	hsa-miR-4697-3p	1.96548e-06	7.96656e-06	0.0196548	0.0796656	99.9996
1519	hsa-miR-523-3p	1.95492e-06	8.38205e-06	0.0195492	0.0838205	99.9996
1520	hsa-miR-4763-3p	1.95046e-06	9.04034e-06	0.0195046	0.0904034	99.9996
1521	hsa-miR-4739	1.94986e-06	8.57821e-06	0.0194986	0.0857821	99.9996
1522	hsa-miR-4786-3p	1.94179e-06	1.01866e-05	0.0194179	0.101866	99.9996
1523	hsa-miR-499a-3p	1.93876e-06	7.43312e-06	0.0193876	0.0743312	99.9996
1524	hsa-miR-7109-5p	1.92709e-06	7.73976e-06	0.0192709	0.0773976	99.9996
1525	hsa-miR-6748-3p	1.92392e-06	1.03165e-05	0.0192392	0.103165	99.9996
1526	hsa-miR-3622b-3p	1.91785e-06	8.35953e-06	0.0191785	0.0835953	99.9996
1527	hsa-miR-580-5p	1.91479e-06	7.36627e-06	0.0191479	0.0736627	99.9996
1528	hsa-miR-548a-5p	1.90573e-06	9.87341e-06	0.0190573	0.0987341	99.9996
1529	hsa-miR-518c-5p	1.89015e-06	9.6411e-06	0.0189015	0.096411	99.9997
1530	hsa-miR-514a-5p	1.86911e-06	9.67428e-06	0.0186911	0.0967428	99.9997
1531	hsa-miR-4758-3p	1.86737e-06	8.20705e-06	0.0186737	0.0820705	99.9997
1532	hsa-miR-6499-5p	1.83279e-06	1.03057e-05	0.0183279	0.103057	99.9997
1533	hsa-miR-6849-3p	1.83179e-06	7.8311e-06	0.0183179	0.078311	99.9997
1534	hsa-miR-1539	1.82927e-06	9.81034e-06	0.0182927	0.0981034	99.9997
1535	hsa-miR-1298-3p	1.82906e-06	7.15419e-06	0.0182906	0.0715419	99.9997
1536	hsa-miR-6746-3p	1.82157e-06	9.28389e-06	0.0182157	0.0928389	99.9997
1537	hsa-miR-6727-3p	1.81742e-06	8.18748e-06	0.0181742	0.0818748	99.9997
1538	hsa-miR-548h-5p	1.8126e-06	7.70464e-06	0.018126	0.0770464	99.9997
1539	hsa-miR-7111-5p	1.81219e-06	7.98717e-06	0.0181219	0.0798717	99.9997
1540	hsa-miR-7843-5p	1.81212e-06	7.44847e-06	0.0181212	0.0744847	99.9997
1541	hsa-miR-4769-5p	1.80868e-06	7.24088e-06	0.0180868	0.0724088	99.9997
1542	hsa-miR-4649-5p	1.79437e-06	8.84647e-06	0.0179437	0.0884647	99.9997
1543	hsa-miR-6801-3p	1.79319e-06	9.91422e-06	0.0179319	0.0991422	99.9997
1544	hsa-miR-4457	1.78771e-06	6.04032e-06	0.0178771	0.0604032	99.9997
1545	hsa-miR-3925-5p	1.77108e-06	6.85983e-06	0.0177108	0.0685983	99.9997
1546	hsa-miR-4639-3p	1.76547e-06	7.90267e-06	0.0176547	0.0790267	99.9997
1547	hsa-miR-541-5p	1.76532e-06	7.15274e-06	0.0176532	0.0715274	99.9997
1548	hsa-miR-6838-3p	1.74935e-06	7.99852e-06	0.0174935	0.0799852	99.9997
1549	hsa-miR-4427	1.72994e-06	1.34262e-05	0.0172994	0.134262	99.9997
1550	hsa-miR-1275	1.72157e-06	6.50507e-06	0.0172157	0.0650507	99.9997
1551	hsa-miR-7-2-3p	1.72097e-06	7.63259e-06	0.0172097	0.0763259	99.9997
1552	hsa-miR-4699-5p	1.70056e-06	7.08052e-06	0.0170056	0.0708052	99.9997
1553	hsa-miR-519a-3p	1.69405e-06	8.00698e-06	0.0169405	0.0800698	99.9997
1554	hsa-miR-6742-5p	1.68646e-06	9.08014e-06	0.0168646	0.0908014	99.9997
1555	hsa-miR-6875-3p	1.68265e-06	7.85484e-06	0.0168265	0.0785484	99.9997
1556	hsa-miR-2116-5p	1.6782e-06	8.50113e-06	0.016782	0.0850113	99.9997
1557	hsa-miR-4515	1.65891e-06	8.32606e-06	0.0165891	0.0832606	99.9997
1558	hsa-miR-6790-3p	1.65778e-06	7.13047e-06	0.0165778	0.0713047	99.9997
1559	hsa-miR-3136-3p	1.65408e-06	7.21691e-06	0.0165408	0.0721691	99.9997
1560	hsa-miR-3160-5p	1.64544e-06	7.27157e-06	0.0164544	0.0727157	99.9997
1561	hsa-miR-4673	1.64181e-06	7.18215e-06	0.0164181	0.0718215	99.9997
1562	hsa-miR-4705	1.61566e-06	6.52781e-06	0.0161566	0.0652781	99.9997
1563	hsa-miR-6769b-3p	1.60962e-06	8.2689e-06	0.0160962	0.082689	99.9997
1564	hsa-miR-3926	1.60951e-06	8.02632e-06	0.0160951	0.0802632	99.9997
1565	hsa-miR-937-5p	1.6084e-06	6.90197e-06	0.016084	0.0690197	99.9997
1566	hsa-miR-6856-5p	1.60362e-06	6.58622e-06	0.0160362	0.0658622	99.9997
1567	hsa-miR-4712-5p	1.6007e-06	9.65063e-06	0.016007	0.0965063	99.9997
1568	hsa-miR-6797-3p	1.59653e-06	8.71934e-06	0.0159653	0.0871934	99.9997
1569	hsa-miR-4776-5p	1.59597e-06	6.93915e-06	0.0159597	0.0693915	99.9997
1570	hsa-miR-517-5p	1.59284e-06	7.75611e-06	0.0159284	0.0775611	99.9997
1571	hsa-miR-6788-3p	1.58522e-06	7.13757e-06	0.0158522	0.0713757	99.9997
1572	hsa-miR-2114-5p	1.58025e-06	7.1545e-06	0.0158025	0.071545	99.9997
1573	hsa-miR-6796-3p	1.56657e-06	6.59701e-06	0.0156657	0.0659701	99.9997
1574	hsa-miR-4747-3p	1.56479e-06	7.85413e-06	0.0156479	0.0785413	99.9997
1575	hsa-miR-5089-5p	1.56191e-06	7.75642e-06	0.0156191	0.0775642	99.9997
1576	hsa-miR-4510	1.54557e-06	6.5036e-06	0.0154557	0.065036	99.9997
1577	hsa-miR-922	1.53864e-06	7.68117e-06	0.0153864	0.0768117	99.9997
1578	hsa-miR-4432	1.52169e-06	5.95437e-06	0.0152169	0.0595437	99.9997
1579	hsa-miR-3910	1.51248e-06	6.71124e-06	0.0151248	0.0671124	99.9997
1580	hsa-miR-205-3p	1.50296e-06	7.93654e-06	0.0150296	0.0793654	99.9997
1581	hsa-miR-124-5p	1.50185e-06	9.96387e-06	0.0150185	0.0996387	99.9997
1582	hsa-miR-3126-5p	1.4917e-06	6.61902e-06	0.014917	0.0661902	99.9997
1583	hsa-miR-7152-5p	1.48288e-06	8.52158e-06	0.0148288	0.0852158	99.9997
1584	hsa-miR-4651	1.47158e-06	6.58987e-06	0.0147158	0.0658987	99.9997
1585	hsa-miR-422a	1.46945e-06	6.33844e-06	0.0146945	0.0633844	99.9997
1586	hsa-miR-6794-3p	1.46812e-06	8.17459e-06	0.0146812	0.0817459	99.9997
1587	hsa-miR-4671-5p	1.46387e-06	7.14429e-06	0.0146387	0.0714429	99.9997
1588	hsa-miR-1911-5p	1.45098e-06	6.40066e-06	0.0145098	0.0640066	99.9997
1589	hsa-miR-6746-5p	1.43868e-06	5.78395e-06	0.0143868	0.0578395	99.9997
1590	hsa-miR-376a-2-5p	1.42754e-06	6.69524e-06	0.0142754	0.0669524	99.9998
1591	hsa-miR-585-3p	1.40614e-06	6.12023e-06	0.0140614	0.0612023	99.9998
1592	hsa-miR-381-5p	1.39992e-06	6.52877e-06	0.0139992	0.0652877	99.9998
1593	hsa-miR-520d-5p	1.38884e-06	1.03719e-05	0.0138884	0.103719	99.9998
1594	hsa-miR-612	1.36335e-06	5.69228e-06	0.0136335	0.0569228	99.9998
1595	hsa-miR-4448	1.36211e-06	5.74626e-06	0.0136211	0.0574626	99.9998
1596	hsa-miR-4451	1.35931e-06	1.01893e-05	0.0135931	0.101893	99.9998
1597	hsa-miR-7106-3p	1.35659e-06	6.44229e-06	0.0135659	0.0644229	99.9998
1598	hsa-miR-6794-5p	1.3373e-06	6.26794e-06	0.013373	0.0626794	99.9998
1599	hsa-miR-548au-5p	1.33236e-06	5.36037e-06	0.0133236	0.0536037	99.9998
1600	hsa-miR-302b-3p	1.32209e-06	8.32009e-06	0.0132209	0.0832009	99.9998
1601	hsa-miR-346	1.31373e-06	7.61685e-06	0.0131373	0.0761685	99.9998
1602	hsa-miR-1343-5p	1.30067e-06	7.44111e-06	0.0130067	0.0744111	99.9998
1603	hsa-miR-6874-5p	1.2959e-06	6.43655e-06	0.012959	0.0643655	99.9998
1604	hsa-miR-548av-5p	1.27186e-06	5.66665e-06	0.0127186	0.0566665	99.9998
1605	hsa-miR-758-5p	1.26778e-06	6.2677e-06	0.0126778	0.062677	99.9998
1606	hsa-miR-6840-3p	1.26604e-06	5.93915e-06	0.0126604	0.0593915	99.9998
1607	hsa-miR-6809-3p	1.25869e-06	6.97897e-06	0.0125869	0.0697897	99.9998
1608	hsa-miR-639	1.25658e-06	5.61345e-06	0.0125658	0.0561345	99.9998
1609	hsa-miR-6792-5p	1.24705e-06	5.99434e-06	0.0124705	0.0599434	99.9998
1610	hsa-miR-5196-3p	1.24158e-06	6.77701e-06	0.0124158	0.0677701	99.9998
1611	hsa-miR-1302	1.23704e-06	4.98956e-06	0.0123704	0.0498956	99.9998
1612	hsa-miR-6844	1.23699e-06	5.33115e-06	0.0123699	0.0533115	99.9998
1613	hsa-miR-3612	1.22762e-06	6.07956e-06	0.0122762	0.0607956	99.9998
1614	hsa-miR-6864-3p	1.22193e-06	6.3586e-06	0.0122193	0.063586	99.9998
1615	hsa-miR-4663	1.21901e-06	7.43126e-06	0.0121901	0.0743126	99.9998
1616	hsa-miR-3153	1.21649e-06	5.48986e-06	0.0121649	0.0548986	99.9998
1617	hsa-miR-4719	1.21489e-06	7.89463e-06	0.0121489	0.0789463	99.9998
1618	hsa-miR-578	1.21486e-06	6.69124e-06	0.0121486	0.0669124	99.9998
1619	hsa-miR-3663-3p	1.20793e-06	5.71243e-06	0.0120793	0.0571243	99.9998
1620	hsa-miR-135b-3p	1.19666e-06	6.56099e-06	0.0119666	0.0656099	99.9998
1621	hsa-miR-638	1.19273e-06	5.43144e-06	0.0119273	0.0543144	99.9998
1622	hsa-miR-497-3p	1.1925e-06	8.44746e-06	0.011925	0.0844746	99.9998
1623	hsa-miR-138-1-3p	1.18007e-06	6.23886e-06	0.0118007	0.0623886	99.9998
1624	hsa-miR-548b-3p	1.17651e-06	6.79123e-06	0.0117651	0.0679123	99.9998
1625	hsa-miR-1909-3p	1.17524e-06	5.91113e-06	0.0117524	0.0591113	99.9998
1626	hsa-miR-518a-3p	1.16956e-06	5.91893e-06	0.0116956	0.0591893	99.9998
1627	hsa-miR-4743-3p	1.16596e-06	5.97523e-06	0.0116596	0.0597523	99.9998
1628	hsa-miR-34a-3p	1.16433e-06	5.80438e-06	0.0116433	0.0580438	99.9998
1629	hsa-miR-8085	1.12739e-06	5.76701e-06	0.0112739	0.0576701	99.9998
1630	hsa-miR-3914	1.12366e-06	5.03452e-06	0.0112366	0.0503452	99.9998
1631	hsa-miR-4506	1.11545e-06	6.71622e-06	0.0111545	0.0671622	99.9998
1632	hsa-miR-7161-3p	1.10911e-06	7.21511e-06	0.0110911	0.0721511	99.9998
1633	hsa-miR-4751	1.10169e-06	5.58927e-06	0.0110169	0.0558927	99.9998
1634	hsa-miR-606	1.09296e-06	6.87306e-06	0.0109296	0.0687306	99.9998
1635	hsa-miR-6769a-5p	1.09268e-06	5.18941e-06	0.0109268	0.0518941	99.9998
1636	hsa-miR-371a-3p	1.08849e-06	6.9921e-06	0.0108849	0.069921	99.9998
1637	hsa-miR-19b-2-5p	1.07136e-06	6.15427e-06	0.0107136	0.0615427	99.9998
1638	hsa-miR-518f-5p	1.06996e-06	7.05389e-06	0.0106996	0.0705389	99.9998
1639	hsa-miR-7977	1.06847e-06	4.78708e-06	0.0106847	0.0478708	99.9998
1640	hsa-miR-196a-3p	1.06817e-06	6.34866e-06	0.0106817	0.0634866	99.9998
1641	hsa-miR-4740-5p	1.06468e-06	5.40878e-06	0.0106468	0.0540878	99.9998
1642	hsa-miR-885-5p	1.06255e-06	8.42435e-06	0.0106255	0.0842435	99.9998
1643	hsa-miR-4670-5p	1.03865e-06	4.88554e-06	0.0103865	0.0488554	99.9998
1644	hsa-miR-149-3p	1.03796e-06	5.77109e-06	0.0103796	0.0577109	99.9998
1645	hsa-miR-6085	1.03652e-06	5.76639e-06	0.0103652	0.0576639	99.9998
1646	hsa-miR-7973	1.03463e-06	5.1076e-06	0.0103463	0.051076	99.9998
1647	hsa-miR-4761-5p	1.03106e-06	5.53658e-06	0.0103106	0.0553658	99.9998
1648	hsa-miR-6893-5p	1.02479e-06	6.28849e-06	0.0102479	0.0628849	99.9998
1649	hsa-miR-4684-5p	1.00924e-06	7.4904e-06	0.0100924	0.074904	99.9998
1650	hsa-miR-6886-5p	1.00805e-06	5.10252e-06	0.0100805	0.0510252	99.9998
1651	hsa-miR-6776-5p	1.00454e-06	5.26642e-06	0.0100454	0.0526642	99.9998
1652	hsa-miR-6865-3p	1.00344e-06	5.21348e-06	0.0100344	0.0521348	99.9998
1653	hsa-miR-1224-3p	9.83523e-07	6.72694e-06	0.00983523	0.0672694	99.9998
1654	hsa-miR-1273g-5p	9.83204e-07	4.56995e-06	0.00983204	0.0456995	99.9998
1655	hsa-miR-4735-5p	9.81481e-07	5.35931e-06	0.00981481	0.0535931	99.9998
1656	hsa-miR-5693	9.78567e-07	5.55586e-06	0.00978567	0.0555586	99.9998
1657	hsa-miR-6124	9.75727e-07	4.95977e-06	0.00975727	0.0495977	99.9998
1658	hsa-miR-105-5p	9.68763e-07	6.09259e-06	0.00968763	0.0609259	99.9998
1659	hsa-miR-2114-3p	9.62844e-07	5.0438e-06	0.00962844	0.050438	99.9998
1660	hsa-miR-520h	9.59354e-07	4.25815e-06	0.00959354	0.0425815	99.9998
1661	hsa-miR-6737-5p	9.52811e-07	5.66739e-06	0.00952811	0.0566739	99.9998
1662	hsa-miR-138-2-3p	9.49938e-07	5.01533e-06	0.00949938	0.0501533	99.9998
1663	hsa-miR-6825-3p	9.48879e-07	5.16915e-06	0.00948879	0.0516915	99.9998
1664	hsa-miR-6785-3p	9.44387e-07	5.37042e-06	0.00944387	0.0537042	99.9998
1665	hsa-miR-602	9.37886e-07	5.413e-06	0.00937886	0.05413	99.9998
1666	hsa-miR-5691	9.37187e-07	4.88476e-06	0.00937187	0.0488476	99.9998
1667	hsa-miR-3607-5p	9.36735e-07	5.56509e-06	0.00936735	0.0556509	99.9998
1668	hsa-miR-6775-5p	9.32979e-07	5.69706e-06	0.00932979	0.0569706	99.9998
1669	hsa-miR-519b-3p	9.32404e-07	6.62128e-06	0.00932404	0.0662128	99.9998
1670	hsa-miR-4795-3p	9.2492e-07	6.54897e-06	0.0092492	0.0654897	99.9998
1671	hsa-miR-6888-3p	9.22056e-07	5.42252e-06	0.00922056	0.0542252	99.9998
1672	hsa-miR-4798-5p	8.99906e-07	6.10491e-06	0.00899906	0.0610491	99.9998
1673	hsa-miR-655-5p	8.96839e-07	5.1819e-06	0.00896839	0.051819	99.9998
1674	hsa-miR-4736	8.93697e-07	7.72197e-06	0.00893697	0.0772197	99.9998
1675	hsa-miR-6880-3p	8.89052e-07	4.75971e-06	0.00889052	0.0475971	99.9998
1676	hsa-miR-6778-5p	8.77152e-07	5.47947e-06	0.00877152	0.0547947	99.9998
1677	hsa-miR-449b-3p	8.74517e-07	5.53712e-06	0.00874517	0.0553712	99.9998
1678	hsa-miR-4513	8.73024e-07	4.0567e-06	0.00873024	0.040567	99.9998
1679	hsa-miR-892b	8.64328e-07	4.38405e-06	0.00864328	0.0438405	99.9998
1680	hsa-miR-544a	8.61046e-07	5.06156e-06	0.00861046	0.0506156	99.9999
1681	hsa-miR-5699-3p	8.59261e-07	4.31758e-06	0.00859261	0.0431758	99.9999
1682	hsa-miR-6769b-5p	8.56712e-07	4.61617e-06	0.00856712	0.0461617	99.9999
1683	hsa-miR-4667-3p	8.56695e-07	5.28739e-06	0.00856695	0.0528739	99.9999
1684	hsa-miR-1181	8.52449e-07	5.25515e-06	0.00852449	0.0525515	99.9999
1685	hsa-miR-6836-3p	8.50644e-07	4.78962e-06	0.00850644	0.0478962	99.9999
1686	hsa-miR-5590-5p	8.48173e-07	5.06983e-06	0.00848173	0.0506983	99.9999
1687	hsa-miR-6886-3p	8.46381e-07	6.35219e-06	0.00846381	0.0635219	99.9999
1688	hsa-miR-586	8.45924e-07	4.53062e-06	0.00845924	0.0453062	99.9999
1689	hsa-miR-2113	8.42656e-07	5.15171e-06	0.00842656	0.0515171	99.9999
1690	hsa-miR-3937	8.41449e-07	4.94286e-06	0.00841449	0.0494286	99.9999
1691	hsa-miR-6773-5p	8.38369e-07	6.32207e-06	0.00838369	0.0632207	99.9999
1692	hsa-miR-6089	8.37144e-07	4.82619e-06	0.00837144	0.0482619	99.9999
1693	hsa-miR-4524a-5p	8.36528e-07	6.12022e-06	0.00836528	0.0612022	99.9999
1694	hsa-miR-5585-5p	8.29966e-07	5.15963e-06	0.00829966	0.0515963	99.9999
1695	hsa-miR-5584-3p	8.2804e-07	3.99985e-06	0.0082804	0.0399985	99.9999
1696	hsa-miR-4661-3p	8.277e-07	4.79392e-06	0.008277	0.0479392	99.9999
1697	hsa-miR-4434	8.26813e-07	6.07684e-06	0.00826813	0.0607684	99.9999
1698	hsa-miR-5708	8.25424e-07	5.2926e-06	0.00825424	0.052926	99.9999
1699	hsa-miR-4436b-5p	8.18398e-07	4.53895e-06	0.00818398	0.0453895	99.9999
1700	hsa-miR-1236-3p	8.14152e-07	5.71473e-06	0.00814152	0.0571473	99.9999
1701	hsa-miR-548t-3p	8.113e-07	5.02735e-06	0.008113	0.0502735	99.9999
1702	hsa-miR-518d-5p	8.1071e-07	4.29775e-06	0.0081071	0.0429775	99.9999
1703	hsa-miR-6883-5p	8.06142e-07	4.6444e-06	0.00806142	0.046444	99.9999
1704	hsa-miR-1301-5p	7.95737e-07	5.05497e-06	0.00795737	0.0505497	99.9999
1705	hsa-miR-7978	7.95696e-07	5.66203e-06	0.00795696	0.0566203	99.9999
1706	hsa-miR-34b-5p	7.92738e-07	6.80228e-06	0.00792738	0.0680228	99.9999
1707	hsa-miR-6884-3p	7.86852e-07	4.68647e-06	0.00786852	0.0468647	99.9999
1708	hsa-miR-6877-3p	7.85392e-07	4.6744e-06	0.00785392	0.046744	99.9999
1709	hsa-miR-549a	7.84319e-07	3.98621e-06	0.00784319	0.0398621	99.9999
1710	hsa-miR-4649-3p	7.82098e-07	4.1739e-06	0.00782098	0.041739	99.9999
1711	hsa-miR-6756-3p	7.80617e-07	7.78302e-06	0.00780617	0.0778302	99.9999
1712	hsa-miR-4524a-3p	7.79048e-07	5.16713e-06	0.00779048	0.0516713	99.9999
1713	hsa-miR-548aq-5p	7.77618e-07	4.71253e-06	0.00777618	0.0471253	99.9999
1714	hsa-miR-6738-5p	7.71875e-07	4.32733e-06	0.00771875	0.0432733	99.9999
1715	hsa-miR-767-5p	7.70643e-07	5.31518e-06	0.00770643	0.0531518	99.9999
1716	hsa-miR-3925-3p	7.68343e-07	4.07565e-06	0.00768343	0.0407565	99.9999
1717	hsa-miR-4768-3p	7.66192e-07	7.00486e-06	0.00766192	0.0700486	99.9999
1718	hsa-miR-512-5p	7.5428e-07	8.93331e-06	0.0075428	0.0893331	99.9999
1719	hsa-miR-6823-3p	7.48409e-07	7.0047e-06	0.00748409	0.070047	99.9999
1720	hsa-miR-559	7.43679e-07	4.4744e-06	0.00743679	0.044744	99.9999
1721	hsa-miR-6126	7.4348e-07	4.92008e-06	0.0074348	0.0492008	99.9999
1722	hsa-miR-518f-3p	7.4292e-07	4.6563e-06	0.0074292	0.046563	99.9999
1723	hsa-miR-5002-5p	7.38116e-07	4.78191e-06	0.00738116	0.0478191	99.9999
1724	hsa-miR-548aa	7.33237e-07	3.69745e-06	0.00733237	0.0369745	99.9999
1725	hsa-miR-155-3p	7.30926e-07	4.70208e-06	0.00730926	0.0470208	99.9999
1726	hsa-miR-934	7.19901e-07	4.44086e-06	0.00719901	0.0444086	99.9999
1727	hsa-miR-1199-3p	7.17056e-07	4.69283e-06	0.00717056	0.0469283	99.9999
1728	hsa-miR-6795-5p	7.13632e-07	4.47371e-06	0.00713632	0.0447371	99.9999
1729	hsa-miR-6805-3p	7.13294e-07	4.1986e-06	0.00713294	0.041986	99.9999
1730	hsa-miR-6131	7.12827e-07	3.87934e-06	0.00712827	0.0387934	99.9999
1731	hsa-miR-6742-3p	7.01486e-07	6.3468e-06	0.00701486	0.063468	99.9999
1732	hsa-miR-5586-3p	6.99203e-07	4.61967e-06	0.00699203	0.0461967	99.9999
1733	hsa-miR-518a-5p	6.97683e-07	4.92997e-06	0.00697683	0.0492997	99.9999
1734	hsa-miR-1289	6.9757e-07	5.07244e-06	0.0069757	0.0507244	99.9999
1735	hsa-miR-147a	6.96537e-07	4.22813e-06	0.00696537	0.0422813	99.9999
1736	hsa-miR-1271-3p	6.95011e-07	3.73235e-06	0.00695011	0.0373235	99.9999
1737	hsa-miR-4450	6.9305e-07	6.24128e-06	0.0069305	0.0624128	99.9999
1738	hsa-miR-6790-5p	6.8866e-07	4.37879e-06	0.0068866	0.0437879	99.9999
1739	hsa-miR-6803-5p	6.83082e-07	4.93238e-06	0.00683082	0.0493238	99.9999
1740	hsa-miR-4698	6.81919e-07	3.65986e-06	0.00681919	0.0365986	99.9999
1741	hsa-miR-5787	6.81165e-07	4.35668e-06	0.00681165	0.0435668	99.9999
1742	hsa-miR-4783-3p	6.79642e-07	3.91043e-06	0.00679642	0.0391043	99.9999
1743	hsa-miR-7107-5p	6.75179e-07	4.57302e-06	0.00675179	0.0457302	99.9999
1744	hsa-miR-588	6.74533e-07	3.36978e-06	0.00674533	0.0336978	99.9999
1745	hsa-miR-892c-3p	6.73706e-07	4.75849e-06	0.00673706	0.0475849	99.9999
1746	hsa-miR-7703	6.70796e-07	3.36034e-06	0.00670796	0.0336034	99.9999
1747	hsa-miR-6880-5p	6.69276e-07	4.38109e-06	0.00669276	0.0438109	99.9999
1748	hsa-miR-4787-5p	6.68733e-07	4.45753e-06	0.00668733	0.0445753	99.9999
1749	hsa-miR-656-5p	6.64239e-07	4.38993e-06	0.00664239	0.0438993	99.9999
1750	hsa-miR-3670	6.61928e-07	5.42519e-06	0.00661928	0.0542519	99.9999
1751	hsa-miR-96-3p	6.59021e-07	4.78035e-06	0.00659021	0.0478035	99.9999
1752	hsa-miR-6870-5p	6.53883e-07	4.88424e-06	0.00653883	0.0488424	99.9999
1753	hsa-miR-4458	6.53518e-07	4.35735e-06	0.00653518	0.0435735	99.9999
1754	hsa-miR-1295b-5p	6.5184e-07	5.0797e-06	0.0065184	0.050797	99.9999
1755	hsa-miR-7111-3p	6.5032e-07	4.19481e-06	0.0065032	0.0419481	99.9999
1756	hsa-miR-7515	6.44529e-07	3.71082e-06	0.00644529	0.0371082	99.9999
1757	hsa-miR-2682-5p	6.43217e-07	3.70199e-06	0.00643217	0.0370199	99.9999
1758	hsa-miR-4792	6.40477e-07	4.63311e-06	0.00640477	0.0463311	99.9999
1759	hsa-miR-4519	6.37352e-07	4.39094e-06	0.00637352	0.0439094	99.9999
1760	hsa-miR-6744-5p	6.35701e-07	4.79682e-06	0.00635701	0.0479682	99.9999
1761	hsa-miR-3194-5p	6.33555e-07	3.98831e-06	0.00633555	0.0398831	99.9999
1762	hsa-miR-6778-3p	6.28487e-07	5.11993e-06	0.00628487	0.0511993	99.9999
1763	hsa-miR-3945	6.26321e-07	3.80168e-06	0.00626321	0.0380168	99.9999
1764	hsa-miR-6822-3p	6.21496e-07	8.74522e-06	0.00621496	0.0874522	99.9999
1765	hsa-miR-4420	6.17366e-07	4.2361e-06	0.00617366	0.042361	99.9999
1766	hsa-miR-374c-3p	6.15161e-07	3.55465e-06	0.00615161	0.0355465	99.9999
1767	hsa-miR-3168	6.08181e-07	4.01428e-06	0.00608181	0.0401428	99.9999
1768	hsa-miR-498	6.0578e-07	5.72946e-06	0.0060578	0.0572946	99.9999
1769	hsa-miR-6807-3p	6.04952e-07	4.4653e-06	0.00604952	0.044653	99.9999
1770	hsa-miR-4771	6.00001e-07	3.54273e-06	0.00600001	0.0354273	99.9999
1771	hsa-miR-520b	5.96677e-07	3.58235e-06	0.00596677	0.0358235	99.9999
1772	hsa-miR-6832-3p	5.93053e-07	4.16468e-06	0.00593053	0.0416468	99.9999
1773	hsa-miR-4656	5.90623e-07	4.63225e-06	0.00590623	0.0463225	99.9999
1774	hsa-miR-659-3p	5.87861e-07	3.75892e-06	0.00587861	0.0375892	99.9999
1775	hsa-miR-520c-5p	5.81803e-07	4.32371e-06	0.00581803	0.0432371	99.9999
1776	hsa-miR-521	5.77617e-07	6.85294e-06	0.00577617	0.0685294	99.9999
1777	hsa-miR-6731-3p	5.68953e-07	4.17637e-06	0.00568953	0.0417637	99.9999
1778	hsa-miR-4445-5p	5.6886e-07	3.5826e-06	0.0056886	0.035826	99.9999
1779	hsa-miR-4476	5.68526e-07	3.7551e-06	0.00568526	0.037551	99.9999
1780	hsa-miR-6784-3p	5.68488e-07	4.99276e-06	0.00568488	0.0499276	99.9999
1781	hsa-miR-4735-3p	5.67206e-07	3.67166e-06	0.00567206	0.0367166	99.9999
1782	hsa-miR-6767-3p	5.65986e-07	4.15581e-06	0.00565986	0.0415581	99.9999
1783	hsa-miR-6821-3p	5.63513e-07	4.34745e-06	0.00563513	0.0434745	99.9999
1784	hsa-miR-4737	5.57685e-07	4.11612e-06	0.00557685	0.0411612	99.9999
1785	hsa-miR-548au-3p	5.5619e-07	3.65202e-06	0.0055619	0.0365202	99.9999
1786	hsa-miR-651-3p	5.54324e-07	3.56253e-06	0.00554324	0.0356253	99.9999
1787	hsa-miR-6768-5p	5.53445e-07	3.17471e-06	0.00553445	0.0317471	99.9999
1788	hsa-miR-548g-3p	5.52577e-07	3.95782e-06	0.00552577	0.0395782	99.9999
1789	hsa-miR-5692c	5.52233e-07	3.57943e-06	0.00552233	0.0357943	99.9999
1790	hsa-miR-6779-3p	5.50713e-07	7.74921e-06	0.00550713	0.0774921	99.9999
1791	hsa-miR-4423-5p	5.48627e-07	5.2772e-06	0.00548627	0.052772	99.9999
1792	hsa-miR-3657	5.37857e-07	4.08541e-06	0.00537857	0.0408541	99.9999
1793	hsa-miR-4634	5.36288e-07	4.04918e-06	0.00536288	0.0404918	99.9999
1794	hsa-miR-4665-3p	5.34398e-07	5.04773e-06	0.00534398	0.0504773	99.9999
1795	hsa-miR-1184	5.29467e-07	7.45026e-06	0.00529467	0.0745026	99.9999
1796	hsa-miR-4254	5.23081e-07	4.47625e-06	0.00523081	0.0447625	99.9999
1797	hsa-miR-6863	5.22625e-07	3.48798e-06	0.00522625	0.0348798	99.9999
1798	hsa-miR-6781-3p	5.22114e-07	3.71769e-06	0.00522114	0.0371769	99.9999
1799	hsa-miR-548ae	5.20855e-07	3.34179e-06	0.00520855	0.0334179	99.9999
1800	hsa-miR-520g-5p	5.19502e-07	3.42477e-06	0.00519502	0.0342477	99.9999
1801	hsa-miR-5196-5p	5.14993e-07	5.09762e-06	0.00514993	0.0509762	99.9999
1802	hsa-miR-6502-3p	5.14752e-07	3.2979e-06	0.00514752	0.032979	99.9999
1803	hsa-miR-3132	5.12675e-07	3.59232e-06	0.00512675	0.0359232	99.9999
1804	hsa-miR-513a-5p	5.04658e-07	4.12293e-06	0.00504658	0.0412293	99.9999
1805	hsa-miR-1912	5.01696e-07	4.47165e-06	0.00501696	0.0447165	99.9999
1806	hsa-miR-4501	4.97927e-07	3.61172e-06	0.00497927	0.0361172	99.9999
1807	hsa-miR-514b-3p	4.95849e-07	5.58225e-06	0.00495849	0.0558225	99.9999
1808	hsa-miR-6887-5p	4.91139e-07	4.50558e-06	0.00491139	0.0450558	99.9999
1809	hsa-miR-3679-3p	4.88816e-07	4.4026e-06	0.00488816	0.044026	99.9999
1810	hsa-miR-1207-5p	4.88172e-07	3.85375e-06	0.00488172	0.0385375	99.9999
1811	hsa-miR-4760-5p	4.82622e-07	3.03831e-06	0.00482622	0.0303831	99.9999
1812	hsa-miR-4417	4.81653e-07	3.42159e-06	0.00481653	0.0342159	99.9999
1813	hsa-miR-3674	4.80468e-07	3.1762e-06	0.00480468	0.031762	99.9999
1814	hsa-miR-4795-5p	4.66267e-07	4.82744e-06	0.00466267	0.0482744	99.9999
1815	hsa-miR-3170	4.61741e-07	3.27326e-06	0.00461741	0.0327326	99.9999
1816	hsa-miR-4700-3p	4.60029e-07	2.97251e-06	0.00460029	0.0297251	99.9999
1817	hsa-miR-1273f	4.59911e-07	3.24145e-06	0.00459911	0.0324145	99.9999
1818	hsa-miR-6132	4.55606e-07	4.56374e-06	0.00455606	0.0456374	99.9999
1819	hsa-miR-6771-3p	4.53935e-07	3.21301e-06	0.00453935	0.0321301	99.9999
1820	hsa-miR-761	4.53056e-07	3.96739e-06	0.00453056	0.0396739	99.9999
1821	hsa-miR-4465	4.51535e-07	3.2209e-06	0.00451535	0.032209	99.9999
1822	hsa-miR-513c-3p	4.41649e-07	4.17388e-06	0.00441649	0.0417388	99.9999
1823	hsa-miR-4471	4.41344e-07	3.20096e-06	0.00441344	0.0320096	99.9999
1824	hsa-miR-6827-3p	4.41199e-07	3.10877e-06	0.00441199	0.0310877	99.9999
1825	hsa-miR-4793-3p	4.36779e-07	3.97771e-06	0.00436779	0.0397771	99.9999
1826	hsa-miR-3189-3p	4.34636e-07	3.19127e-06	0.00434636	0.0319127	99.9999
1827	hsa-miR-762	4.31755e-07	3.08367e-06	0.00431755	0.0308367	99.9999
1828	hsa-miR-5190	4.24921e-07	3.07511e-06	0.00424921	0.0307511	99.9999
1829	hsa-miR-6822-5p	4.21216e-07	2.94557e-06	0.00421216	0.0294557	99.9999
1830	hsa-miR-4289	4.18251e-07	2.96844e-06	0.00418251	0.0296844	99.9999
1831	hsa-miR-6871-5p	4.12658e-07	4.26713e-06	0.00412658	0.0426713	99.9999
1832	hsa-miR-3654	4.10811e-07	3.32722e-06	0.00410811	0.0332722	99.9999
1833	hsa-miR-4769-3p	4.10589e-07	3.44824e-06	0.00410589	0.0344824	99.9999
1834	hsa-miR-661	4.0867e-07	3.53722e-06	0.0040867	0.0353722	99.9999
1835	hsa-miR-7112-3p	4.06273e-07	3.14641e-06	0.00406273	0.0314641	99.9999
1836	hsa-miR-6736-3p	4.06016e-07	2.86986e-06	0.00406016	0.0286986	99.9999
1837	hsa-miR-6784-5p	4.03825e-07	4.26703e-06	0.00403825	0.0426703	99.9999
1838	hsa-miR-520d-3p	3.92775e-07	3.45263e-06	0.00392775	0.0345263	100
1839	hsa-miR-3692-5p	3.88965e-07	2.75762e-06	0.00388965	0.0275762	100
1840	hsa-miR-6846-3p	3.84257e-07	2.71032e-06	0.00384257	0.0271032	100
1841	hsa-miR-1231	3.82117e-07	3.20003e-06	0.00382117	0.0320003	100
1842	hsa-miR-548c-3p	3.80628e-07	3.89804e-06	0.00380628	0.0389804	100
1843	hsa-miR-5580-3p	3.80014e-07	5.34727e-06	0.00380014	0.0534727	100
1844	hsa-miR-449b-5p	3.79745e-07	2.80792e-06	0.00379745	0.0280792	100
1845	hsa-miR-595	3.79601e-07	3.83034e-06	0.00379601	0.0383034	100
1846	hsa-miR-6128	3.77912e-07	3.84212e-06	0.00377912	0.0384212	100
1847	hsa-miR-4682	3.7744e-07	3.0595e-06	0.0037744	0.030595	100
1848	hsa-miR-3923	3.75727e-07	3.12522e-06	0.00375727	0.0312522	100
1849	hsa-miR-4652-5p	3.72298e-07	4.17124e-06	0.00372298	0.0417124	100
1850	hsa-miR-4746-3p	3.71534e-07	3.95999e-06	0.00371534	0.0395999	100
1851	hsa-miR-4799-3p	3.66268e-07	3.79497e-06	0.00366268	0.0379497	100
1852	hsa-miR-6860	3.64933e-07	3.76155e-06	0.00364933	0.0376155	100
1853	hsa-miR-3618	3.64562e-07	4.04364e-06	0.00364562	0.0404364	100
1854	hsa-miR-2276-5p	3.62653e-07	2.9768e-06	0.00362653	0.029768	100
1855	hsa-miR-520c-3p	3.62572e-07	3.12163e-06	0.00362572	0.0312163	100
1856	hsa-miR-1471	3.56274e-07	3.5368e-06	0.00356274	0.035368	100
1857	hsa-miR-3621	3.52864e-07	3.55821e-06	0.00352864	0.0355821	100
1858	hsa-miR-8061	3.50001e-07	2.97837e-06	0.00350001	0.0297837	100
1859	hsa-miR-561-3p	3.46475e-07	3.60368e-06	0.00346475	0.0360368	100
1860	hsa-miR-8082	3.45382e-07	2.5614e-06	0.00345382	0.025614	100
1861	hsa-miR-1245b-5p	3.41293e-07	2.77253e-06	0.00341293	0.0277253	100
1862	hsa-miR-3152-3p	3.41019e-07	3.7369e-06	0.00341019	0.037369	100
1863	hsa-miR-6756-5p	3.40328e-07	3.53047e-06	0.00340328	0.0353047	100
1864	hsa-miR-548x-3p	3.38958e-07	2.39927e-06	0.00338958	0.0239927	100
1865	hsa-miR-198	3.35319e-07	3.65315e-06	0.00335319	0.0365315	100
1866	hsa-miR-6506-3p	3.31932e-07	2.38512e-06	0.00331932	0.0238512	100
1867	hsa-miR-6879-5p	3.31429e-07	3.37205e-06	0.00331429	0.0337205	100
1868	hsa-miR-3619-5p	3.3097e-07	2.78709e-06	0.0033097	0.0278709	100
1869	hsa-miR-3162-3p	3.30109e-07	3.42287e-06	0.00330109	0.0342287	100
1870	hsa-miR-5009-3p	3.29276e-07	2.6858e-06	0.00329276	0.026858	100
1871	hsa-miR-6740-3p	3.2227e-07	2.87368e-06	0.0032227	0.0287368	100
1872	hsa-miR-5581-5p	3.2045e-07	2.64462e-06	0.0032045	0.0264462	100
1873	hsa-miR-1288-5p	3.19308e-07	3.23497e-06	0.00319308	0.0323497	100
1874	hsa-miR-645	3.17215e-07	3.51963e-06	0.00317215	0.0351963	100
1875	hsa-miR-7107-3p	3.14043e-07	2.54344e-06	0.00314043	0.0254344	100
1876	hsa-miR-642b-5p	3.13506e-07	3.27509e-06	0.00313506	0.0327509	100
1877	hsa-miR-6817-5p	3.12715e-07	2.55224e-06	0.00312715	0.0255224	100
1878	hsa-miR-5008-5p	3.12279e-07	3.22792e-06	0.00312279	0.0322792	100
1879	hsa-miR-668-5p	3.1045e-07	3.37604e-06	0.0031045	0.0337604	100
1880	hsa-miR-5702	3.10253e-07	2.54093e-06	0.00310253	0.0254093	100
1881	hsa-miR-4520a-5p	3.09402e-07	3.27277e-06	0.00309402	0.0327277	100
1882	hsa-miR-6090	3.07277e-07	2.52388e-06	0.00307277	0.0252388	100
1883	hsa-miR-650	3.06582e-07	2.4864e-06	0.00306582	0.024864	100
1884	hsa-miR-4730	2.99007e-07	2.60026e-06	0.00299007	0.0260026	100
1885	hsa-miR-1911-3p	2.9796e-07	3.08046e-06	0.0029796	0.0308046	100
1886	hsa-miR-6845-3p	2.97041e-07	2.40651e-06	0.00297041	0.0240651	100
1887	hsa-miR-6077	2.9655e-07	3.01547e-06	0.0029655	0.0301547	100
1888	hsa-miR-3664-5p	2.93138e-07	2.46922e-06	0.00293138	0.0246922	100
1889	hsa-miR-6084	2.9204e-07	2.89847e-06	0.0029204	0.0289847	100
1890	hsa-miR-4452	2.88292e-07	2.34166e-06	0.00288292	0.0234166	100
1891	hsa-miR-449c-3p	2.88059e-07	4.05335e-06	0.00288059	0.0405335	100
1892	hsa-miR-8057	2.86831e-07	3.09831e-06	0.00286831	0.0309831	100
1893	hsa-miR-4733-5p	2.83082e-07	3.98332e-06	0.00283082	0.0398332	100
1894	hsa-miR-4675	2.81933e-07	3.96715e-06	0.00281933	0.0396715	100
1895	hsa-miR-5572	2.79834e-07	2.79378e-06	0.00279834	0.0279378	100
1896	hsa-miR-6768-3p	2.79275e-07	2.29945e-06	0.00279275	0.0229945	100
1897	hsa-miR-448	2.75845e-07	2.26862e-06	0.00275845	0.0226862	100
1898	hsa-miR-4693-3p	2.74622e-07	2.76044e-06	0.00274622	0.0276044	100
1899	hsa-miR-6769a-3p	2.74481e-07	2.87653e-06	0.00274481	0.0287653	100
1900	hsa-miR-6872-3p	2.69502e-07	2.68281e-06	0.00269502	0.0268281	100
1901	hsa-miR-8070	2.67463e-07	2.65453e-06	0.00267463	0.0265453	100
1902	hsa-miR-1299	2.67315e-07	3.76145e-06	0.00267315	0.0376145	100
1903.5	hsa-miR-4428	2.65568e-07	3.73687e-06	0.00265568	0.0373687	100
1903.5	hsa-miR-4768-5p	2.65568e-07	3.73687e-06	0.00265568	0.0373687	100
1905	hsa-miR-153-5p	2.65205e-07	2.96811e-06	0.00265205	0.0296811	100
1906	hsa-miR-1264	2.6435e-07	2.73557e-06	0.0026435	0.0273557	100
1907	hsa-miR-6850-3p	2.61231e-07	2.60814e-06	0.00261231	0.0260814	100
1908	hsa-miR-573	2.59974e-07	2.72593e-06	0.00259974	0.0272593	100
1909	hsa-miR-6814-5p	2.59225e-07	3.64762e-06	0.00259225	0.0364762	100
1910	hsa-miR-4474-5p	2.58107e-07	3.63189e-06	0.00258107	0.0363189	100
1911	hsa-miR-6716-5p	2.56996e-07	3.61625e-06	0.00256996	0.0361625	100
1912	hsa-miR-548as-5p	2.5602e-07	2.10261e-06	0.0025602	0.0210261	100
1913	hsa-miR-555	2.54885e-07	2.52984e-06	0.00254885	0.0252984	100
1914	hsa-miR-4764-5p	2.52753e-07	2.54044e-06	0.00252753	0.0254044	100
1915	hsa-miR-6873-3p	2.49885e-07	2.1496e-06	0.00249885	0.021496	100
1916	hsa-miR-4653-5p	2.48019e-07	2.07177e-06	0.00248019	0.0207177	100
1917	hsa-miR-4539	2.47135e-07	3.47749e-06	0.00247135	0.0347749	100
1918	hsa-miR-6776-3p	2.46376e-07	2.46987e-06	0.00246376	0.0246987	100
1919	hsa-miR-548m	2.43625e-07	1.99335e-06	0.00243625	0.0199335	100
1920	hsa-miR-6871-3p	2.43365e-07	2.42498e-06	0.00243365	0.0242498	100
1921	hsa-miR-4803	2.42913e-07	2.43372e-06	0.00242913	0.0243372	100
1922	hsa-miR-8077	2.42335e-07	2.40941e-06	0.00242335	0.0240941	100
1923	hsa-miR-596	2.40596e-07	2.40078e-06	0.00240596	0.0240078	100
1924	hsa-miR-4724-3p	2.36856e-07	2.37749e-06	0.00236856	0.0237749	100
1925	hsa-miR-6720-3p	2.33741e-07	2.33135e-06	0.00233741	0.0233135	100
1926	hsa-miR-4633-3p	2.32641e-07	2.36306e-06	0.00232641	0.0236306	100
1927	hsa-miR-218-2-3p	2.31846e-07	2.31281e-06	0.00231846	0.0231281	100
1928	hsa-miR-4720-5p	2.31558e-07	2.30686e-06	0.00231558	0.0230686	100
1929	hsa-miR-8052	2.31306e-07	1.98588e-06	0.00231306	0.0198588	100
1930	hsa-miR-3908	2.28821e-07	2.3081e-06	0.00228821	0.023081	100
1931	hsa-miR-6786-5p	2.26124e-07	2.26186e-06	0.00226124	0.0226186	100
1932	hsa-miR-7114-3p	2.24148e-07	1.9092e-06	0.00224148	0.019092	100
1933	hsa-miR-4311	2.23069e-07	2.2294e-06	0.00223069	0.022294	100
1934	hsa-miR-640	2.20599e-07	2.19037e-06	0.00220599	0.0219037	100
1935	hsa-miR-6831-3p	2.20223e-07	2.21017e-06	0.00220223	0.0221017	100
1936	hsa-miR-1469	2.17322e-07	2.15833e-06	0.00217322	0.0215833	100
1937	hsa-miR-3689f	2.14746e-07	3.02174e-06	0.00214746	0.0302174	100
1938	hsa-miR-1265	2.1465e-07	2.15278e-06	0.0021465	0.0215278	100
1939	hsa-miR-1266-3p	2.14561e-07	2.13169e-06	0.00214561	0.0213169	100
1940	hsa-miR-100-3p	2.13201e-07	2.13143e-06	0.00213201	0.0213143	100
1941	hsa-miR-3142	2.12586e-07	2.16904e-06	0.00212586	0.0216904	100
1942	hsa-miR-1252-3p	2.08482e-07	2.10897e-06	0.00208482	0.0210897	100
1943	hsa-miR-1296-3p	2.08419e-07	2.93272e-06	0.00208419	0.0293272	100
1944	hsa-miR-802	2.06862e-07	2.9108e-06	0.00206862	0.029108	100
1945	hsa-miR-548o-5p	2.06502e-07	2.07236e-06	0.00206502	0.0207236	100
1946	hsa-miR-609	2.06432e-07	2.05746e-06	0.00206432	0.0205746	100
1947	hsa-miR-548c-5p	2.01426e-07	2.02611e-06	0.00201426	0.0202611	100
1948	hsa-miR-6134	2.0139e-07	2.09873e-06	0.0020139	0.0209873	100
1949	hsa-miR-6816-5p	2.0114e-07	2.11029e-06	0.0020114	0.0211029	100
1950	hsa-miR-6086	2.00842e-07	2.00714e-06	0.00200842	0.0200714	100
1951	hsa-miR-4538	1.97839e-07	2.00579e-06	0.00197839	0.0200579	100
1952	hsa-miR-657	1.93317e-07	1.93145e-06	0.00193317	0.0193145	100
1953	hsa-miR-558	1.87478e-07	2.63805e-06	0.00187478	0.0263805	100
1954	hsa-miR-519d-5p	1.86896e-07	1.85497e-06	0.00186896	0.0185497	100
1955	hsa-miR-5087	1.85739e-07	2.61357e-06	0.00185739	0.0261357	100
1956	hsa-miR-599	1.84246e-07	1.84183e-06	0.00184246	0.0184183	100
1957	hsa-miR-518d-3p	1.80907e-07	1.80164e-06	0.00180907	0.0180164	100
1958	hsa-miR-6717-5p	1.80859e-07	2.54492e-06	0.00180859	0.0254492	100
1959	hsa-miR-3141	1.78939e-07	1.7818e-06	0.00178939	0.017818	100
1960	hsa-miR-4728-5p	1.77185e-07	1.76208e-06	0.00177185	0.0176208	100
1961	hsa-miR-516a-3p	1.76008e-07	1.78223e-06	0.00176008	0.0178223	100
1962	hsa-miR-8054	1.74074e-07	2.44944e-06	0.00174074	0.0244944	100
1963	hsa-miR-1180-5p	1.73365e-07	1.75797e-06	0.00173365	0.0175797	100
1964	hsa-miR-6806-5p	1.73135e-07	1.7205e-06	0.00173135	0.017205	100
1965	hsa-miR-4641	1.72099e-07	2.42164e-06	0.00172099	0.0242164	100
1966	hsa-miR-6759-3p	1.71328e-07	1.70176e-06	0.00171328	0.0170176	100
1967	hsa-miR-4507	1.65428e-07	1.84314e-06	0.00165428	0.0184314	100
1968	hsa-miR-520e	1.63567e-07	2.30159e-06	0.00163567	0.0230159	100
1969	hsa-miR-1199-5p	1.55133e-07	2.18292e-06	0.00155133	0.0218292	100
1970	hsa-miR-6853-5p	1.50819e-07	1.50902e-06	0.00150819	0.0150902	100
1971	hsa-miR-4321	1.49316e-07	1.48535e-06	0.00149316	0.0148535	100
1972	hsa-miR-6808-5p	1.48944e-07	1.5871e-06	0.00148944	0.015871	100
1973	hsa-miR-1227-5p	1.48845e-07	1.48037e-06	0.00148845	0.0148037	100
1974	hsa-miR-8074	1.47178e-07	2.07098e-06	0.00147178	0.0207098	100
1975	hsa-miR-1245b-3p	1.44863e-07	2.0384e-06	0.00144863	0.020384	100
1976	hsa-miR-7159-5p	1.42546e-07	2.0058e-06	0.00142546	0.020058	100
1977	hsa-miR-4438	1.39252e-07	1.46335e-06	0.00139252	0.0146335	100
1978.5	hsa-miR-4493	1.37807e-07	1.93912e-06	0.00137807	0.0193912	100
1978.5	hsa-miR-548v	1.37807e-07	1.93912e-06	0.00137807	0.0193912	100
1980.5	hsa-miR-3658	1.36266e-07	1.91744e-06	0.00136266	0.0191744	100
1980.5	hsa-miR-6507-3p	1.36266e-07	1.91744e-06	0.00136266	0.0191744	100
1982	hsa-miR-5002-3p	1.35922e-07	1.9126e-06	0.00135922	0.019126	100
1983	hsa-miR-2909	1.35082e-07	1.90078e-06	0.00135082	0.0190078	100
1984.5	hsa-miR-105-3p	1.34875e-07	1.89786e-06	0.00134875	0.0189786	100
1984.5	hsa-miR-6839-3p	1.34875e-07	1.89786e-06	0.00134875	0.0189786	100
1986	hsa-miR-6891-3p	1.33916e-07	1.88436e-06	0.00133916	0.0188436	100
1987	hsa-miR-4537	1.29053e-07	1.81594e-06	0.00129053	0.0181594	100
1988	hsa-miR-4711-3p	1.29036e-07	1.81569e-06	0.00129036	0.0181569	100
1989	hsa-miR-4711-5p	1.28498e-07	1.80812e-06	0.00128498	0.0180812	100
1990.5	hsa-miR-1825	1.27676e-07	1.79656e-06	0.00127676	0.0179656	100
1990.5	hsa-miR-4439	1.27676e-07	1.79656e-06	0.00127676	0.0179656	100
1992.5	hsa-miR-3924	1.27636e-07	1.796e-06	0.00127636	0.01796	100
1992.5	hsa-miR-6892-3p	1.27636e-07	1.796e-06	0.00127636	0.01796	100
1994.5	hsa-miR-593-3p	1.27208e-07	1.78997e-06	0.00127208	0.0178997	100
1994.5	hsa-miR-7974	1.27208e-07	1.78997e-06	0.00127208	0.0178997	100
1996.5	hsa-miR-5579-3p	1.27075e-07	1.78811e-06	0.00127075	0.0178811	100
1996.5	hsa-miR-614	1.27075e-07	1.78811e-06	0.00127075	0.0178811	100
1998	hsa-miR-6510-5p	1.26988e-07	1.33965e-06	0.00126988	0.0133965	100
[truncated: 578 more rows]
