# Supplementary material for: The 14q32 maternally imprinted locus is a major source of longitudinally stable circulating microRNAs as measured by small RNA sequencing
Source: Sci Rep. 2019 Oct 31;9:15787. doi: 10.1038/s41598-019-51948-6 (PMC6823392; doi:10.1038/s41598-019-51948-6)
Supplement: Supplementary file 3 — Supplementary Dataset 2 [file 41598_2019_51948_MOESM3_ESM.xlsx]

## Sheet: contributions to variance
microRNA	Age at sampling			BMI at recruitment			Regional Centre			Time to Centrifugation
	R2	p-value	pFDR	R2	p-value	pFDR	R2	p-value	pFDR	R2	p-value	pFDR
hsa-let-7a-3p	0.000530368	0.813607	0.958858	0.0514236	0.0285569	0.409931	0.00205116	0.429756	0.59011	0.0525114	0.13272	0.412226
hsa-let-7a-5p	0.0319939	0.0681068	0.592069	0.00125573	0.742046	0.914522	0.0168972	0.0167081	0.047618	0.0438608	0.19538	0.470256
hsa-let-7b-3p	0.000318579	0.854892	0.964076	0.00672648	0.428685	0.789629	0.0188044	0.0218832	0.060113	0	1	1
hsa-let-7b-5p	0.010523	0.293218	0.777781	0.00973372	0.342341	0.727209	2.49898e-05	0.932592	0.970135	0.0190092	0.33332	0.578657
hsa-let-7c-5p	0.0135711	0.235252	0.762259	1.30461e-05	0.97271	0.998598	0.0013435	0.524662	0.674565	0.018807	0.32492	0.574754
hsa-let-7d-3p	0.00991581	0.305249	0.777781	0.0106785	0.316852	0.710261	0.0276679	0.00422363	0.0160498	0.0529875	0.1293	0.412226
hsa-let-7d-5p	0.0546945	0.0163995	0.494517	0.00579854	0.474191	0.810087	0.0197825	0.0125317	0.0372681	0.0270992	0.26105	0.517857
hsa-let-7e-3p	0.0122793	0.227457	0.756969	0.0022538	0.614093	0.882141	0.0105497	0.117689	0.227398	0.0415664	0.15202	0.447581
hsa-let-7e-5p	0.00210973	0.609168	0.908467	0.0107105	0.27516	0.69414	0.0156904	0.0175074	0.0494837	0.239078	0.00047	0.0459257
hsa-let-7f-1-3p	0.000206522	0.881574	0.969921	4.413e-05	0.94782	0.998598	0.000179824	0.828183	0.895366	0.000326513	1	1
hsa-let-7f-2-3p	0.00632082	0.39724	0.820882	0.00488008	0.47209	0.810087	1.93047e-05	0.945288	0.972269	0.036255	0.19934	0.472354
hsa-let-7f-5p	0.0434615	0.0329035	0.581863	0.00576892	0.474739	0.810087	0.0151325	0.0302981	0.0767551	0.0194218	0.30952	0.55728
hsa-let-7g-3p	0.0186943	0.124645	0.668765	0.013149	0.205562	0.631667	0.000550415	0.73152	0.833932	0.021289	0.24564	0.504558
hsa-let-7g-5p	0.0401903	0.0285808	0.581863	0.0012887	0.703406	0.900991	0.0418355	0.00164799	0.00772072	0.0450914	0.12066	0.412226
hsa-let-7i-3p	0.0212726	0.131641	0.677842	0.00505229	0.488858	0.816126	0.00046438	0.716737	0.822572	0.0409009	0.19226	0.467473
hsa-let-7i-5p	0.00483883	0.469351	0.852969	0.0274919	0.0999237	0.578522	0.0047249	0.268498	0.424139	0	1	1
hsa-miR-1	0.0344277	0.056294	0.581887	0.0107666	0.36968	0.752563	0.017345	0.00372305	0.0145518	3.09638e-07	1	1
hsa-miR-100-5p	0.000328296	0.848255	0.964076	0.0243545	0.18777	0.621348	0.00505022	0.0725905	0.157126	0	0.44023	0.625461
hsa-miR-101-3p	0.00269772	0.595266	0.908467	0.0194671	0.179036	0.621348	0.00822776	0.123288	0.235557	0.0236125	0.29	0.542609
hsa-miR-101-5p	0.000837842	0.734677	0.932371	0.00100989	0.710637	0.902116	0.00580137	0.271916	0.425001	0.054716	0.08484	0.3517
hsa-miR-103a-3p	0.00460176	0.474556	0.855072	3.04291e-05	0.955412	0.998598	0.00885516	0.133768	0.249312	0.0396771	0.1758	0.455482
hsa-miR-106a-3p	0.00757242	0.350138	0.799021	0.0123366	0.247123	0.677837	0.000612441	0.69832	0.812332	0.0583047	0.10455	0.389285
hsa-miR-106a-5p	0.00545507	0.436348	0.838376	0.00907299	0.335522	0.719426	0.00285381	0.401966	0.566873	0	1	1
hsa-miR-106b-3p	0.00505523	0.423734	0.836299	5.46479e-05	0.934685	0.995832	0.0644708	6.60435e-05	0.000627414	0.114051	0.0136	0.168503
hsa-miR-106b-5p	0.00181598	0.657986	0.919876	0.0117837	0.28281	0.69414	0.000283417	0.786144	0.860456	0	1	1
hsa-miR-107	0.02694	0.082238	0.614789	0.0165223	0.192566	0.621348	0.00490615	0.272771	0.425001	3.18161e-10	1	1
hsa-miR-10a-3p	0.00183576	0.656343	0.919876	0.00704665	0.405765	0.773514	0.024139	0.0112889	0.0346261	0.0261102	0.26955	0.522301
hsa-miR-10a-5p	0.00613056	0.379171	0.805768	0.0018965	0.631028	0.882141	0.0913209	1.04073e-06	2.63653e-05	0.132683	0.00377	0.115685
hsa-miR-10b-3p	0.0340634	0.0476992	0.581887	0.00914209	0.324353	0.710261	0.0462825	0.000442931	0.00280523	0.0841202	0.04903	0.292336
hsa-miR-10b-5p	0.0165818	0.175007	0.694532	0.000819809	0.77275	0.933618	0.0656978	3.19823e-05	0.000364598	0.0452423	0.15308	0.447581
hsa-miR-1180-3p	0.0294982	0.0761938	0.599041	0.0050864	0.499937	0.816126	0.000261669	0.763117	0.847357	0.0880699	0.11588	0.412226
hsa-miR-1185-1-3p	0.034919	0.0583703	0.581887	0.0840061	0.00787234	0.316499	0.0370344	0.000252548	0.00187764	0.00298837	0.42485	0.625461
hsa-miR-1185-2-3p	0.0625359	0.00827117	0.471457	0.00613109	0.43408	0.789629	0.00721767	0.175607	0.3072	0.00486194	0.40252	0.625461
hsa-miR-1197	0.0165744	0.174325	0.694532	0.105098	0.000934023	0.316499	0.00733368	0.16628	0.296157	0.0494854	0.12704	0.412226
hsa-miR-122-3p	0.00075634	0.771321	0.939288	0.0189997	0.160857	0.608765	0.0345824	0.00358412	0.014166	0	1	1
hsa-miR-122-5p	0.00743692	0.368259	0.805768	0.0108264	0.299683	0.701997	0.0544352	0.000157685	0.001284	0.0209525	0.30057	0.55217
hsa-miR-1224-5p	0.00980162	0.315075	0.777781	0.000236515	0.885206	0.97816	0.0225675	0.00859022	0.0275855	8.13158e-09	1	1
hsa-miR-1228-5p	0.0172024	0.147971	0.682967	0.000128195	0.90447	0.98827	0.0699249	3.84053e-06	7.09979e-05	0.173495	0.0022	0.09405
hsa-miR-1246	0.000131103	0.899977	0.969921	0.0760719	0.00304618	0.316499	0.0795707	2.14332e-05	0.000266551	0	1	1
hsa-miR-1249	0.0117625	0.227976	0.756969	6.16251e-05	0.932014	0.994536	3.02659e-05	0.935642	0.970135	1.97023e-09	1	1
hsa-miR-1250-5p	0.00127455	0.68228	0.925054	0.00543679	0.405982	0.773514	0.026605	0.00698063	0.0234057	0.19245	0.00073	0.056772
hsa-miR-1254	0.000157432	0.886216	0.969921	0.000458374	0.80995	0.950625	0.0249992	0.0223289	0.0610919	0	1	1
hsa-miR-1255a	0.00159758	0.670717	0.923494	4.4095e-05	0.955684	0.998598	1.28891e-06	0.976582	0.98668	0	1	1
hsa-miR-1255b-5p	0.00245311	0.548611	0.892495	0.00780217	0.287265	0.694309	0.0252825	0.0257658	0.0675241	0	0.44539	0.625461
hsa-miR-125a-3p	0.0127113	0.251847	0.768476	0.00521143	0.511588	0.82351	0.0172687	0.00967772	0.0305049	0.0575496	0.19916	0.472354
hsa-miR-125a-5p	0.00439444	0.429265	0.836517	6.94242e-05	0.921219	0.99387	0.0658745	3.25535e-05	0.000365026	0.195954	0.00018	0.024624
hsa-miR-125b-1-3p	0.00903545	0.316293	0.777781	0.0156698	0.21006	0.641434	0.0237194	0.00758695	0.0250764	0.110892	0.03686	0.268215
hsa-miR-125b-2-3p	0.00037535	0.837545	0.964076	1.10257e-06	0.991472	0.998598	0.0280715	0.0089019	0.0284528	2.00995e-08	1	1
hsa-miR-125b-5p	0.00011154	0.908998	0.971492	0.000738979	0.774268	0.933618	0.0611449	0.000110479	0.000956553	0.0587176	0.07996	0.34466
hsa-miR-126-3p	0.000199012	0.867889	0.969921	0.00403824	0.454285	0.80205	0.0811717	1.357e-05	0.000197487	0.11793	0.00588	0.137629
hsa-miR-126-5p	0.000125229	0.905434	0.969921	0.0538536	0.0174449	0.361585	0.0948049	2.77614e-07	9.04227e-06	0.0852446	0.04129	0.272482
hsa-miR-1260b	0.00496909	0.456318	0.848157	0.00707289	0.392038	0.761002	0.015383	0.047349	0.111678	0.0491892	0.16374	0.447581
hsa-miR-1262	0.0360708	0.0465521	0.581887	0.00495487	0.484422	0.816126	0.0116228	0.0838174	0.175862	0	1	1
hsa-miR-127-3p	0.00389243	0.513753	0.889638	0.0437695	0.0689523	0.507517	0.0216076	0.000471328	0.00295769	0.0577402	0.19735	0.471984
hsa-miR-127-5p	0.0095538	0.324769	0.785167	0.0267942	0.133184	0.58846	0.0266746	0.002504	0.0108401	2.14001e-06	1	1
hsa-miR-1270	5.60132e-07	0.993923	0.999169	0.00642946	0.445569	0.795742	0.000666125	0.659003	0.779858	0	1	1
hsa-miR-1271-5p	0.00048873	0.807672	0.958858	0.0039578	0.498492	0.816126	0.00139707	0.579996	0.71224	0.00429887	0.40857	0.625461
hsa-miR-1273c	0.00745833	0.262189	0.768476	0.0072535	0.267328	0.692283	0.000580989	0.741126	0.837118	0	1	1
hsa-miR-1273h-3p	0.00437117	0.468154	0.852969	0.000324308	0.846683	0.962012	0.0193978	0.0298648	0.0762221	0.0867338	0.03336	0.248024
hsa-miR-1273h-5p	0.00119665	0.676503	0.925054	0.0116113	0.193324	0.621348	0.00171563	0.557696	0.696102	0.0456624	0.11859	0.412226
hsa-miR-1277-3p	0.00280069	0.559935	0.894156	0.0210003	0.118979	0.58548	0.0587624	0.000287737	0.00202899	6.4878e-10	1	1
hsa-miR-1277-5p	0.0066062	0.345733	0.799021	0.0300791	0.0455714	0.445297	0.0752011	3.50438e-05	0.000380475	0.0875748	0.02413	0.211099
hsa-miR-1278	0.000124732	0.90611	0.969921	0.00218684	0.635006	0.882141	1.98626e-05	0.944546	0.972269	0.00116462	0.43144	0.625461
hsa-miR-128-1-5p	9.42421e-06	0.970548	0.996779	6.02032e-05	0.926025	0.994468	0.000702576	0.710934	0.820625	0.002623	0.41499	0.625461
hsa-miR-128-3p	0.00503117	0.428042	0.836517	0.00051703	0.802763	0.945077	0.0418594	0.00129747	0.00633909	0.11317	0.00776	0.15143
hsa-miR-1284	0.00184787	0.661355	0.919876	0.0212298	0.163971	0.608765	0.00117425	0.559372	0.696922	0	1	1
hsa-miR-1287-5p	0.0365842	0.051506	0.581887	0.0742256	0.0151356	0.361585	0.0234134	0.00164684	0.00772072	2.03163e-10	1	1
hsa-miR-1288-3p	0.00125375	0.670352	0.923494	0.00618902	0.347265	0.728617	0.00409787	0.370441	0.534561	0	1	1
hsa-miR-129-5p	0.0322502	0.0558114	0.581887	0.0134965	0.234316	0.6678	0.0383559	0.00193558	0.00876778	0.0366352	0.17559	0.455482
hsa-miR-1291	0.00568745	0.40484	0.829025	0.00331859	0.534328	0.837485	0.000419633	0.762399	0.847357	7.70205e-09	1	1
hsa-miR-1292-5p	0.0113595	0.268375	0.768476	0.00992526	0.326056	0.710261	0.00605389	0.207472	0.351264	0	1	1
hsa-miR-1294	0.0148756	0.218633	0.753288	0.00583946	0.496018	0.816126	0.00729805	0.0900124	0.18489	0	0.44294	0.625461
hsa-miR-1296-5p	0.000126409	0.898774	0.969921	0.0215864	0.102168	0.578522	7.35651e-05	0.90133	0.951494	0	1	1
hsa-miR-1301-3p	0.0154481	0.174744	0.694532	8.77315e-06	0.975427	0.998598	0.0267565	0.00342408	0.0136888	0.182111	0.00342	0.115685
hsa-miR-1304-5p	0.00344917	0.549732	0.892495	0.0244024	0.140232	0.58846	0.0180258	0.0147516	0.0431199	0.0581926	0.16605	0.447581
hsa-miR-1306-3p	0.00387404	0.502851	0.881923	0.015293	0.195588	0.621348	0.0005191	0.727271	0.830473	0.0282248	0.26007	0.517857
hsa-miR-1306-5p	0.00028556	0.858221	0.964076	0.00728501	0.38547	0.760255	0.00885159	0.142218	0.260797	0	1	1
hsa-miR-1307-3p	0.00678526	0.36738	0.805768	0.00915358	0.308668	0.710261	0.069793	1.49354e-05	0.000205903	0.119452	0.01232	0.168503
hsa-miR-1307-5p	0.00284745	0.590416	0.908467	0.00289275	0.624371	0.882141	4.39765e-07	0.989848	0.991786	0.037031	0.2326	0.492565
hsa-miR-130a-3p	0.00243639	0.611488	0.908467	2.08532e-05	0.964612	0.998598	0.0283802	0.00533123	0.0191924	0	0.44282	0.625461
hsa-miR-130b-3p	0.0160915	0.190524	0.731274	0.00137238	0.718772	0.907085	0.00145011	0.529826	0.677385	0	1	1
hsa-miR-130b-5p	0.000898876	0.735828	0.932371	0.000989116	0.727723	0.908853	0.0433971	0.000881508	0.00460268	0.137502	0.00363	0.115685
hsa-miR-132-3p	0.0115557	0.242156	0.766826	0.0221878	0.113969	0.583697	0.0964972	9.70529e-07	2.55324e-05	0.064156	0.08322	0.347088
hsa-miR-132-5p	0.00127254	0.702344	0.930457	0.0231885	0.114183	0.583697	0.0561291	0.00026088	0.00189832	1.98838e-10	1	1
hsa-miR-1323	9.57694e-10	0.999734	0.999734	9.28739e-05	0.919709	0.993809	0.00885937	0.129221	0.242822	0.0993783	0.04972	0.293177
hsa-miR-133a-3p	5.31709e-05	0.941483	0.98273	0.00153645	0.729474	0.908853	0.00225799	0.331831	0.489165	0	1	1
hsa-miR-134-5p	0.000876795	0.755309	0.935806	0.0203191	0.228494	0.664056	0.0283237	3.3444e-05	0.000368963	1.27429e-07	1	1
hsa-miR-1343-3p	2.98164e-07	0.995317	0.999169	0.0019663	0.643236	0.882141	0.0600547	0.000106602	0.000934815	0.0618829	0.09694	0.376744
hsa-miR-135a-5p	5.79469e-06	0.978825	0.997056	0.020435	0.122004	0.587543	0.00588613	0.234575	0.386626	0.0887304	0.04747	0.289906
hsa-miR-136-3p	0.00560554	0.436284	0.838376	0.0820055	0.0114248	0.325608	0.0303019	6.19105e-05	0.000596434	0.0589738	0.16773	0.447581
hsa-miR-136-5p	0.00021772	0.877663	0.969921	0.0864925	0.00658382	0.316499	0.0578351	2.42031e-07	8.27745e-06	0.112642	0.05196	0.297369
hsa-miR-139-3p	0.019341	0.123386	0.668765	8.40588e-06	0.975346	0.998598	0.0611608	1.58907e-05	0.000213122	0.179322	0.00076	0.056772
hsa-miR-139-5p	0.00576055	0.442885	0.843825	0.00753312	0.418607	0.785054	0.0515322	5.46154e-05	0.000541404	8.58069e-08	1	1
hsa-miR-140-3p	0.00182129	0.650167	0.919876	0.000173843	0.892926	0.983513	0.0154342	0.0386684	0.0937913	0.102229	0.03982	0.268571
hsa-miR-140-5p	0.00573489	0.426708	0.836299	0.00168822	0.67997	0.89068	0.00598477	0.221227	0.369973	1.11338e-10	1	1
hsa-miR-141-3p	0.00148776	0.689265	0.928122	3.39171e-05	0.954179	0.998598	0.0349856	0.00217312	0.00965205	0.0259005	0.261	0.517857
hsa-miR-142-3p	0.000775671	0.768144	0.939288	0.0302227	0.0753975	0.52485	0.00918907	0.124455	0.237122	0.0575276	0.12775	0.412226
hsa-miR-142-5p	0.00303763	0.55184	0.892495	0.00463895	0.476983	0.811583	0.0260718	0.00769968	0.0253201	0.117708	0.03031	0.235591
hsa-miR-143-3p	0.0168597	0.166247	0.694532	0.000399185	0.837359	0.960996	0.0115701	0.0953243	0.192905	0.0154063	0.35907	0.600189
hsa-miR-143-5p	0.0105864	0.280267	0.768476	0.0339423	0.0634045	0.498491	5.12546e-06	0.971222	0.984171	0.0223584	0.28214	0.540571
hsa-miR-144-3p	4.69299e-05	0.943814	0.98273	0.0363182	0.0628533	0.498491	0.000511001	0.70919	0.820625	0	1	1
hsa-miR-144-5p	0.00193513	0.642809	0.919836	0.00721865	0.388877	0.761002	0.0169165	0.0354737	0.0879132	0.0584492	0.12342	0.412226
hsa-miR-145-3p	0.0153099	0.201938	0.744699	0.000762419	0.788592	0.936939	0.00170746	0.494812	0.647713	9.41164e-09	1	1
hsa-miR-145-5p	0.000460881	0.811722	0.958858	0.000181186	0.883799	0.97816	0.0449075	0.000610978	0.0035416	0.133442	0.01552	0.168503
hsa-miR-1468-5p	0.00934969	0.238485	0.762259	0.00602429	0.345554	0.728617	0.0617427	4.30004e-05	0.000445641	0.227258	6e-05	0.02052
hsa-miR-146a-5p	0.000795308	0.771754	0.939288	0.0123493	0.284151	0.69414	0.0295411	0.00230568	0.0101095	0.0759718	0.13112	0.412226
hsa-miR-146b-3p	0.000792192	0.759204	0.935806	0.0127148	0.231964	0.664056	0.00129043	0.590714	0.719696	5.79778e-06	1	1
hsa-miR-146b-5p	0.000457524	0.82288	0.958858	0.00650082	0.41978	0.785054	0.0228528	0.012125	0.036375	0.0688148	0.08859	0.360253
hsa-miR-147b	0.00329019	0.532709	0.892495	0.0109646	0.266033	0.692283	0.00190877	0.505371	0.655927	0.0452747	0.13171	0.412226
hsa-miR-148a-3p	0.0128403	0.214773	0.753288	0.0108407	0.266883	0.692283	0.023864	0.0206984	0.0572496	0.00490084	0.40756	0.625461
hsa-miR-148a-5p	0.0218988	0.121006	0.668765	0.000652423	0.798652	0.945077	0.00856407	0.13664	0.252986	0.0249108	0.28792	0.542546
hsa-miR-148b-3p	4.28732e-05	0.945374	0.98273	0.0438202	0.0354357	0.409931	0.00424269	0.301199	0.457822	1.19715e-08	1	1
hsa-miR-148b-5p	0.00188724	0.631186	0.912927	0.0130948	0.216465	0.64852	0.00114635	0.617507	0.743617	3.84776e-10	1	1
hsa-miR-150-3p	0.0200593	0.151118	0.687362	0.0470826	0.0480278	0.450014	0.0203095	0.0054079	0.0193665	0.0356599	0.26082	0.517857
hsa-miR-150-5p	0.00913712	0.270925	0.768476	0.0091368	0.276157	0.69414	0.0147225	0.0559907	0.126813	0.153338	0.00357	0.115685
hsa-miR-151a-3p	0.000683122	0.762648	0.935806	0.00839519	0.293965	0.696797	0.0946236	1.10797e-06	2.70661e-05	0.138538	0.00389	0.115685
hsa-miR-151a-5p	0.00660718	0.307934	0.777781	0.010866	0.189195	0.621348	0.00926361	0.180818	0.313908	0.0257331	0.16051	0.447581
hsa-miR-152-3p	0.0067417	0.382132	0.805768	0.0150602	0.214622	0.64852	0.0683537	3.99707e-06	7.19472e-05	0.131545	0.01294	0.168503
hsa-miR-1538	0.000128434	0.903291	0.969921	0.00025032	0.869453	0.973332	2.12209e-06	0.98224	0.989473	0.0106488	0.34971	0.592083
hsa-miR-154-5p	0.00468757	0.49043	0.866807	0.0138778	0.278226	0.69414	0.00847912	0.0920011	0.187847	1.61291e-07	1	1
hsa-miR-155-5p	4.82899e-05	0.939499	0.98273	0.0043594	0.480784	0.816021	0.00785524	0.166927	0.296157	0.0836764	0.04679	0.289906
hsa-miR-15a-5p	0.00465808	0.478757	0.859501	0.0126512	0.266251	0.692283	0.00154589	0.523619	0.674492	0.0133537	0.3459	0.591489
hsa-miR-15b-3p	4.11644e-06	0.981709	0.997056	0.000603541	0.783852	0.936939	0.00558451	0.251232	0.405139	0.110639	0.02057	0.198167
hsa-miR-15b-5p	0.0144515	0.210657	0.748981	0.0096774	0.331062	0.714342	0.0338007	0.00200684	0.00903077	0.0601643	0.08901	0.360253
hsa-miR-16-2-3p	4.45949e-06	0.98193	0.997056	0.00288848	0.575734	0.860478	0.00155147	0.535218	0.680463	0.065966	0.07108	0.321978
hsa-miR-16-5p	0.00305372	0.527511	0.892495	0.000687912	0.766279	0.933618	0.00878827	0.171243	0.300334	0.0471788	0.11015	0.405068
hsa-miR-17-3p	6.70856e-06	0.978614	0.997056	0.0252412	0.117538	0.583697	0.00345657	0.339414	0.498196	0	1	1
hsa-miR-17-5p	0.0024376	0.595537	0.908467	0.0244469	0.103142	0.578522	0.0025048	0.446468	0.607125	2.72557e-09	1	1
hsa-miR-181a-2-3p	0.0106893	0.276385	0.768476	0.00221528	0.640245	0.882141	0.000258554	0.77588	0.856633	0.123301	0.02469	0.211099
hsa-miR-181a-3p	6.08858e-05	0.936275	0.98273	0.0156618	0.239196	0.676785	0.000309078	0.73839	0.837118	0.0927454	0.092	0.36586
hsa-miR-181a-5p	0.00376143	0.536314	0.892495	0.00511608	0.511684	0.82351	0.0031907	0.290817	0.447008	0.0285726	0.31042	0.557289
hsa-miR-181b-5p	0.00316364	0.567321	0.894156	1.83118e-06	0.989934	0.998598	0.00677723	0.125567	0.237916	0.0640617	0.15561	0.447581
hsa-miR-181c-3p	0.000694527	0.774918	0.940243	0.0193809	0.140214	0.58846	0.00216048	0.478078	0.636197	0.0424685	0.20311	0.472354
hsa-miR-181c-5p	0.00204179	0.621888	0.912927	0.0122496	0.239447	0.676785	0.00480642	0.300095	0.457263	0	1	1
hsa-miR-181d-5p	0.0195273	0.115724	0.662054	1.11694e-05	0.970581	0.998598	0.00359794	0.383189	0.550403	0	1	1
hsa-miR-182-5p	0.0129772	0.250706	0.768476	1.24799e-05	0.974787	0.998598	0.0174058	0.00954746	0.0302336	0.0118825	0.37139	0.605014
hsa-miR-183-3p	0.013236	0.182558	0.714044	0.00324448	0.514607	0.82616	0.00330567	0.412781	0.572702	0	0.44324	0.625461
hsa-miR-183-5p	0.0208812	0.13738	0.677842	0.00113527	0.772089	0.933618	0.0101694	0.0237084	0.0635944	0	1	1
hsa-miR-184	0.00291683	0.528857	0.892495	0.00446076	0.441143	0.795704	0.00673545	0.243822	0.396226	0	1	1
hsa-miR-185-3p	0.00284606	0.566433	0.894156	0.00891082	0.324318	0.710261	0.00537349	0.259612	0.413927	0.0321707	0.22785	0.488556
hsa-miR-185-5p	0.000136948	0.905786	0.969921	0.00235603	0.649703	0.882141	0.000907649	0.592222	0.719696	0.0193563	0.33286	0.578657
hsa-miR-186-5p	0.00148672	0.691931	0.92867	0.0119376	0.289465	0.696797	0.0175232	0.0236067	0.0635709	0.0490024	0.15891	0.447581
hsa-miR-188-5p	0.00116046	0.714794	0.932371	0.00726581	0.374982	0.754375	0.0268685	0.00908509	0.0289033	0.0731024	0.05834	0.306128
hsa-miR-18a-3p	0.00124968	0.711688	0.932371	0.00214601	0.643529	0.882141	0.00158439	0.52678	0.676018	0	1	1
hsa-miR-18a-5p	0.00704955	0.349416	0.799021	0.0166638	0.158944	0.608765	0.0088116	0.168679	0.297362	4.17004e-08	1	1
hsa-miR-18b-3p	0.00114675	0.720181	0.932371	6.13573e-05	0.936506	0.996221	0.00281838	0.408382	0.570068	0	0.44023	0.625461
hsa-miR-18b-5p	5.77042e-05	0.93237	0.981234	6.24968e-06	0.978161	0.998598	0.0239689	0.023133	0.0630396	0	1	1
hsa-miR-1908-5p	0.082717	0.00245109	0.424929	0.000634238	0.810565	0.950625	0.0923686	1.18894e-08	1.01654e-06	0.094824	0.02788	0.227756
hsa-miR-190a-5p	0.0139556	0.168848	0.694532	0.00686623	0.340127	0.72532	0.0014723	0.585957	0.716985	0	1	1
hsa-miR-190b	0.0523423	0.0150143	0.494517	0.0181463	0.171513	0.608765	0.0215573	0.0207572	0.0572496	0.0138065	0.33284	0.578657
hsa-miR-191-3p	0.018369	0.143695	0.677842	0.0112633	0.26654	0.692283	0.00981046	0.127842	0.241558	0.0340411	0.2068	0.47257
hsa-miR-191-5p	0.00195469	0.630831	0.912927	0.000108417	0.912086	0.991362	0.00445273	0.312334	0.468501	0.0304917	0.24343	0.501524
hsa-miR-192-5p	9.84489e-06	0.973265	0.997056	0.000732678	0.77929	0.936154	0.0180161	0.0351736	0.0874864	0.0495763	0.13257	0.412226
hsa-miR-193a-5p	0.0106283	0.275239	0.768476	0.044359	0.0317844	0.409931	0.00903052	0.137972	0.253691	8.25819e-09	1	1
hsa-miR-193b-3p	0.000132658	0.889991	0.969921	0.000221854	0.858842	0.964611	0.0218547	0.0376974	0.0920899	0.000634832	0.43718	0.625461
hsa-miR-193b-5p	0.0197158	0.116786	0.662054	0.029125	0.0608362	0.49538	0.0251328	0.0167855	0.0476403	0.0605326	0.0878	0.359612
hsa-miR-194-3p	0.000143274	0.889502	0.969921	0.0559285	0.00649295	0.316499	0.00932141	0.165689	0.295904	0.0299421	0.20372	0.472354
hsa-miR-194-5p	0.0218747	0.0951333	0.637952	0.000266969	0.855848	0.964611	0.0136777	0.0856067	0.177935	0.0363241	0.15823	0.447581
hsa-miR-195-3p	0.0200363	0.108024	0.660867	0.00184424	0.629984	0.882141	0.0797743	1.40765e-05	0.000200589	0.0902506	0.02278	0.207754
hsa-miR-195-5p	0.00103396	0.72925	0.932371	0.000156129	0.895977	0.985287	0.0474715	0.000588838	0.00347212	0.0641617	0.09054	0.36429
hsa-miR-196a-5p	0.00556542	0.444855	0.844698	0.0130466	0.325284	0.710261	0.00308183	0.210586	0.35478	0	0.43983	0.625461
hsa-miR-196b-5p	8.43415e-05	0.92527	0.980937	0.0190474	0.185029	0.621348	3.02678e-05	0.926043	0.970005	3.32545e-09	1	1
hsa-miR-197-3p	0.00261508	0.604682	0.908467	0.00801086	0.401336	0.768946	0.00049738	0.695185	0.811445	3.83885e-06	1	1
hsa-miR-197-5p	0.0236699	0.048872	0.581887	0.000885355	0.701921	0.900991	0.0018728	0.552226	0.694343	4.1749e-08	1	1
hsa-miR-1976	0.00286468	0.587782	0.908467	0.0125125	0.29342	0.696797	0.000103509	0.858422	0.923208	0	1	1
hsa-miR-199a-3p	0.0185329	0.157024	0.69293	0.0187467	0.176668	0.621348	0.00212432	0.454803	0.614794	0.00439939	0.41995	0.625461
hsa-miR-199a-5p	0.00230214	0.622083	0.912927	0.0576111	0.0200026	0.402405	0.0473159	0.000132877	0.00109503	0.062029	0.12726	0.412226
hsa-miR-199b-3p	0.0169499	0.175376	0.694532	0.0168587	0.198602	0.622356	0.0018156	0.490073	0.644684	0.013626	0.3704	0.605014
hsa-miR-199b-5p	7.57409e-05	0.921635	0.980937	0.00098541	0.727942	0.908853	0.0511686	0.000186062	0.00142996	0.171382	0.01128	0.168503
hsa-miR-19a-3p	0.00634295	0.411818	0.829025	0.0230417	0.13873	0.58846	0.00131725	0.549804	0.692571	0	1	1
hsa-miR-19b-3p	0.00373338	0.525371	0.892495	0.0194909	0.166692	0.608765	2.1051e-05	0.941083	0.972269	0	1	1
hsa-miR-200a-3p	0.0219723	0.116885	0.662054	0.00222258	0.634653	0.882141	0.103087	5.74273e-08	3.02156e-06	0.0839836	0.0398	0.268571
hsa-miR-200a-5p	0.055889	0.00472713	0.424929	0.0125506	0.180796	0.621348	0.0344154	0.00718128	0.023961	0.0642588	0.04005	0.268571
hsa-miR-200b-3p	0.00025106	0.872207	0.969921	3.76667e-06	0.985369	0.998598	0.0194516	0.0159175	0.0455548	3.15927e-09	1	1
hsa-miR-200b-5p	0.0156222	0.159056	0.694532	0.0236302	0.0876598	0.563224	0.0909494	5.86686e-06	0.000102896	0.0434757	0.1253	0.412226
hsa-miR-200c-3p	0.000273868	0.855432	0.964076	0.00255964	0.584802	0.862258	0.0313788	0.00634228	0.0217089	0.0741285	0.05999	0.306128
hsa-miR-203a	0.00216667	0.640101	0.919144	0.0179741	0.225057	0.663529	0.0193505	0.00793883	0.0257354	6.75785e-11	1	1
hsa-miR-204-3p	0.0328381	0.0424467	0.581887	0.00910713	0.294407	0.696797	0.0383227	0.00240712	0.0104871	0.0936453	0.02193	0.202704
hsa-miR-204-5p	0.00898545	0.300865	0.777781	0.00804296	0.340392	0.72532	0.0296203	0.00597511	0.0212863	0.101058	0.0218	0.202704
hsa-miR-205-5p	0.000670688	0.777092	0.940243	0.00181658	0.64947	0.882141	0.00387215	0.352772	0.513395	0.00851886	0.3806	0.608521
hsa-miR-206	0.0226226	0.101016	0.651839	0.00226993	0.63166	0.882141	0.07488	7.53227e-08	3.43471e-06	0.199042	0.00473	0.128908
hsa-miR-208b-3p	0.00940769	0.276989	0.768476	0.00418805	0.495654	0.816126	0.0126462	0.0274725	0.07091	0.257411	0.00083	0.056772
hsa-miR-20a-3p	0.00776767	0.279656	0.768476	0.00132834	0.65568	0.882935	5.44888e-05	0.918413	0.966453	0	1	1
hsa-miR-20a-5p	0.00407623	0.510354	0.888974	0.0263823	0.112177	0.583697	0.00106465	0.591653	0.719696	0.00359206	0.41924	0.625461
hsa-miR-20b-5p	0.0109914	0.26241	0.768476	0.00619465	0.417069	0.785054	1.48032e-06	0.985098	0.989715	2.06135e-08	1	1
hsa-miR-21-3p	0.00857149	0.332463	0.795561	0.0174476	0.185412	0.621348	0.00111988	0.592382	0.719696	0.0219067	0.2857	0.541326
hsa-miR-21-5p	0.00543169	0.421597	0.836051	0.0237955	0.103187	0.578522	0.0527425	0.000126883	0.00107146	0.132301	0.01194	0.168503
hsa-miR-210-3p	0.0343242	0.048199	0.581887	0.00752296	0.39019	0.761002	0.00317693	0.29284	0.449109	0.155051	0.05631	0.305683
hsa-miR-2110	0.0103077	0.298628	0.777781	0.0461155	0.0386383	0.433256	0.00158139	0.49138	0.645113	0.0395573	0.25374	0.517614
hsa-miR-2115-3p	0.0267571	0.0880437	0.63127	0.00972085	0.330789	0.714342	0.0410004	0.000651241	0.00374327	0.0579092	0.16541	0.447581
hsa-miR-2115-5p	0.0121325	0.26096	0.768476	0.0158906	0.229509	0.664056	0.0332012	0.00183824	0.0085121	0	1	1
hsa-miR-212-5p	0.007212	0.336023	0.798054	0.00798106	0.316891	0.710261	0.0480057	0.00106707	0.00538448	0.0594378	0.16186	0.447581
hsa-miR-214-3p	0.00564229	0.408918	0.829025	0.0168573	0.161921	0.608765	0.070946	5.11083e-05	0.000514281	0.0367274	0.17215	0.455482
hsa-miR-214-5p	1.27599e-06	0.990123	0.999169	0.00761946	0.348738	0.72947	0.031529	0.00613415	0.0215204	0.0690964	0.08132	0.34466
hsa-miR-215-5p	0.001767	0.659003	0.919876	2.25357e-06	0.987942	0.998598	0.0583704	7.87005e-05	0.000737413	0.0543418	0.13319	0.412226
hsa-miR-216b-5p	3.26298e-05	0.95313	0.98332	0.0333046	0.074874	0.52485	8.30168e-06	0.962105	0.980745	0	0.44324	0.625461
hsa-miR-217	0.000903659	0.736015	0.932371	0.000206467	0.873629	0.974815	0.0174649	0.0469124	0.111031	0.0695913	0.05919	0.306128
hsa-miR-218-5p	0.00111061	0.713195	0.932371	0.0210346	0.228727	0.664056	0.000688862	0.457239	0.616866	1.60005e-10	1	1
hsa-miR-219a-1-3p	0.00356253	0.451203	0.844698	0.0323906	0.0236118	0.409931	0.00183442	0.555102	0.695407	5.46694e-08	1	1
hsa-miR-22-3p	0.0576145	0.012393	0.494517	0.00790268	0.385652	0.760255	4.90403e-06	0.970966	0.984171	0.00298443	0.4189	0.625461
hsa-miR-22-5p	0.0227371	0.0970905	0.638557	0.0165903	0.16621	0.608765	0.0112704	0.099166	0.198332	0.0821768	0.03768	0.268571
hsa-miR-221-3p	0.000349883	0.848804	0.964076	0.00935284	0.355394	0.736404	0.0010584	0.577183	0.710059	0.0204317	0.33631	0.58237
hsa-miR-221-5p	0.000254146	0.859584	0.964076	0.0157711	0.171772	0.608765	0.00822724	0.151026	0.272564	0.120269	0.02549	0.215249
hsa-miR-222-3p	0.00717776	0.373812	0.805768	0.00432469	0.50883	0.82351	0.00945033	0.110816	0.21781	0.0632735	0.09888	0.382113
hsa-miR-222-5p	1.30843e-05	0.969124	0.996779	0.00548125	0.442058	0.795704	0.0768462	1.15922e-05	0.000172371	0.0496693	0.15477	0.447581
hsa-miR-223-3p	0.000783455	0.752849	0.935806	0.000106996	0.908488	0.991078	0.0492691	0.000733879	0.00408108	0.0796607	0.06985	0.320112
hsa-miR-223-5p	0.0246378	0.0967189	0.638557	0.0226643	0.126901	0.587543	0.0146054	0.05805	0.130184	3.70585e-10	1	1
hsa-miR-224-5p	0.000957534	0.74224	0.933257	0.00671558	0.444233	0.795742	0.063219	4.90071e-08	2.79341e-06	0.162872	0.00797	0.15143
hsa-miR-2277-5p	0.00349092	0.454177	0.846477	0.00327665	0.463877	0.80531	0.0170732	0.0661343	0.145453	0.0558126	0.06323	0.31431
hsa-miR-2355-3p	0.0299521	0.0714332	0.599041	0.00835614	0.367888	0.752563	0.000474031	0.72421	0.828361	0	1	1
hsa-miR-2355-5p	0.00415219	0.459483	0.850157	0.00128448	0.684002	0.89068	0.000406687	0.772032	0.855867	0.0189195	0.30111	0.55217
hsa-miR-23a-3p	0.000626339	0.791369	0.949218	0.00243131	0.616157	0.882141	0.0416346	0.000837704	0.00440761	0.073506	0.12612	0.412226
hsa-miR-23a-5p	0.0275813	0.0755305	0.599041	0.036767	0.0475618	0.450014	0.0443212	0.00107955	0.00538988	0.0132398	0.34205	0.589306
hsa-miR-23b-3p	0.00628663	0.382368	0.805768	0.00394583	0.498682	0.816126	0.0154037	0.0487808	0.113231	0.111965	0.04358	0.281214
hsa-miR-23b-5p	0.00155228	0.655367	0.919876	0.0185316	0.127379	0.587543	0.0271959	0.0117327	0.0353532	0.0989788	0.01642	0.174627
hsa-miR-24-1-5p	0.000595419	0.76332	0.935806	0.00191306	0.586548	0.862258	0.0569605	0.000294992	0.00205893	0.149529	0.00044	0.0459257
hsa-miR-24-2-5p	0.0150928	0.193469	0.731274	0.00393771	0.524148	0.831735	0.00135741	0.565257	0.701419	0	1	1
hsa-miR-24-3p	0.0247717	0.090997	0.63127	0.00672442	0.395997	0.765147	0.0009191	0.642872	0.762087	0	1	1
hsa-miR-25-3p	0.000446304	0.816392	0.958858	0.00294605	0.560501	0.857943	0.0349584	0.0052808	0.0191115	6.493e-08	1	1
hsa-miR-25-5p	0.05261	0.0140923	0.494517	0.0168131	0.183685	0.621348	0.0165207	0.0459892	0.109224	0.00744215	0.38106	0.608521
hsa-miR-26a-1-3p	0.0130336	0.198563	0.744639	0.0374482	0.0322748	0.409931	0.05937	0.000338826	0.00227213	0.00589874	0.38469	0.610506
hsa-miR-26a-2-3p	0.00423736	0.482371	0.863722	0.0282627	0.0774998	0.52485	0.00506771	0.278997	0.430776	0.0177681	0.30666	0.55638
hsa-miR-26a-5p	0.00251751	0.544861	0.892495	0.0395433	0.0164463	0.361585	0.0197292	0.0386415	0.0937913	0.104617	0.00729	0.146658
hsa-miR-26b-3p	0.00403824	0.504898	0.883248	0.000461933	0.828814	0.956002	2.11966e-05	0.940768	0.972269	0.0470385	0.19273	0.467473
hsa-miR-26b-5p	0.026693	0.0893207	0.63127	0.0087999	0.356359	0.736404	0.00642402	0.192577	0.330131	1.73405e-09	1	1
hsa-miR-27a-3p	0.0301136	0.0783353	0.608865	0.0006286	0.816932	0.953421	0.00214131	0.401872	0.566873	0.003029	0.42801	0.625461
hsa-miR-27a-5p	0.0095205	0.312973	0.777781	0.0294518	0.0918229	0.565221	0.0363274	0.00150324	0.00714041	0.0332083	0.24207	0.500229
hsa-miR-27b-3p	0.00159952	0.685229	0.926278	0.0144355	0.279559	0.69414	0.0274394	0.000822824	0.00436288	0.0522202	0.18328	0.463113
hsa-miR-27b-5p	0.00227635	0.565183	0.894156	0.0166431	0.125074	0.587543	0.0301019	0.00285026	0.0118156	0.263769	1e-05	0.00684
hsa-miR-28-3p	0.00329392	0.545544	0.892495	0.00206976	0.645879	0.882141	0.0288027	0.00524246	0.0190736	0.0721313	0.1039	0.389285
hsa-miR-28-5p	0.000538486	0.792402	0.949218	0.0106361	0.248738	0.677837	0.0469234	0.00058786	0.00347212	0.13751	0.00616	0.137629
hsa-miR-296-5p	0.0060518	0.432451	0.837663	0.000767935	0.801901	0.945077	0.00561176	0.14605	0.266394	0.034851	0.29069	0.542609
hsa-miR-29a-3p	0.00140514	0.699531	0.929086	0.0144502	0.252179	0.681779	0.00198531	0.406577	0.568708	0.0994855	0.06775	0.315989
hsa-miR-29b-1-5p	0.00642868	0.357952	0.799021	0.00102464	0.717533	0.907085	0.0914499	9.8177e-06	0.000151588	0	1	1
hsa-miR-29b-2-5p	0.00508	0.402816	0.829025	0.000286613	0.842815	0.962012	0.012256	0.0950243	0.192868	0.123248	0.00648	0.137629
hsa-miR-29b-3p	0.00648253	0.382778	0.805768	0.0173977	0.163275	0.608765	0.000456706	0.743835	0.837118	0.0423754	0.15581	0.447581
hsa-miR-29c-3p	0.000136846	0.904822	0.969921	0.0422522	0.0476248	0.450014	0.00178245	0.465379	0.624155	0.0418639	0.19107	0.466757
hsa-miR-29c-5p	0.00389464	0.485363	0.865931	0.00420723	0.474919	0.810087	0.0356013	0.00481811	0.017814	0.0471495	0.12601	0.412226
hsa-miR-301a-3p	0.000855845	0.697873	0.928687	0.0249227	0.0357447	0.409931	0.0109659	0.150477	0.272292	0	0.34959	0.592083
hsa-miR-301a-5p	0.00111288	0.704686	0.930513	0.0578998	0.0069136	0.316499	0.0118304	0.113554	0.221916	0.0270012	0.22934	0.490214
hsa-miR-301b	0.000207201	0.876148	0.969921	0.00208219	0.630495	0.882141	0.00437907	0.316414	0.473582	0.0192861	0.30364	0.55532
hsa-miR-3064-5p	0.00599055	0.357998	0.799021	3.10932e-05	0.9476	0.998598	0.00137059	0.602832	0.731094	0	1	1
hsa-miR-3065-5p	0.00205644	0.599113	0.908467	0.00459035	0.434371	0.789629	0.00482001	0.308892	0.466407	0.0729164	0.06042	0.306128
hsa-miR-30a-3p	0.0100317	0.278418	0.768476	0.00259632	0.595234	0.868102	0.0648138	1.77251e-05	0.000233153	0.128201	0.01667	0.174627
hsa-miR-30a-5p	0.00613009	0.421692	0.836051	0.0111059	0.316162	0.710261	0.0826891	1.59501e-07	6.06105e-06	0.0757284	0.09598	0.376669
hsa-miR-30b-3p	0.000599616	0.78512	0.9438	0.000716714	0.769412	0.933618	0.00151054	0.566057	0.701419	0.0309656	0.22596	0.487038
hsa-miR-30b-5p	0.0280428	0.0607536	0.581887	0.00139314	0.682019	0.89068	0.0536012	0.000248436	0.00186736	0.113864	0.01424	0.168503
hsa-miR-30c-1-3p	0.00254344	0.583934	0.908467	0.00410773	0.498833	0.816126	0.00118271	0.605382	0.732888	0	0.44204	0.625461
hsa-miR-30c-2-3p	0.00829897	0.348277	0.799021	0.00248368	0.628177	0.882141	0.00217302	0.434859	0.5937	0.0301707	0.25934	0.517857
hsa-miR-30c-5p	0.016893	0.160315	0.694532	0.000116456	0.910213	0.991362	0.000459619	0.745329	0.837118	0	0.44117	0.625461
hsa-miR-30d-3p	0.000510006	0.799819	0.956427	0.0126834	0.212081	0.644725	0.0346346	0.00443214	0.0167491	0.088034	0.03866	0.268571
hsa-miR-30d-5p	0.000730135	0.78079	0.941489	0.00333696	0.575763	0.860478	0.0512467	8.03147e-05	0.000742368	0.0672716	0.1196	0.412226
hsa-miR-30e-3p	0.000336751	0.843149	0.964076	0.00047538	0.819459	0.953421	0.00265241	0.434613	0.5937	0.00920986	0.3798	0.608521
hsa-miR-30e-5p	0.0101418	0.290276	0.777781	0.0037859	0.536278	0.837485	0.00179849	0.49011	0.644684	0.0555318	0.15434	0.447581
hsa-miR-3120-3p	0.00553679	0.404694	0.829025	0.0385557	0.0321316	0.409931	0.119526	5.51378e-09	6.2857e-07	0.153643	0.00357	0.115685
hsa-miR-3120-5p	0.000746541	0.752526	0.935806	0.020252	0.102934	0.578522	0.0781305	1.93066e-05	0.000249164	0.1008	0.01506	0.168503
hsa-miR-3121-3p	0.0035472	0.45988	0.850157	0.00825959	0.260484	0.692283	0.00559694	0.300162	0.457263	0	0.44527	0.625461
hsa-miR-3124-5p	0.0201895	0.141301	0.677842	0.010573	0.31433	0.710261	0.000342323	0.761168	0.847357	0.0107861	0.37757	0.608521
hsa-miR-3127-5p	0.00316977	0.541778	0.892495	0.0307424	0.0646559	0.502552	0.00212074	0.487875	0.644221	2.18143e-06	1	1
hsa-miR-3128	0.000700196	0.755761	0.935806	0.000768068	0.745566	0.917207	0.0221425	0.0332596	0.0836382	0.0323539	0.19594	0.470256
hsa-miR-3130-3p	0.0256575	0.104976	0.653775	0.00503873	0.517275	0.82616	1.14229e-05	0.949268	0.972269	0.0182722	0.34733	0.592083
hsa-miR-3135a	0.00777335	0.324857	0.785167	0.0172203	0.15117	0.597734	0.000219428	0.828606	0.895366	0	0.44267	0.625461
hsa-miR-3138	0.0591482	0.00749974	0.471457	0.000105379	0.913321	0.991362	0.00461085	0.269706	0.425001	0.117568	0.01392	0.168503
hsa-miR-3140-3p	0.0126741	0.204032	0.746298	9.56568e-06	0.972516	0.998598	0.00100487	0.637822	0.757414	0.061774	0.11958	0.412226
hsa-miR-3143	0.00258743	0.596212	0.908467	0.037253	0.0544876	0.471766	0.03492	0.00264814	0.011392	1.71578e-08	1	1
hsa-miR-3146	0.00269961	0.488055	0.865931	0.0089026	0.205938	0.631667	0.0012189	0.633115	0.756028	0	1	1
hsa-miR-3150a-5p	0.000793316	0.738167	0.932371	0.00563944	0.373639	0.754375	0.0435768	0.00273243	0.0115056	0.0386003	0.12461	0.412226
hsa-miR-3150b-3p	0.035127	0.0515113	0.581887	0.0255258	0.116783	0.583697	0.0260097	0.00787557	0.0256519	0.016451	0.33721	0.582454
hsa-miR-3157-3p	0.000782558	0.715902	0.932371	0.00116683	0.652851	0.88251	0.000937062	0.671224	0.791582	0.0431767	0.10341	0.389285
hsa-miR-3158-3p	0.00171735	0.663962	0.921196	0.00794795	0.370879	0.752763	6.13372e-05	0.901415	0.951494	0	1	1
hsa-miR-3163	0.00150789	0.674719	0.925054	0.0318889	0.060701	0.49538	0.00747614	0.191032	0.328306	8.7773e-08	1	1
hsa-miR-3164	0.00255543	0.51207	0.888974	0.00427474	0.391134	0.761002	0.00191384	0.54385	0.687604	0.0428899	0.11357	0.411015
hsa-miR-3173-5p	0.00263942	0.569661	0.894156	0.0284535	0.067853	0.507517	0.00554329	0.272373	0.425001	2.59783e-06	1	1
hsa-miR-3174	9.60856e-05	0.897217	0.969921	0.00037558	0.797455	0.945077	8.34211e-05	0.900548	0.951494	0	0.44715	0.625461
hsa-miR-3176	0.00151166	0.659242	0.919876	0.000303873	0.844804	0.962012	0.000682754	0.697456	0.812332	0.0736683	0.06576	0.31431
hsa-miR-3177-3p	0.0200154	0.118056	0.662054	0.00462586	0.461759	0.803672	0.0120722	0.0968501	0.19484	0.0520777	0.14993	0.447581
hsa-miR-3179	0.000282605	0.854939	0.964076	0.00492156	0.457853	0.803003	0.0151754	0.0640325	0.141285	0.00259208	0.41977	0.625461
hsa-miR-3180-3p	0.000257789	0.84612	0.964076	0.00527178	0.381725	0.760255	0.00327722	0.423575	0.584124	0.00941964	0.3601	0.600189
hsa-miR-3182	0.00101683	0.727844	0.932371	0.0147224	0.197124	0.621348	0.0261949	0.0151712	0.0441577	6.18095e-06	1	1
hsa-miR-3187-3p	0.0201624	0.100654	0.651839	0.000244232	0.857553	0.964611	0.0255602	0.0192578	0.0537645	0.0574298	0.13108	0.412226
hsa-miR-3190-3p	0.0050026	0.345396	0.799021	0.0162408	0.0881067	0.563224	1.79881e-06	0.985374	0.989715	0	1	1
hsa-miR-3191-3p	0.0245169	0.0514917	0.581887	0.000524524	0.775286	0.933618	0.000687567	0.716744	0.822572	0.00799004	0.36256	0.60192
hsa-miR-3192-5p	0.00289414	0.488669	0.865931	0.00344258	0.449037	0.797771	0.00639986	0.271534	0.425001	1.96298e-08	1	1
hsa-miR-3198	6.50387e-05	0.92495	0.980937	0.0221596	0.0855766	0.55747	0.00356499	0.397277	0.562604	4.42439e-09	1	1
hsa-miR-3199	0.000414219	0.808292	0.958858	0.00709434	0.318314	0.710261	0.00729145	0.229883	0.381651	0.00594575	0.38413	0.610506
hsa-miR-32-3p	0.000429234	0.819893	0.958858	0.0147942	0.191961	0.621348	0.00548878	0.271606	0.425001	0	1	1
hsa-miR-32-5p	2.04674e-07	0.996247	0.999169	0.0123594	0.269556	0.692283	0.00395769	0.308588	0.466407	0.021552	0.29488	0.54513
hsa-miR-3200-3p	0.00329137	0.511869	0.888974	0.0284418	0.0559966	0.478771	0.0266997	0.0147291	0.0431199	0.0761027	0.04915	0.292336
hsa-miR-3200-5p	5.21791e-05	0.938031	0.98273	0.00587862	0.423516	0.785054	0.0437954	0.000706331	0.00398478	0.0930025	0.05364	0.298291
hsa-miR-3202	0.0358148	0.0166285	0.494517	0.0357359	0.0162522	0.361585	0.0163858	0.0744659	0.160172	0.0321449	0.13036	0.412226
hsa-miR-320a	0.0052754	0.411735	0.829025	0.0564115	0.00800799	0.316499	0.00213034	0.496667	0.648321	0.0475416	0.16	0.447581
hsa-miR-320b	0.0321595	0.0636384	0.581887	0.0645482	0.0129583	0.340903	0.0027258	0.387769	0.551422	4.89349e-07	1	1
hsa-miR-320c	0.0314155	0.0546215	0.581887	0.022231	0.117764	0.583697	0.000352509	0.776602	0.856633	1.14325e-09	1	1
hsa-miR-320d	0.000577143	0.748418	0.935806	0.00552102	0.318849	0.710261	0.000536943	0.751421	0.842577	0	1	1
hsa-miR-320e	0.0164763	0.122082	0.668765	0.00621404	0.345082	0.728617	0.00356321	0.404083	0.566873	2.86589e-09	1	1
hsa-miR-323a-3p	0.00251189	0.604746	0.908467	0.01348	0.309678	0.710261	0.0274356	0.000190686	0.00144921	0.0613365	0.1852	0.463113
hsa-miR-323a-5p	0.00196117	0.627459	0.912927	0.0114995	0.250029	0.678649	0.0730161	2.26535e-05	0.000276697	0.0770185	0.07345	0.328365
hsa-miR-323b-3p	0.00475726	0.470131	0.852969	0.0325692	0.113663	0.583697	0.0219342	0.000508824	0.00312732	0.0770525	0.15666	0.447581
hsa-miR-324-3p	0.0157686	0.140091	0.677842	0.00563225	0.379363	0.760255	0.0393894	0.00399043	0.015334	0.0516837	0.07585	0.33459
hsa-miR-324-5p	0.00665373	0.346575	0.799021	0.0103532	0.24353	0.677837	0.0577995	0.000397866	0.00256736	0.053345	0.06791	0.315989
hsa-miR-326	0.00603052	0.407981	0.829025	0.0143573	0.21807	0.64852	0.0014581	0.556192	0.695494	2.48622e-08	1	1
hsa-miR-328-3p	0.000456578	0.819109	0.958858	0.0010739	0.736898	0.911462	0.0585763	3.16109e-05	0.000364598	0.130527	0.01217	0.168503
hsa-miR-329-3p	0.0240958	0.104489	0.653775	0.0286166	0.144648	0.592451	0.0241402	0.000264553	0.00190478	0.0364005	0.2549	0.517614
hsa-miR-330-3p	0.00150214	0.680644	0.925054	3.15521e-05	0.954115	0.998598	0.0243611	0.0116896	0.0353532	0.0718392	0.0996	0.382733
hsa-miR-330-5p	0.00884398	0.31295	0.777781	0.0200159	0.141977	0.592148	0.000964384	0.63543	0.757202	2.8022e-10	1	1
hsa-miR-331-3p	0.0232801	0.0598	0.581887	0.000934941	0.703374	0.900991	0.0164027	0.0635829	0.140747	0.0972248	0.01856	0.18253
hsa-miR-331-5p	0.00695648	0.37644	0.805768	0.00205145	0.643239	0.882141	0.00835066	0.150463	0.272292	0.0351463	0.24132	0.500191
hsa-miR-335-3p	0.00723034	0.371432	0.805768	0.00198024	0.658058	0.884305	0.10356	1.69038e-08	1.15622e-06	0.103529	0.0235	0.208753
hsa-miR-335-5p	0.000569934	0.807681	0.958858	0.00149357	0.712197	0.902116	0.0489029	0.000167821	0.00135046	9.73786e-05	1	1
hsa-miR-337-3p	0.0159667	0.199224	0.744639	0.0843049	0.00711925	0.316499	0.0259107	0.00191858	0.00874871	0.0486017	0.18207	0.463113
hsa-miR-337-5p	0.0100123	0.301615	0.777781	0.0460258	0.0352419	0.409931	0.00246286	0.41069	0.57096	0.0236586	0.28367	0.541196
hsa-miR-338-3p	0.0163568	0.175567	0.694532	0.00408722	0.51612	0.82616	0.00922932	0.133607	0.249312	5.32124e-08	1	1
hsa-miR-338-5p	0.00361971	0.527562	0.892495	0.0405472	0.0448534	0.445297	0.0344067	0.00110472	0.00547558	0.109762	0.05531	0.303915
hsa-miR-339-3p	0.000808393	0.763421	0.935806	0.0389013	0.0439268	0.445297	0.00520048	0.261897	0.416599	0	0.44513	0.625461
hsa-miR-339-5p	0.00907562	0.31499	0.777781	0.0432566	0.0344235	0.409931	0.0278124	0.0075889	0.0250764	0.0401008	0.18195	0.463113
hsa-miR-33a-5p	0.0222563	0.118086	0.662054	0.0496239	0.025443	0.409931	0.0433759	0.000777656	0.00428965	0.0211931	0.28484	0.541196
hsa-miR-340-3p	0.00669624	0.370344	0.805768	1.93114e-05	0.962725	0.998598	0.0464466	0.000393611	0.00256409	0.129564	0.00908	0.167857
hsa-miR-340-5p	3.83071e-05	0.949191	0.98332	0.0318872	0.0810676	0.538352	0.00202383	0.458863	0.61784	0	1	1
hsa-miR-342-3p	0.000221863	0.880407	0.969921	0.00525648	0.498946	0.816126	0.000751139	0.626729	0.752075	1.78088e-07	1	1
hsa-miR-342-5p	0.0182034	0.152399	0.687362	0.0392793	0.042707	0.445297	0.0192272	0.0264246	0.0689862	0.0510014	0.15206	0.447581
hsa-miR-345-5p	0.0176818	0.172598	0.694532	5.46527e-05	0.943842	0.998598	0.0416357	0.000299989	0.00207265	0.0566832	0.12578	0.412226
hsa-miR-34a-5p	0.0360892	0.0353963	0.581863	0.000947186	0.740324	0.914046	0.0388241	0.00142911	0.0069327	0.123478	0.01005	0.168503
hsa-miR-34c-5p	0.000179301	0.888694	0.969921	0.00293937	0.587279	0.862258	0.00100264	0.611977	0.738258	0.0248274	0.29923	0.55168
hsa-miR-3605-3p	0.00584052	0.392686	0.813931	0.000615081	0.784843	0.936939	0.0226755	0.0195343	0.0543148	0.10417	0.02122	0.20159
hsa-miR-3605-5p	0.0166819	0.148775	0.682967	0.0430342	0.0231162	0.409931	0.00428574	0.338464	0.49787	0	0.44283	0.625461
hsa-miR-361-3p	0.0238983	0.0888954	0.63127	1.00458e-05	0.972926	0.998598	0.0330993	0.00660283	0.0223581	0	1	1
hsa-miR-361-5p	3.12855e-07	0.995463	0.999169	0.0012833	0.734003	0.909858	0.00328894	0.32488	0.483083	0	1	1
hsa-miR-3611	0.0406815	0.0249054	0.581863	0.0179728	0.144514	0.592451	0.0181128	0.0429758	0.102781	0.0479565	0.12773	0.412226
hsa-miR-3613-3p	0.000209311	0.863098	0.966217	0.000985601	0.707803	0.902116	0.053499	0.000710735	0.00398478	0.0757055	0.03373	0.248079
hsa-miR-3613-5p	0.00031895	0.849606	0.964076	0.0241792	0.111083	0.583697	0.000272632	0.798344	0.868683	0	1	1
hsa-miR-3614-5p	0.0571403	0.0127889	0.494517	0.0300962	0.0898581	0.564932	0.0183812	0.0256299	0.0674265	2.32819e-09	1	1
hsa-miR-3615	0.0203499	0.140566	0.677842	0.0233134	0.136532	0.58846	0.00272949	0.389033	0.552072	0	0.44023	0.625461
hsa-miR-3617-5p	0.00106314	0.740633	0.932952	0.00965515	0.352874	0.735872	0.0730854	2.07746e-06	4.44057e-05	0.0246371	0.29193	0.542609
hsa-miR-362-5p	0.00149257	0.640982	0.919144	0.00697511	0.316161	0.710261	0.00413824	0.368844	0.533382	0	0.44366	0.625461
hsa-miR-363-3p	0.0140345	0.221309	0.754562	0.00588317	0.454964	0.80205	0.000849693	0.631394	0.756028	2.4728e-07	1	1
hsa-miR-363-5p	0.0171967	0.182687	0.714044	0.0133749	0.277061	0.69414	6.14478e-05	0.89079	0.949006	4.95605e-08	1	1
hsa-miR-3653	0.000441777	0.815852	0.958858	0.0024729	0.589966	0.862258	0.0108164	0.125331	0.237916	3.96326e-10	1	1
hsa-miR-3656	0.0499739	0.00559118	0.424929	0.00542608	0.356091	0.736404	0.0143117	0.0841994	0.176124	0.092555	0.01291	0.168503
hsa-miR-365a-3p	0.0361865	0.0364749	0.581863	0.00151436	0.677912	0.89068	0.0372492	0.00187958	0.00862839	0.110157	0.05029	0.293772
hsa-miR-365b-3p	0.0336229	0.0431257	0.581887	6.63695e-05	0.930294	0.994536	0.0469698	0.000544319	0.00329482	0.103864	0.04453	0.284659
hsa-miR-365b-5p	0.000102393	0.893856	0.969921	1.93576e-06	0.985107	0.998598	0.00379738	0.385443	0.550403	0	0.01543	0.168503
hsa-miR-3678-5p	0.00516089	0.33789	0.799021	0.00460344	0.362598	0.746716	0.00961201	0.179158	0.312612	0	1	1
hsa-miR-3679-5p	0.0905534	0.00157069	0.424929	0.00507257	0.485765	0.816126	6.10054e-05	0.898424	0.951494	1.5477e-09	1	1
hsa-miR-3682-3p	0.00253368	0.569297	0.894156	0.0137945	0.191862	0.621348	0.00392364	0.364521	0.528247	0	0.4442	0.625461
hsa-miR-3688-3p	0.000720538	0.771022	0.939288	0.0210731	0.125354	0.587543	0.0153347	0.0614565	0.136481	0.00903306	0.36064	0.600189
hsa-miR-369-3p	0.0325502	0.0578043	0.581887	0.0558788	0.0428944	0.445297	0.0128465	0.00634764	0.0217089	9.5815e-11	1	1
hsa-miR-369-5p	0.0205426	0.142816	0.677842	0.0473996	0.0451709	0.445297	0.0739885	9.561e-08	4.08733e-06	0.0641123	0.13169	0.412226
hsa-miR-3690	0.0114545	0.280437	0.768476	0.0607481	0.0271282	0.409931	0.0110814	0.0345869	0.0866525	0	1	1
hsa-miR-3691-5p	0.00107128	0.731611	0.932371	0.00204226	0.649779	0.882141	1.18176e-05	0.956392	0.976376	0.0200901	0.30567	0.556059
hsa-miR-370-3p	0.000994419	0.722153	0.932371	0.0220307	0.196099	0.621348	0.0122242	0.0018418	0.0085121	0.137142	0.05217	0.297369
hsa-miR-371b-5p	0.0141447	0.211063	0.748981	0.013325	0.245288	0.677837	0.0279743	0.00616665	0.0215204	0.0588668	0.15837	0.447581
hsa-miR-374a-3p	0.0212887	0.130911	0.677842	0.0312888	0.083142	0.546819	0.00504845	0.243876	0.396226	1.09633e-10	1	1
hsa-miR-374a-5p	0.0174846	0.156275	0.69293	0.00221128	0.626839	0.882141	0.00592827	0.238199	0.38978	0	0.44323	0.625461
hsa-miR-374b-3p	0.00404101	0.469136	0.852969	0.0165632	0.149181	0.596726	0.00187431	0.533115	0.679052	0	0.44198	0.625461
hsa-miR-374b-5p	0.0290111	0.0632969	0.581887	0.000332961	0.846575	0.962012	0.0251163	0.0153272	0.0444229	0.0413205	0.21596	0.479599
hsa-miR-375	0.00172135	0.671018	0.923494	0.0217264	0.155576	0.608765	0.118479	2.51888e-09	4.30728e-07	0.0391637	0.1758	0.455482
hsa-miR-376a-3p	0.0759877	0.0044658	0.424929	0.077248	0.00808182	0.316499	0.0168039	0.0234068	0.0632815	0.0122447	0.34809	0.592083
hsa-miR-376c-3p	0.0390246	0.04372	0.581887	0.0727818	0.0109411	0.325608	0.0309472	0.00150208	0.00714041	0.0289076	0.25237	0.51683
hsa-miR-377-3p	0.0218194	0.132668	0.677842	0.095347	0.00608637	0.316499	0.0483803	3.71396e-06	7.05652e-05	9.91933e-09	1	1
hsa-miR-377-5p	0.00400095	0.518877	0.892495	0.0211196	0.164738	0.608765	0.0309262	0.00274183	0.0115056	0	1	1
hsa-miR-378a-3p	0.0337331	0.0573063	0.581887	0.00189453	0.672164	0.89068	0.000638455	0.673949	0.793427	0.0212512	0.29138	0.542609
hsa-miR-378a-5p	0.00371528	0.494137	0.871108	0.00119447	0.703283	0.900991	0.0412967	0.00282469	0.011781	0.00880437	0.37138	0.605014
hsa-miR-378c	0.0251376	0.0685943	0.592069	0.000934697	0.728264	0.908853	0.00469234	0.322268	0.480242	0.0310597	0.1886	0.464037
hsa-miR-378d	0.0346947	0.0334416	0.581863	0.00147423	0.66568	0.889306	0.00691091	0.229364	0.381651	0.0184999	0.27852	0.535134
hsa-miR-378e	0.0527498	0.00528993	0.424929	0.00760893	0.291276	0.696797	0.000495111	0.756742	0.845771	0	1	1
hsa-miR-379-3p	0.0422258	0.0352628	0.581863	0.0258119	0.127572	0.587543	0.0156609	0.0292623	0.0749641	0.0164669	0.33116	0.578657
hsa-miR-379-5p	0.00250374	0.607139	0.908467	0.0807764	0.0103975	0.325608	0.0489751	2.05512e-06	4.44057e-05	0.068798	0.13719	0.420963
hsa-miR-381-3p	0.011099	0.262505	0.768476	0.0755088	0.0173653	0.361585	0.0373461	1.81907e-06	4.14747e-05	0.0494102	0.2037	0.472354
hsa-miR-382-3p	0.0360425	0.0439996	0.581887	0.0274683	0.160198	0.608765	0.0116269	0.0077564	0.0253846	0	1	1
hsa-miR-382-5p	0.00073148	0.781821	0.941489	0.0365319	0.0985491	0.578522	0.0662744	1.1745e-08	1.01654e-06	2.29316e-07	1	1
hsa-miR-3909	7.52038e-07	0.992058	0.999169	0.000987946	0.721517	0.908853	0.0599739	8.16846e-05	0.000744964	0.160349	0.00584	0.137629
hsa-miR-3912-3p	0.00315879	0.549354	0.892495	0.0492032	0.0217959	0.409931	0.000561106	0.711448	0.820625	0.0366439	0.18644	0.463113
hsa-miR-3913-5p	0.00280408	0.551937	0.892495	0.00524651	0.422053	0.785054	0.00036097	0.778985	0.856633	0.0477651	0.11675	0.412226
hsa-miR-3918	0.0285584	0.0458343	0.581887	0.00467377	0.419987	0.785054	0.00775775	0.203483	0.347089	0.0621671	0.05554	0.303915
hsa-miR-3922-3p	0.00885959	0.280876	0.768476	0.00120621	0.694996	0.898634	0.00108542	0.636681	0.757374	1.20126e-05	1	1
hsa-miR-3928-3p	0.000349882	0.831954	0.961743	0.00814921	0.311369	0.710261	0.0152467	0.0712436	0.1547	0.0343899	0.16806	0.447581
hsa-miR-3934-5p	0.0135108	0.209161	0.748981	0.00311042	0.559618	0.857943	0.0138393	0.0743053	0.160172	0	1	1
hsa-miR-3939	0.00593639	0.309195	0.777781	0.0158201	0.094656	0.567936	0.00948326	0.180293	0.313793	0	0.23021	0.490541
hsa-miR-3940-3p	0.00733206	0.355831	0.799021	0.00149619	0.686274	0.890723	0.00197021	0.500864	0.651314	0	1	1
hsa-miR-409-3p	0.0101185	0.297428	0.777781	0.0396809	0.0708718	0.515706	0.0620103	1.205e-07	4.84834e-06	0.0927971	0.08163	0.34466
hsa-miR-409-5p	0.0310908	0.0742837	0.599041	0.0224558	0.171337	0.608765	0.0228975	0.00465865	0.0174471	7.43312e-09	1	1
hsa-miR-410-3p	0.045574	0.0238806	0.581863	0.0576274	0.0399623	0.433876	0.0226522	0.000281427	0.00200516	0	0.44294	0.625461
hsa-miR-411-3p	0.0214617	0.136827	0.677842	0.0446751	0.0510326	0.464613	0.055061	9.08228e-06	0.000144472	0.0409042	0.21051	0.473647
hsa-miR-411-5p	0.00330695	0.553382	0.89272	0.0611033	0.0232899	0.409931	0.045936	8.32536e-06	0.000135584	0.0931303	0.08126	0.34466
hsa-miR-412-5p	4.5908e-06	0.980213	0.997056	0.00150568	0.751287	0.920933	0.000108463	0.743722	0.837118	4.65353e-09	1	1
hsa-miR-421	0.00100052	0.745381	0.935487	0.00352418	0.565484	0.860478	1.10303e-07	0.9956	0.9956	0	0.44527	0.625461
hsa-miR-423-3p	0.00133056	0.69769	0.928687	0.000529157	0.814791	0.952679	0.00968605	0.091732	0.187847	0.127906	0.01731	0.176717
hsa-miR-423-5p	0.041297	0.0334637	0.581863	0.01977	0.164273	0.608765	0.00270827	0.384907	0.550403	0.0545335	0.13796	0.420963
hsa-miR-424-3p	0.0143772	0.22514	0.756969	0.036482	0.0751382	0.52485	0.0259951	0.00380746	0.0147136	0	0.44283	0.625461
hsa-miR-424-5p	0.00315057	0.572296	0.895768	0.00738937	0.4365	0.789857	0.00645855	0.12249	0.234687	0.0191687	0.33137	0.578657
hsa-miR-425-3p	0.00887555	0.300421	0.777781	0.00209204	0.622701	0.882141	0.0210203	0.0291753	0.0749641	0.0343367	0.20323	0.472354
hsa-miR-425-5p	0.00155301	0.689307	0.928122	0.000255331	0.880271	0.977955	0.00371754	0.289924	0.44664	0	1	1
hsa-miR-4286	0.000236595	0.854819	0.964076	0.000314523	0.833344	0.959608	0.0425652	0.00325765	0.0131848	0.0251231	0.23164	0.492055
hsa-miR-429	0.0017952	0.65301	0.919876	0.0122789	0.256332	0.687574	0.0420446	0.00093996	0.0048707	0.064576	0.072	0.324
hsa-miR-4306	0.00104733	0.73843	0.932371	0.000158169	0.902148	0.987311	0.00648939	0.186541	0.322207	0.00591311	0.40922	0.625461
hsa-miR-431-3p	0.0244786	0.105139	0.653775	0.0299271	0.0905535	0.564932	0.0117892	0.0669563	0.146789	0.0445854	0.18606	0.463113
hsa-miR-431-5p	0.00535436	0.440225	0.8411	0.027467	0.142856	0.592202	0.0330442	1.98631e-05	0.000251599	0.0990535	0.09172	0.36586
hsa-miR-432-5p	0.000177722	0.885118	0.969921	0.0462303	0.0531944	0.471766	0.0600098	2.43587e-09	4.30728e-07	0.139518	0.03854	0.268571
hsa-miR-4326	0.00330825	0.294029	0.777781	0.00979274	0.432043	0.789629	0.00100059	0.0587201	0.131257	0.0202693	0.3581	0.600189
hsa-miR-433-3p	0.000898744	0.746753	0.935492	0.0501546	0.0455413	0.445297	0.0393808	1.15546e-06	2.7253e-05	0.126353	0.0576	0.306128
hsa-miR-4433-3p	0.0138364	0.224521	0.756969	0.0534499	0.0308006	0.409931	0.00115955	0.495254	0.647713	0.101923	0.07784	0.339125
hsa-miR-4433b-3p	0.00358548	0.310598	0.777781	0.000817086	0.821002	0.953421	0.00510135	0.000131695	0.00109503	0	1	1
hsa-miR-4433b-5p	0.006372	0.417767	0.835014	0.000471207	0.846478	0.962012	0.0516585	3.59852e-06	7.03253e-05	0.0471641	0.20768	0.47257
hsa-miR-4435	0.0096092	0.274422	0.768476	0.000962485	0.734169	0.909858	0.0223399	0.027341	0.0708379	0.020362	0.26473	0.520331
hsa-miR-4443	0.058922	0.0109246	0.494517	0.0121246	0.276473	0.69414	0.02227	0.0154233	0.0445128	0.00952243	0.37017	0.605014
hsa-miR-4446-3p	0.00181986	0.657007	0.919876	0.00606934	0.447789	0.797625	0.0672203	2.74988e-06	5.53211e-05	0.107717	0.03106	0.238708
hsa-miR-4470	0.00175666	0.631204	0.912927	0.00733668	0.330286	0.714342	0.000616048	0.714276	0.8225	0.0714577	0.0688	0.317968
hsa-miR-4473	0.000364821	0.840611	0.964076	0.0322623	0.0681471	0.507517	0.00763271	0.162287	0.29135	0.0431423	0.15486	0.447581
hsa-miR-4485	0.00015858	0.891502	0.969921	0.00608861	0.411634	0.779938	0.000320351	0.787493	0.860456	0	1	1
hsa-miR-4488	0.0101317	0.221735	0.754562	0.0141079	0.148199	0.596283	0.00344143	0.404019	0.566873	0.0599563	0.06469	0.31431
hsa-miR-4489	0.00792005	0.279916	0.768476	0.00301931	0.502636	0.818578	0.000140273	0.865411	0.929264	0.0741887	0.04143	0.272482
hsa-miR-4497	0.00096386	0.722965	0.932371	0.0115563	0.223847	0.662819	0.00420958	0.343056	0.502463	0.0496624	0.10472	0.389285
hsa-miR-4504	0.00141408	0.632754	0.913088	0.0126606	0.151181	0.597734	0.0161266	0.078306	0.16634	0.0193311	0.20279	0.472354
hsa-miR-450a-5p	0.00546557	0.451814	0.844698	2.67724e-06	0.987621	0.998598	0.0297056	0.00272884	0.0115056	0.0239453	0.31869	0.567667
hsa-miR-450b-5p	6.23145e-06	0.97979	0.997056	0.0040197	0.561928	0.857943	0.0295329	0.000806124	0.0043292	0.0647666	0.1595	0.447581
hsa-miR-4511	0.0285166	0.0627126	0.581887	0.0144305	0.196898	0.621348	0.00637595	0.235365	0.386994	0.00875211	0.37382	0.605907
hsa-miR-4516	0.0178078	0.125149	0.668765	0.00622697	0.369174	0.752563	0.00627542	0.251731	0.405139	0.0348325	0.18412	0.463113
hsa-miR-451a	0.00220398	0.61244	0.908467	3.52155e-05	0.950303	0.998598	0.000273566	0.798833	0.868683	0.0476464	0.1557	0.447581
hsa-miR-452-3p	0.000459496	0.826877	0.960244	0.0247603	0.133401	0.58846	0.020712	0.0107799	0.0333642	0.0529447	0.14249	0.429353
hsa-miR-452-5p	0.00117054	0.7246	0.932371	0.000316593	0.864552	0.969433	0.0766503	5.51022e-07	1.69518e-05	0.0849761	0.06504	0.31431
hsa-miR-4521	0.00984341	0.186001	0.718783	0.00794713	0.231978	0.664056	0.0350658	0.00979985	0.0306078	0	1	1
hsa-miR-4525	0.0121989	0.238112	0.762259	0.00156331	0.684031	0.89068	0.000260779	0.803929	0.872837	1.03463e-09	1	1
hsa-miR-4532	0.0166242	0.113498	0.662054	0.00119654	0.670144	0.890055	0.00319776	0.429333	0.59011	0.0283241	0.18438	0.463113
hsa-miR-4533	0.00629367	0.366092	0.805768	0.0205228	0.107571	0.583697	0.0101444	0.111363	0.21826	0.146257	0.0058	0.137629
hsa-miR-454-3p	0.030701	0.0692478	0.592069	0.00421754	0.526585	0.831735	0.0492014	0.000173657	0.0013653	0.0444544	0.16656	0.447581
hsa-miR-454-5p	0.000228911	0.870482	0.969921	0.0122499	0.247316	0.677837	0.00220031	0.476996	0.635995	2.49144e-08	1	1
hsa-miR-455-5p	0.00489567	0.449826	0.844698	0.000105056	0.914546	0.991362	0.103303	7.48392e-07	2.0476e-05	6.95476e-09	1	1
hsa-miR-4637	0.00490747	0.411703	0.829025	9.87456e-07	0.990767	0.998598	0.0012879	0.610227	0.737447	0.0204448	0.26915	0.522301
hsa-miR-4638-5p	0.00449852	0.412089	0.829025	0.00197609	0.587539	0.862258	0.00917734	0.182068	0.315277	0.00448674	0.39855	0.625461
hsa-miR-4639-5p	0.0121339	0.19351	0.731274	0.0132395	0.177979	0.621348	0.00481498	0.32729	0.483513	0.00576327	0.38166	0.608521
hsa-miR-4645-3p	0.00142145	0.626024	0.912927	0.000463423	0.780128	0.936154	2.19251e-05	0.9488	0.972269	0	1	1
hsa-miR-4646-5p	0.00182828	0.596779	0.908467	0.061699	0.00213443	0.316499	0.0162413	0.0606046	0.135028	0.119356	0.01065	0.168503
hsa-miR-4647	0.000810543	0.730577	0.932371	0.00969642	0.232031	0.664056	0.0206725	0.0376976	0.0920899	0.0795725	0.02699	0.225136
hsa-miR-4657	0.00823329	0.255428	0.768476	0.00629088	0.317933	0.710261	0.00393077	0.384117	0.550403	0.024499	0.20914	0.47257
hsa-miR-4659a-3p	0.0013417	0.694132	0.92867	0.00763941	0.363533	0.746716	0.00187154	0.509758	0.660368	0.00126266	0.43609	0.625461
hsa-miR-4659b-3p	0.0332039	0.0410048	0.581887	0.0562118	0.00896818	0.316499	0.0341983	0.00497346	0.0182895	0.06794	0.06591	0.31431
hsa-miR-4659b-5p	0.0193451	0.112768	0.662054	0.00318107	0.525478	0.831735	0.0388753	0.00401979	0.0153605	0.0241967	0.26278	0.519484
hsa-miR-4660	0.00434845	0.462006	0.851272	0.000177973	0.883535	0.97816	9.21465e-05	0.886671	0.946151	0.0458009	0.13803	0.420963
hsa-miR-4661-5p	0.00747458	0.332647	0.795561	0.00277599	0.560695	0.857943	0.0629604	0.000171124	0.00136103	0.043737	0.13053	0.412226
hsa-miR-4662a-5p	0.0096595	0.287517	0.777781	0.0306137	0.0659156	0.506587	0.0512905	0.000256865	0.0018892	0.0915887	0.04727	0.289906
hsa-miR-4665-5p	0.00742089	0.300021	0.777781	0.00236057	0.558441	0.857943	0.0251262	0.0141912	0.0418396	0.168792	0.00096	0.0596945
hsa-miR-4667-5p	0.0291471	0.0474391	0.581887	0.00171957	0.634387	0.882141	3.59949e-05	0.931993	0.970135	0.00189194	0.42598	0.625461
hsa-miR-4668-5p	0.0703096	0.00533953	0.424929	0.00168997	0.684938	0.89068	0.0573612	9.40227e-05	0.000835215	0.0108641	0.36815	0.605014
hsa-miR-4672	0.00887636	0.235991	0.762259	0.000164957	0.870965	0.973431	0.00449996	0.352624	0.513395	0.0208056	0.26733	0.522301
hsa-miR-4676-3p	0.00152082	0.631308	0.912927	0.00408511	0.428256	0.789629	0.039181	0.00306336	0.0124723	0.136485	0.0049	0.128908
hsa-miR-4676-5p	0.0290662	0.0328905	0.581863	0.00725182	0.283958	0.69414	0.000854639	0.685084	0.803769	0.0237263	0.20234	0.472354
hsa-miR-4677-3p	0.016864	0.13745	0.677842	2.43481e-08	0.998598	0.998598	0.0124257	0.108667	0.214822	0	1	1
hsa-miR-4677-5p	0.0111879	0.218847	0.753288	0.00424345	0.45425	0.80205	6.67362e-05	0.90761	0.956557	0	1	1
hsa-miR-4685-3p	0.0160211	0.184011	0.715134	7.38468e-05	0.931442	0.994536	0.00138537	0.555105	0.695407	1.76558e-07	1	1
hsa-miR-4690-3p	0.00261605	0.562112	0.894156	0.000276916	0.85285	0.964611	0.00239972	0.479176	0.63642	6.46011e-06	1	1
hsa-miR-4724-5p	0.00231793	0.585155	0.908467	3.74035e-06	0.982794	0.998598	0.0177564	0.0535441	0.12208	0	1	1
hsa-miR-4732-5p	0.00807331	0.353789	0.799021	0.00179601	0.679618	0.89068	0.00145475	0.519148	0.669995	0.0486968	0.22181	0.484722
hsa-miR-4738-3p	0.00125041	0.682971	0.925054	0.0241101	0.0767583	0.52485	0.00950661	0.163613	0.292961	0	1	1
hsa-miR-4742-3p	0.0154043	0.169924	0.694532	0.00169061	0.655747	0.882935	0.00258986	0.442031	0.60229	0.0576163	0.12915	0.412226
hsa-miR-4742-5p	0.00779572	0.274617	0.768476	0.0180492	0.0955883	0.568543	0.00191783	0.540846	0.685072	0.0332263	0.12933	0.412226
hsa-miR-4743-5p	0.000147947	0.876379	0.969921	9.60319e-06	0.96794	0.998598	0.0188895	0.0492578	0.113826	0.0944398	0.01868	0.18253
hsa-miR-4746-5p	0.00188386	0.628112	0.912927	0.0483194	0.0157991	0.361585	0.000584018	0.708427	0.820625	0.100833	0.02937	0.230909
hsa-miR-4747-5p	0.000567559	0.777481	0.940243	0.00253045	0.550676	0.855481	3.32985e-05	0.93389	0.970135	0.06395	0.05896	0.306128
hsa-miR-4750-5p	0.000658313	0.735375	0.932371	6.72581e-08	0.997227	0.998598	0.0138957	0.0967477	0.19484	0.0764038	0.00664	0.137629
hsa-miR-4753-5p	0.000190611	0.859306	0.964076	0.00192809	0.572106	0.860478	0.0005125	0.75593	0.845771	0	0.44715	0.625461
hsa-miR-4755-3p	0.00296685	0.529551	0.892495	0.0284937	0.0538117	0.471766	0.00958752	0.160157	0.288282	0.0181008	0.28908	0.542609
hsa-miR-4755-5p	0.0217238	0.0638034	0.581887	0.0177552	0.0908516	0.564932	0.00330304	0.415615	0.575467	0.0730548	0.01685	0.174627
hsa-miR-4762-3p	0.00321316	0.451568	0.844698	0.00040963	0.78677	0.936939	1.66674e-05	0.955479	0.976376	0.000974726	0.43265	0.625461
hsa-miR-4772-3p	0.00015427	0.897005	0.969921	0.00389365	0.55156	0.855481	0.0282522	0.0010706	0.00538448	0.135619	0.06105	0.307046
hsa-miR-4772-5p	0.0128541	0.237228	0.762259	0.000251164	0.880732	0.977955	0.023309	0.00269396	0.0115056	0.13011	0.05068	0.293772
hsa-miR-4773	0.0281229	0.0880963	0.63127	0.0278761	0.11775	0.583697	0.0114191	0.056729	0.12764	0.0150265	0.35296	0.593248
hsa-miR-4775	0.0218075	0.0690671	0.592069	0.0025747	0.53283	0.837485	0.00352656	0.410123	0.57096	0	1	1
hsa-miR-4781-3p	0.00452845	0.376093	0.805768	0.00267293	0.489446	0.816126	0.0156852	0.0782628	0.16634	0	0.01375	0.168503
hsa-miR-4796-3p	1.77142e-06	0.987	0.999169	0.0087287	0.254649	0.685748	0.000247013	0.827222	0.895366	1.54566e-09	1	1
hsa-miR-483-3p	0.00214467	0.569959	0.894156	0.000801561	0.726592	0.908853	0.0452032	0.00220104	0.00971299	0.0711726	0.03289	0.247217
hsa-miR-483-5p	0.0432465	0.0263375	0.581863	0.0028282	0.586038	0.862258	0.021562	0.0190491	0.0536101	0.0539794	0.13048	0.412226
hsa-miR-484	0.00141004	0.695145	0.92867	0.0177885	0.182936	0.621348	0.0315356	0.00344221	0.0136888	0.0527247	0.16222	0.447581
hsa-miR-485-3p	0.0502643	0.0184711	0.50537	0.0137701	0.245872	0.677837	0.0991834	7.23913e-08	3.43471e-06	0.067823	0.06452	0.31431
hsa-miR-485-5p	0.000170521	0.892601	0.969921	0.0264797	0.123551	0.587543	0.0930033	4.05598e-09	5.54858e-07	0.107227	0.04791	0.290004
hsa-miR-486-3p	0.00367993	0.517201	0.892495	0.0409572	0.0359588	0.409931	0.000340143	0.775213	0.856633	0.0275774	0.25526	0.517614
hsa-miR-486-5p	1.39618e-05	0.966132	0.995232	0.000383619	0.826614	0.956002	0.00190522	0.529208	0.677385	0	1	1
hsa-miR-487a-3p	0.0118788	0.272089	0.768476	0.0116968	0.32347	0.710261	0.00214931	0.387353	0.551422	6.90541e-07	1	1
hsa-miR-487a-5p	0.013722	0.233346	0.762259	0.0398488	0.059779	0.49538	0.0496299	6.06207e-05	0.000592351	0.0396064	0.20934	0.47257
hsa-miR-487b-3p	0.0759972	0.00457006	0.424929	0.0807513	0.00915668	0.316499	0.00976595	0.0539253	0.122541	0.0316705	0.25578	0.517614
hsa-miR-491-5p	0.000922111	0.738808	0.932371	0.0145135	0.196355	0.621348	0.0358056	0.0046882	0.0174471	0.00492967	0.40254	0.625461
hsa-miR-493-3p	3.23746e-05	0.951208	0.98332	0.0591858	0.0264125	0.409931	0.0547052	3.44247e-08	2.14059e-06	0.145572	0.03288	0.247217
hsa-miR-493-5p	0.0175124	0.152747	0.687362	0.0672682	0.0256697	0.409931	0.0252178	4.25497e-05	0.000445641	0.0545109	0.18846	0.464037
hsa-miR-494-3p	0.0171987	0.173525	0.694532	0.0101475	0.39011	0.761002	0.00215883	0.275003	0.427505	3.9516e-08	1	1
hsa-miR-495-3p	0.0286222	0.0757084	0.599041	0.039464	0.0789543	0.529458	0.022038	0.00065796	0.00375037	0.0795131	0.11235	0.408763
hsa-miR-497-5p	6.9822e-05	0.927875	0.980937	0.00578115	0.42259	0.785054	0.0559373	0.00031118	0.0021074	0.0148281	0.33193	0.578657
hsa-miR-499a-5p	0.00184726	0.661665	0.919876	0.00329143	0.585589	0.862258	0.00336733	0.311541	0.468501	0.0342931	0.23853	0.498943
hsa-miR-5001-3p	0.000290409	0.832906	0.961743	0.0326057	0.0251572	0.409931	0.00507174	0.317705	0.474476	0.0430105	0.09637	0.376669
hsa-miR-5009-5p	0.0150455	0.146466	0.682967	0.00298679	0.518162	0.82616	0.00529642	0.296651	0.453936	0.0534961	0.10122	0.386785
hsa-miR-500a-3p	0.00513189	0.463467	0.851272	0.000100866	0.924326	0.994468	0.0491753	5.11274e-05	0.000514281	0.0731704	0.11117	0.406633
hsa-miR-500a-5p	0.00235559	0.554877	0.893026	0.0049295	0.392739	0.761002	0.012636	0.114567	0.222624	0.0256883	0.20932	0.47257
hsa-miR-500b-3p	0.00891898	0.246983	0.768476	3.63021e-07	0.994122	0.998598	0.0126699	0.117101	0.226903	1.09558e-05	0.44252	0.625461
hsa-miR-500b-5p	0.000700797	0.757693	0.935806	0.00322073	0.510621	0.82351	0.012518	0.107962	0.214512	0.0370075	0.18687	0.463113
hsa-miR-501-3p	0.0116122	0.27405	0.768476	0.00195577	0.678061	0.89068	0.00462168	0.234067	0.386626	1.30708e-08	1	1
hsa-miR-501-5p	0.000849482	0.737618	0.932371	0.0164366	0.146145	0.59502	0.00111229	0.633339	0.756028	0	1	1
hsa-miR-5010-3p	0.0147577	0.175664	0.694532	0.0157304	0.169619	0.608765	0.00207766	0.500516	0.651314	0.0317364	0.21951	0.482781
hsa-miR-5010-5p	0.00463709	0.451987	0.844698	0.0271354	0.0741602	0.52485	0.00650999	0.214309	0.359283	0.0813069	0.08145	0.34466
hsa-miR-502-3p	0.000107377	0.915586	0.977006	0.00434631	0.527738	0.831735	0.0288979	0.0029313	0.0120784	0.0536527	0.17558	0.455482
hsa-miR-503-5p	4.24342e-05	0.944635	0.98273	0.0107201	0.385685	0.760255	0.00237143	0.205389	0.349468	5.208e-09	1	1
hsa-miR-504-5p	0.0142984	0.226926	0.756969	8.6201e-07	0.993167	0.998598	0.014836	0.0273333	0.0708379	2.51176e-08	1	1
hsa-miR-505-3p	0.00107578	0.71867	0.932371	0.00298263	0.556891	0.857943	0.00708034	0.207369	0.351264	0.0319038	0.20821	0.47257
hsa-miR-505-5p	0.00471074	0.486796	0.865931	0.0100812	0.346436	0.728617	0.0078432	0.114335	0.222624	0.0266146	0.26755	0.522301
hsa-miR-5100	0.00761909	0.349551	0.799021	0.025062	0.100712	0.578522	0.00218441	0.474815	0.635228	5.25967e-09	1	1
hsa-miR-511-3p	0.00111019	0.732028	0.932371	0.0173434	0.201168	0.6231	0.0435384	0.00036135	0.00239965	0.0467336	0.16661	0.447581
hsa-miR-511-5p	0.00127036	0.70962	0.932371	0.0190632	0.169646	0.608765	0.172829	8.21908e-13	5.62185e-10	0.0727143	0.04653	0.289906
hsa-miR-514a-3p	0.0109551	0.230285	0.760941	0.00953314	0.269931	0.692283	0.0150884	0.077293	0.165732	0.00322228	0.41712	0.625461
hsa-miR-516b-5p	0.00138175	0.693326	0.92867	0.0109721	0.284044	0.69414	0.0107055	0.108197	0.214512	0.00358523	0.41718	0.625461
hsa-miR-5187-5p	0.00745186	0.334772	0.797854	0.000409772	0.824664	0.956002	0.00478523	0.311862	0.468501	0	1	1
hsa-miR-5189-3p	8.03543e-05	0.927528	0.980937	0.00389305	0.574762	0.860478	0.0154011	0.0116655	0.0353532	0.0589986	0.17514	0.455482
hsa-miR-5189-5p	0.00860439	0.314667	0.777781	0.00461031	0.566407	0.860478	0.00236625	0.194244	0.332157	0.0538964	0.21413	0.477084
hsa-miR-532-3p	0.00285901	0.539544	0.892495	0.00298822	0.536284	0.837485	0.00273022	0.454146	0.614794	2.65388e-10	1	1
hsa-miR-532-5p	0.0164705	0.167275	0.694532	0.010069	0.296672	0.699736	0.0220369	0.0233279	0.0632815	4.90032e-08	1	1
hsa-miR-539-3p	0.0251223	0.108212	0.660867	0.0778123	0.0113707	0.325608	0.0309864	0.000491492	0.00305619	0.0218411	0.31546	0.564273
hsa-miR-539-5p	0.0279566	0.0550999	0.581887	0.019879	0.109419	0.583697	0.0144495	0.0697894	0.152025	0.0949013	0.02459	0.211099
hsa-miR-542-3p	0.0124637	0.260752	0.768476	0.00170035	0.712168	0.902116	0.00985827	0.0522617	0.119555	0	1	1
hsa-miR-543	0.0233435	0.103009	0.653775	0.0348395	0.0618582	0.497777	0.0955208	1.33798e-08	1.01686e-06	0.139622	0.01068	0.168503
hsa-miR-548a-3p	0.0387785	0.0365791	0.581863	0.0694874	0.00753784	0.316499	0.0365104	0.00127058	0.00625235	0.0866195	0.0568	0.305915
hsa-miR-548ac	0.0139634	0.175266	0.694532	0.000252345	0.8575	0.964611	4.45817e-05	0.923804	0.970005	0	1	1
hsa-miR-548ar-3p	0.00131828	0.67697	0.925054	0.00383818	0.483327	0.816126	0.00673413	0.239394	0.3908	0	0.441	0.625461
hsa-miR-548ay-3p	0.00675435	0.386889	0.807088	0.00136672	0.709262	0.902116	2.69581e-05	0.934964	0.970135	1.54115e-06	1	1
hsa-miR-548e-3p	0.0125383	0.245823	0.768476	0.00153511	0.700673	0.900991	0.000345097	0.76235	0.847357	0	1	1
hsa-miR-548j-5p	0.0050676	0.451638	0.844698	0.0756125	0.00512722	0.316499	0.042216	0.000557364	0.00334418	0.0884672	0.03943	0.268571
hsa-miR-548k	0.00553542	0.426013	0.836299	0.0111434	0.275121	0.69414	0.00166885	0.531437	0.678178	8.64613e-07	1	1
hsa-miR-548l	0.00260155	0.604727	0.908467	4.46954e-06	0.984119	0.998598	0.00172963	0.461961	0.620789	0.0309928	0.26913	0.522301
hsa-miR-548n	0.00180511	0.614942	0.908467	0.00226609	0.576168	0.860478	0.0231801	0.031262	0.0789048	0	1	1
hsa-miR-548o-3p	0.0192135	0.154873	0.692373	0.00286883	0.607006	0.879645	4.97987e-06	0.970065	0.984171	5.36201e-11	1	1
hsa-miR-548t-5p	0.0365039	0.0123201	0.494517	3.80573e-06	0.979284	0.998598	0.00505245	0.326592	0.483513	0	0.16683	0.447581
hsa-miR-548u	0.000327513	0.839545	0.964076	0.0423009	0.023956	0.409931	0.00011124	0.877758	0.939572	0	1	1
hsa-miR-550a-3-5p	0.00320832	0.549659	0.892495	0.0121301	0.262365	0.692283	0.0347425	0.00328335	0.0132106	0.0210753	0.29332	0.543715
hsa-miR-550a-3p	0.0209973	0.0939419	0.636201	0.000782716	0.748505	0.919169	0.00569217	0.277391	0.430239	0.0322035	0.16817	0.447581
hsa-miR-550a-5p	0.029227	0.0792237	0.608865	0.018385	0.193589	0.621348	0.00445092	0.258985	0.413892	0	1	1
hsa-miR-551a	0.00230736	0.612386	0.908467	0.00535416	0.460689	0.803672	0.0293448	0.0037957	0.0147136	0.0978627	0.05359	0.298291
hsa-miR-552-3p	0.011145	0.260664	0.768476	0.00744492	0.37491	0.754375	0.049637	0.000512076	0.00312732	0.0160457	0.32519	0.574754
hsa-miR-556-3p	0.00315392	0.523088	0.892495	0.046081	0.0158993	0.361585	7.5153e-05	0.899995	0.951494	0.0257673	0.23682	0.498415
hsa-miR-556-5p	0.00713031	0.358625	0.799021	0.00238495	0.604531	0.877918	0.0542678	0.0003038	0.00207799	0.05447	0.11595	0.412226
hsa-miR-5581-3p	0.000371209	0.821856	0.958858	0.0173574	0.126832	0.587543	3.19037e-05	0.936095	0.970135	0.0138266	0.32914	0.578657
hsa-miR-5584-5p	0.011122	0.212013	0.748981	0.0152077	0.14754	0.596283	0.000114921	0.879953	0.94045	0.00734545	0.36731	0.605014
hsa-miR-5588-5p	0.00747176	0.279568	0.768476	0.00306001	0.489068	0.816126	0.0050331	0.32696	0.483513	0	0.4438	0.625461
hsa-miR-5695	0.00818602	0.262947	0.768476	0.0045403	0.400827	0.768946	0.00860948	0.187032	0.322242	0.0705006	0.0293	0.230909
hsa-miR-5697	0.000369516	0.81961	0.958858	0.000116783	0.898774	0.986006	0.0191994	0.0504074	0.1157	0	1	1
hsa-miR-574-3p	0.000139075	0.901041	0.969921	0.0214597	0.137365	0.58846	0.00899336	0.137386	0.253294	1.31911e-06	1	1
hsa-miR-574-5p	0.0224733	0.114246	0.662054	0.00062622	0.801087	0.945077	0.028205	0.00629642	0.0217089	0.0528266	0.13874	0.420963
hsa-miR-576-3p	0.0439125	0.0316254	0.581863	0.0123512	0.291908	0.696797	0.0223668	0.00997902	0.0310257	8.71377e-07	1	1
hsa-miR-576-5p	0.0441232	0.0123673	0.494517	7.60096e-05	0.917281	0.992754	0.0348872	0.00671608	0.0226295	0.065114	0.0702	0.320112
hsa-miR-579-3p	0.0230681	0.06131	0.581887	0.0307796	0.0314093	0.409931	2.08759e-05	0.949525	0.972269	5.33227e-08	1	1
hsa-miR-579-5p	0.00534341	0.414908	0.832248	0.0156988	0.171068	0.608765	0.000504662	0.742444	0.837118	0	1	1
hsa-miR-580-3p	0.00286493	0.47504	0.855072	8.8369e-05	0.899514	0.986006	0.00012886	0.876693	0.939572	0	1	1
hsa-miR-581	0.00519536	0.37964	0.805768	7.69256e-06	0.973089	0.998598	0.0222483	0.036883	0.0910758	0.00595352	0.37621	0.60834
hsa-miR-582-3p	0.00386432	0.519991	0.892495	0.0147599	0.231883	0.664056	0.00928599	0.110299	0.21742	0.0376175	0.23381	0.493599
hsa-miR-582-5p	0.000442184	0.820067	0.958858	0.0234906	0.11241	0.583697	0.0455815	0.000176447	0.00137147	0.158	0.01364	0.168503
hsa-miR-584-5p	0.0237249	0.075884	0.599041	0.00889669	0.298941	0.701997	0.0631317	2.22293e-06	4.60752e-05	0.259368	0.00013	0.02223
hsa-miR-589-3p	0.000336619	0.833792	0.961743	0.0018326	0.6283	0.882141	0.000903825	0.665035	0.785637	0.0192972	0.27471	0.5293
hsa-miR-589-5p	0.00988257	0.305945	0.777781	0.006217	0.44536	0.795742	0.0395089	0.000601909	0.00351885	0.0557505	0.13909	0.420963
hsa-miR-590-3p	0.0135901	0.219158	0.753288	0.0226858	0.127988	0.587543	0.00430261	0.302388	0.45861	1.01393e-09	1	1
hsa-miR-597-3p	0.00142421	0.647281	0.919876	0.00152561	0.636313	0.882141	0.00155485	0.58163	0.712965	0.0148392	0.28793	0.542546
hsa-miR-598-3p	0.00344243	0.538042	0.892495	0.0436577	0.0351057	0.409931	0.000951838	0.626066	0.752075	1.10122e-07	1	1
hsa-miR-605-3p	0.00188652	0.597139	0.908467	0.00141884	0.644772	0.882141	0.023744	0.0252254	0.0668766	0.0912868	0.02797	0.227756
hsa-miR-607	0.000134464	0.884432	0.969921	0.00198592	0.574861	0.860478	5.73457e-06	0.973533	0.985054	0.0211985	0.2583	0.517857
hsa-miR-6087	0.00469357	0.464217	0.851272	0.00164231	0.676033	0.89068	0.011863	0.094072	0.191504	0	1	1
hsa-miR-610	0.00982441	0.270904	0.768476	0.00213102	0.614892	0.882141	0.0136653	0.0833223	0.175361	0.0253214	0.28409	0.541196
hsa-miR-616-3p	0.00217488	0.601638	0.908467	0.00433352	0.46995	0.810087	0.011364	0.119335	0.229284	0	1	1
hsa-miR-618	0.00370057	0.532665	0.892495	0.0130795	0.270233	0.692283	0.083215	5.70016e-07	1.69518e-05	0.0477743	0.18041	0.463113
hsa-miR-624-5p	0.00872527	0.314848	0.777781	0.0139801	0.216594	0.64852	0.0231382	0.0191241	0.0536101	0.0305063	0.21924	0.482781
hsa-miR-625-3p	0.00785738	0.368455	0.805768	0.0173948	0.2484	0.677837	0.0392266	2.86689e-05	0.000338095	0.00857166	0.39532	0.623039
hsa-miR-625-5p	0.00862572	0.342527	0.799021	0.0182486	0.19558	0.621348	0.0217581	0.0123959	0.0370252	7.60188e-11	1	1
hsa-miR-627-5p	0.0165177	0.138804	0.677842	0.00167105	0.640795	0.882141	0.00159926	0.563991	0.7014	0.0342835	0.15077	0.447581
hsa-miR-628-3p	0.00898056	0.320821	0.783719	0.00316299	0.573745	0.860478	0.00964901	0.118504	0.228328	0	0.44294	0.625461
hsa-miR-628-5p	0.00424221	0.474759	0.855072	0.031046	0.0591606	0.49538	0.00853865	0.169293	0.297677	0	1	1
hsa-miR-629-3p	0.00274726	0.545311	0.892495	0.0657906	0.00343651	0.316499	0.0147581	0.0813728	0.171787	0.0131479	0.30552	0.556059
hsa-miR-629-5p	0.0479836	0.0178271	0.50537	0.00146834	0.694137	0.898634	0.0374042	0.000788754	0.00431606	0.136915	0.01209	0.168503
hsa-miR-636	0.00215052	0.598072	0.908467	0.00905455	0.286529	0.694309	0.0131007	0.0979717	0.196518	0.006333	0.39515	0.623039
hsa-miR-641	0.000472132	0.819232	0.958858	0.00751519	0.384019	0.760255	0.0155331	0.0347117	0.0866525	0.0969283	0.05344	0.298291
hsa-miR-642a-3p	0.0212821	0.138038	0.677842	0.00238204	0.667891	0.890055	0.0114217	0.0254327	0.067166	0.0188876	0.31596	0.564273
hsa-miR-643	0.0121119	0.142523	0.677842	0.0126647	0.131743	0.58846	0.00167499	0.575726	0.709544	0	1	1
hsa-miR-6501-5p	0.0112246	0.209487	0.748981	0.00921985	0.259484	0.692283	0.00216054	0.512983	0.66329	9.89276e-11	1	1
hsa-miR-6503-3p	0.00662483	0.387024	0.807088	0.0126789	0.247787	0.677837	0.0207958	0.0243968	0.0649315	0.0224097	0.2612	0.517857
hsa-miR-6503-5p	0.00681443	0.317253	0.777781	2.3264e-05	0.953604	0.998598	0.0197955	0.0488349	0.113231	6.44778e-08	1	1
hsa-miR-651-5p	0.0335328	0.0572177	0.581887	0.0238623	0.129691	0.58846	0.000294283	0.778502	0.856633	0.00930089	0.3715	0.605014
hsa-miR-6511a-3p	0.00378241	0.497036	0.873965	0.00164874	0.660278	0.885207	0.00932019	0.131726	0.246852	0.0997632	0.02837	0.228295
hsa-miR-6511a-5p	0.0158763	0.117943	0.662054	0.0203983	0.0772129	0.52485	0.00461066	0.34723	0.50749	0	1	1
hsa-miR-6513-3p	0.00225888	0.568741	0.894156	0.00141745	0.651289	0.882141	0.006642	0.246414	0.3994	0.0488002	0.07631	0.33459
hsa-miR-6513-5p	5.6127e-05	0.931102	0.981234	0.0148626	0.162558	0.608765	0.0370219	0.00511687	0.0187162	0.039537	0.1632	0.447581
hsa-miR-6514-5p	0.00541401	0.384035	0.805768	0.0158334	0.13806	0.58846	0.00942434	0.16713	0.296157	0.0335329	0.22606	0.487038
hsa-miR-6515-5p	0.0246376	0.0675123	0.592069	0.00170721	0.634369	0.882141	9.1296e-05	0.892121	0.949006	0	1	1
hsa-miR-6516-3p	0.0130764	0.211129	0.748981	0.00403751	0.499186	0.816126	0.000582036	0.71881	0.823561	0	1	1
hsa-miR-6516-5p	0.0211676	0.0910062	0.63127	0.00745434	0.320947	0.710261	0.0410268	0.00360362	0.014166	0.0107826	0.34493	0.591309
hsa-miR-652-3p	0.00152793	0.654035	0.919876	0.00160538	0.650404	0.882141	0.0667948	2.78231e-05	0.000333877	0.164258	0.00152	0.0799754
hsa-miR-654-3p	0.00993045	0.302392	0.777781	0.0600054	0.0322306	0.409931	0.0750542	7.9345e-10	2.7136e-07	0.0383052	0.23941	0.499257
hsa-miR-654-5p	0.000276621	0.859775	0.964076	0.0513601	0.0343981	0.409931	0.0558594	2.08391e-07	7.50207e-06	0.153023	0.02332	0.208753
hsa-miR-655-3p	0.0131278	0.233984	0.762259	0.0226334	0.137331	0.58846	0.000279276	0.786544	0.860456	0.00437028	0.41591	0.625461
hsa-miR-656-3p	0.0559027	0.0155216	0.494517	0.100179	0.00454458	0.316499	0.0090565	0.04967	0.114391	1.95766e-09	1	1
hsa-miR-658	0.03295	0.0342693	0.581863	0.0123688	0.197094	0.621348	0.0103243	0.136849	0.252986	0.0706206	0.05858	0.306128
hsa-miR-659-5p	0.000609615	0.7632	0.935806	0.000576554	0.770332	0.933618	0.00642553	0.264393	0.419593	0	1	1
hsa-miR-660-3p	0.00560534	0.433528	0.837663	0.00551458	0.45778	0.803003	0.029407	0.00616443	0.0215204	0.00642865	0.38989	0.617326
hsa-miR-660-5p	0.00135643	0.703284	0.930457	0.0144414	0.248247	0.677837	0.0195715	0.00974643	0.0305806	0.106004	0.0425	0.276857
hsa-miR-664a-3p	0.0727194	0.00395777	0.424929	0.00456859	0.492452	0.816126	0.00527134	0.257099	0.411841	5.01673e-10	1	1
hsa-miR-664a-5p	0.00243594	0.612375	0.908467	0.0105779	0.319275	0.710261	0.00184294	0.475492	0.635228	1.91959e-09	1	1
hsa-miR-664b-5p	3.77183e-06	0.982479	0.997056	0.00275649	0.559462	0.857943	2.40279e-05	0.943488	0.972269	0	1	1
hsa-miR-671-3p	0.00927263	0.271465	0.768476	0.000320149	0.840327	0.962012	0.0752135	9.97292e-06	0.000151588	0.150213	0.00202	0.092112
hsa-miR-671-5p	0.00294185	0.548151	0.892495	0.00837681	0.3218	0.710261	0.00729081	0.20815	0.351542	0	0.43983	0.625461
hsa-miR-6721-5p	2.53627e-05	0.952119	0.98332	0.0155672	0.137369	0.58846	0.0476973	0.000801165	0.0043292	0.143794	0.00198	0.092112
hsa-miR-6734-5p	0.0059762	0.362236	0.804445	5.32739e-08	0.997849	0.998598	0.0233914	0.0301346	0.0766247	8.86512e-07	1	1
hsa-miR-6735-5p	0.014099	0.201164	0.744699	0.0260528	0.0925507	0.565221	0.00617676	0.231461	0.383339	0	1	1
hsa-miR-6741-3p	0.000342996	0.831093	0.961743	6.64452e-05	0.926135	0.994468	0.0427595	0.000810143	0.0043292	0.175185	0.00124	0.07068
hsa-miR-6741-5p	0.00212345	0.579932	0.905647	0.000126063	0.892339	0.983513	0.0345525	0.00601226	0.0213077	0.105106	0.00962	0.168503
hsa-miR-6747-3p	3.16083e-05	0.950035	0.98332	0.000287655	0.852257	0.964611	0.0477178	0.000949447	0.00488287	0.0604046	0.08571	0.353167
hsa-miR-6750-5p	1.70267e-07	0.995677	0.999169	0.0137451	0.122948	0.587543	0.0417576	0.00469337	0.0174471	0.00042217	0.43979	0.625461
hsa-miR-6755-5p	0.000551118	0.756378	0.935806	0.0187383	0.0690046	0.507517	0.0176062	0.0674378	0.147372	0	0.26392	0.520234
hsa-miR-6763-5p	0.00673472	0.330609	0.795561	0.00192514	0.603192	0.877836	0.000545429	0.738104	0.837118	0.0546682	0.0746	0.33134
hsa-miR-6764-5p	0.0128388	0.131685	0.677842	0.0456455	0.00455311	0.316499	0.00265321	0.481066	0.636575	0	1	1
hsa-miR-6767-5p	0.00162399	0.657643	0.919876	0.00619964	0.398098	0.76704	0.000489917	0.742937	0.837118	2.79431e-10	1	1
hsa-miR-6780a-5p	0.0256641	0.0635109	0.581887	0.000727032	0.756247	0.925355	0.000175576	0.84572	0.912417	0.0741547	0.06663	0.31431
hsa-miR-6783-5p	0.00216368	0.534712	0.892495	4.50881e-05	0.928129	0.994536	0.00082697	0.694213	0.811445	0	1	1
hsa-miR-6786-3p	0.00496536	0.391645	0.813931	0.00432736	0.423419	0.785054	0.0147087	0.0881137	0.182084	0.0284796	0.19583	0.470256
hsa-miR-6793-5p	0.0263701	0.05937	0.581887	0.0481472	0.0119875	0.327977	7.25437e-07	0.990336	0.991786	1.75986e-08	1	1
hsa-miR-6804-5p	0.0019045	0.565228	0.894156	0.000649624	0.734272	0.909858	0.00299197	0.451635	0.612934	0.0228677	0.20841	0.47257
hsa-miR-6805-5p	0.0176195	0.161457	0.694532	0.0447329	0.0321778	0.409931	0.000588873	0.702993	0.816379	9.52483e-08	1	1
hsa-miR-6806-3p	0.00029524	0.820519	0.958858	6.75455e-07	0.991297	0.998598	0.00194778	0.545818	0.688819	7.31732e-09	1	1
hsa-miR-6807-5p	0.00178803	0.614336	0.908467	0.0021987	0.579054	0.862258	4.47478e-05	0.925231	0.970005	0	0.44228	0.625461
hsa-miR-6808-3p	0.00367691	0.425866	0.836299	0.0220611	0.0491436	0.454246	3.70896e-05	0.932815	0.970135	0.0411908	0.08321	0.347088
hsa-miR-6809-5p	0.0117209	0.202506	0.744699	0.0180977	0.114231	0.583697	0.0134805	0.0853662	0.177935	0.0987547	0.01445	0.168503
hsa-miR-6813-5p	0.0119512	0.216496	0.753288	0.00622771	0.380934	0.760255	0.0140073	0.0858458	0.177935	4.24717e-08	1	1
hsa-miR-6815-5p	0.00665235	0.35103	0.799021	0.00143324	0.669274	0.890055	0.0204379	0.0390904	0.09448	0.00892424	0.37334	0.605907
hsa-miR-6818-3p	0.0085222	0.276943	0.768476	0.00915036	0.263475	0.692283	0.00163021	0.568171	0.702765	0.0109365	0.3429	0.589306
hsa-miR-6818-5p	0.00140991	0.624451	0.912927	0.0111404	0.167956	0.608765	0.0191755	0.0566353	0.12764	0	1	1
hsa-miR-6837-3p	0.00154237	0.646035	0.919876	0.0149613	0.157092	0.608765	0.00415167	0.361215	0.524567	1.30025e-09	1	1
hsa-miR-6837-5p	0.00146994	0.667745	0.923494	0.0185546	0.134714	0.58846	0.000746303	0.690446	0.808673	7.90072e-10	1	1
hsa-miR-6842-3p	0.00639858	0.383484	0.805768	0.0145506	0.199263	0.622356	0.00269025	0.430504	0.59011	0.0421379	0.20707	0.47257
hsa-miR-6842-5p	0.00558226	0.383411	0.805768	0.000385079	0.819824	0.953421	0.0419907	0.00304401	0.0124677	0.0369679	0.19094	0.466757
hsa-miR-6847-5p	0.00245196	0.557683	0.894156	0.00171396	0.624219	0.882141	0.00568699	0.278764	0.430776	0.057596	0.06011	0.306128
hsa-miR-6852-5p	4.5958e-05	0.942258	0.98273	0.0236661	0.110794	0.583697	0.077682	8.32431e-06	0.000135584	0.0595891	0.10903	0.403116
hsa-miR-6855-3p	0.00278807	0.547475	0.892495	0.00410071	0.469888	0.810087	0.0168869	0.0485508	0.113231	0.10109	0.01493	0.168503
hsa-miR-6855-5p	0.00471657	0.43305	0.837663	0.00487151	0.429568	0.789629	0.000310823	0.793577	0.865721	0.0770092	0.0463	0.289906
hsa-miR-6866-5p	0.00810175	0.315796	0.777781	0.000745721	0.765157	0.933618	0.0106546	0.128595	0.242311	0.0181973	0.3096	0.55728
hsa-miR-6877-5p	0.00147533	0.639576	0.919144	3.05056e-05	0.945987	0.998598	6.2427e-06	0.970297	0.984171	0.141945	0.01089	0.168503
hsa-miR-6882-5p	0.0293751	0.0486778	0.581887	0.00173313	0.637141	0.882141	0.00242232	0.481154	0.636575	5.07086e-08	1	1
hsa-miR-6884-5p	0.00917288	0.241647	0.766826	0.00148329	0.637106	0.882141	0.0063169	0.266001	0.421168	0.0262138	0.22496	0.487038
hsa-miR-6891-5p	0.0121173	0.248355	0.768476	0.00121059	0.728398	0.908853	0.00114031	0.57092	0.704891	0.0806824	0.06648	0.31431
hsa-miR-7-1-3p	0.00144494	0.679536	0.925054	0.00541368	0.435219	0.789629	0.0510433	0.000390806	0.00256409	0.0724415	0.10225	0.38855
hsa-miR-7-5p	0.000140913	0.901694	0.969921	0.0164987	0.201323	0.6231	0.0116182	0.0776627	0.166004	0.0412077	0.21247	0.474933
hsa-miR-7113-5p	0.00245316	0.53672	0.892495	0.000539484	0.772188	0.933618	0.00363744	0.404435	0.566873	2.02719e-08	1	1
hsa-miR-7155-3p	0.00831089	0.252555	0.768476	0.00740088	0.277019	0.69414	0.0147102	0.0897846	0.18489	0.0392036	0.09405	0.371851
hsa-miR-7155-5p	0.0354207	0.034746	0.581863	0.0352522	0.0393559	0.433876	0.00623431	0.248908	0.402489	0	1	1
hsa-miR-744-3p	0.00505936	0.418728	0.835014	0.00232554	0.589085	0.862258	0.014606	0.0804206	0.170302	0.00734377	0.37977	0.608521
hsa-miR-744-5p	0.00723502	0.344192	0.799021	0.00368275	0.50778	0.82351	0.0500905	0.000420198	0.00268613	0.107112	0.01867	0.18253
hsa-miR-758-3p	0.00751492	0.380834	0.805768	0.0432583	0.0516236	0.464613	0.01816	0.0157738	0.045333	0.0103431	0.37014	0.605014
hsa-miR-760	0.0184085	0.147898	0.682967	0.00643827	0.410938	0.779938	0.0352243	0.00204578	0.00914585	0.0869513	0.06625	0.31431
hsa-miR-7641	0.0024435	0.587069	0.908467	0.00987313	0.286837	0.694309	0.0101118	0.135138	0.251181	6.26137e-10	1	1
hsa-miR-766-3p	0.00151921	0.679489	0.925054	0.000308043	0.857492	0.964611	0.0246921	0.0134589	0.0398522	0.0315262	0.22059	0.483601
hsa-miR-766-5p	0.0223602	0.0920011	0.63127	0.00761044	0.334378	0.719228	0.0427784	0.00102351	0.00522448	0.128079	0.00644	0.137629
hsa-miR-769-5p	0.00535398	0.439647	0.8411	0.00390789	0.525039	0.831735	0.00572064	0.229515	0.381651	0.0406567	0.22643	0.487038
hsa-miR-7704	0.00773643	0.324032	0.785167	0.00871824	0.30344	0.708372	0.00176	0.539902	0.685072	0.0157878	0.30931	0.55728
hsa-miR-7705	0.00740435	0.284085	0.774161	0.00669097	0.306468	0.710261	0.0258583	0.0243612	0.0649315	0.0284324	0.18683	0.463113
hsa-miR-7706	0.0234803	0.111062	0.662054	0.0258888	0.112242	0.583697	0.00758308	0.150472	0.272292	0.0352901	0.23763	0.498586
hsa-miR-7845-5p	0.0243675	0.0812987	0.614789	0.00974222	0.281186	0.69414	2.88912e-06	0.980159	0.988833	0	1	1
hsa-miR-7849-3p	0.000740845	0.72942	0.932371	0.00288027	0.489758	0.816126	0.0805435	3.5839e-05	0.000383029	0.0911702	0.01011	0.168503
hsa-miR-7850-5p	0.0251464	0.0722789	0.599041	0.0380955	0.0294642	0.409931	0.0603608	0.00011752	0.00100479	0.111771	0.01513	0.168503
hsa-miR-7854-3p	0.0157416	0.166066	0.694532	0.00280364	0.661317	0.885207	0.00177538	0.237188	0.389056	0	0.44323	0.625461
hsa-miR-7976	0.00960704	0.294071	0.777781	0.00129816	0.709514	0.902116	0.0166071	0.0477148	0.11177	0.00498119	0.40211	0.625461
hsa-miR-8072	0.0250072	0.0354765	0.581863	9.60182e-08	0.996679	0.998598	0.000408395	0.782357	0.85896	0	1	1
hsa-miR-873-3p	0.0104931	0.295264	0.777781	0.0197961	0.178158	0.621348	0.0136104	0.0475233	0.111704	9.30962e-07	1	1
hsa-miR-873-5p	0.0117177	0.254406	0.768476	0.00679132	0.460351	0.803672	0.00403872	0.144634	0.264518	0.120242	0.03919	0.268571
hsa-miR-874-3p	0.0194836	0.133623	0.677842	0.00299041	0.570056	0.860478	0.00551292	0.255657	0.410491	0.0122261	0.35083	0.592513
hsa-miR-877-5p	0.0361319	0.0326712	0.581863	0.00311002	0.543263	0.84645	0.0353886	0.00148246	0.00714041	0.175332	0.00304	0.115685
hsa-miR-889-3p	0.0265982	0.092291	0.63127	0.0865455	0.00925435	0.316499	0.0512676	6.45935e-07	1.84091e-05	0.0350708	0.24081	0.500191
hsa-miR-9-3p	0.00956819	0.316378	0.777781	0.000780287	0.788557	0.936939	0.00549234	0.212566	0.357237	0	1	1
hsa-miR-9-5p	0.0108159	0.21243	0.748981	0.000165268	0.877137	0.977136	0.0181808	0.0449362	0.107095	0.118616	0.00443	0.126255
hsa-miR-92a-1-5p	0.0182975	0.123787	0.668765	0.0121211	0.217396	0.64852	0.000167256	0.851977	0.91772	0.00932493	0.353	0.593248
hsa-miR-92a-3p	0.000776994	0.778037	0.940243	0.00348554	0.580849	0.862258	0.00210523	0.41841	0.578166	4.38717e-09	1	1
hsa-miR-92b-3p	0.000458317	0.825407	0.960167	0.00177218	0.681242	0.89068	0.0249687	0.00811715	0.0261893	0.0371285	0.20278	0.472354
hsa-miR-92b-5p	0.041966	0.0263764	0.581863	0.00238272	0.614176	0.882141	0.0252434	0.00622269	0.0216057	0.139637	0.01356	0.168503
hsa-miR-93-3p	0.00239847	0.591241	0.908467	0.00452532	0.472041	0.810087	0.00856593	0.168368	0.297362	2.02559e-10	1	1
hsa-miR-93-5p	0.000321218	0.850427	0.964076	0.021968	0.133057	0.58846	0.0172122	0.037372	0.0919513	0.0263576	0.2734	0.528264
hsa-miR-933	0.0145439	0.167873	0.694532	0.000337376	0.836154	0.960996	0.0125548	0.106812	0.213002	0	1	1
hsa-miR-937-3p	0.0348245	0.0162659	0.494517	0.0145449	0.116893	0.583697	0.0330174	0.0114349	0.0349173	0.0257181	0.17505	0.455482
hsa-miR-939-5p	0.015771	0.192068	0.731274	0.00995665	0.325088	0.710261	0.0153835	0.0408859	0.0984717	0.034471	0.21912	0.482781
hsa-miR-942-3p	0.0165088	0.14244	0.677842	0.0551745	0.00832684	0.316499	0.000515365	0.744167	0.837118	0.000741027	0.43609	0.625461
hsa-miR-942-5p	2.7669e-08	0.998571	0.999734	0.000436179	0.828082	0.956002	0.0234409	0.0110952	0.0341851	0.119714	0.01105	0.168503
hsa-miR-95-3p	0.00841684	0.34258	0.799021	0.000745443	0.789001	0.936939	0.0727334	6.64002e-06	0.000113544	0.0351504	0.21227	0.474933
hsa-miR-96-5p	0.00835869	0.352024	0.799021	0.00786417	0.43378	0.789629	0.0165048	0.0065505	0.0222913	0.0414176	0.22562	0.487038
hsa-miR-98-3p	8.63597e-05	0.923134	0.980937	0.000579841	0.811645	0.950625	0.00299885	0.374727	0.539607	0.0189337	0.32139	0.570989
hsa-miR-98-5p	0.0598661	0.00810109	0.471457	0.0257119	0.0944332	0.567936	0.000720916	0.676209	0.79472	0.0452293	0.1264	0.412226
hsa-miR-99a-5p	6.39085e-05	0.932459	0.981234	1.41294e-05	0.969303	0.998598	0.0743004	1.50514e-05	0.000205903	0.0355928	0.1834	0.463113
hsa-miR-99b-3p	0.00791034	0.358213	0.799021	0.0218566	0.190424	0.621348	0.00832719	0.0424216	0.101812	0.0748	0.13094	0.412226
hsa-miR-99b-5p	0.0220486	0.0826909	0.614789	2.65518e-05	0.952897	0.998598	0.0525746	8.58692e-05	0.000772823	0.225486	0.00012	0.02223

## Sheet: time to centrifugation subset
microRNA	Age at sampling			BMI at recruitment			Regional Centre			Time to Centrifugation
	R2	p-value	pFDR	R2	p-value	pFDR	R2	p-value	pFDR	R2	p-value	pFDR
hsa-let-7a-3p	0.000303635	0.858621	0.969337	0.0433869	0.0428904	0.422775	0.000259143	0.814507	0.947319	0.0620275	0.10905	0.373259
hsa-let-7a-5p	0.0340005	0.060007	0.651505	0.000324023	0.86549	0.956583	0.0276823	0.0112131	0.277824	0.054332	0.15779	0.417528
hsa-let-7b-3p	0.0018196	0.66223	0.924639	0.0046608	0.506434	0.81506	0.000807161	0.690448	0.88779	2.9849e-10	1	1
hsa-let-7b-5p	0.0168006	0.185688	0.763175	0.00513616	0.4913	0.803945	7.02847e-05	0.902872	0.960894	0.0466815	0.21834	0.455694
hsa-let-7c-5p	0.0157037	0.201438	0.763175	0.00011737	0.917204	0.966941	0.0157343	0.070668	0.392178	0.0237335	0.30138	0.521318
hsa-let-7d-3p	0.0101799	0.303364	0.840086	0.0107486	0.319482	0.694148	0.00324502	0.403213	0.770384	0.0549807	0.13425	0.384213
hsa-let-7d-5p	0.0560865	0.0151767	0.528314	0.00351579	0.573719	0.853095	0.0249333	0.0190914	0.277824	0.038477	0.20918	0.447122
hsa-let-7e-3p	0.0138461	0.204336	0.763175	0.00205122	0.632834	0.877764	0.00126457	0.638647	0.866735	0.0482077	0.13028	0.382835
hsa-let-7e-5p	0.00151401	0.66808	0.924639	0.0093574	0.311543	0.68963	0.000433478	0.738539	0.906402	0.243591	0.00058	0.039672
hsa-let-7f-1-3p	9.22029e-06	0.975576	0.995337	5.81474e-06	0.981897	0.990586	0.00364889	0.373844	0.749704	0.00313812	0.42636	0.60066
hsa-let-7f-2-3p	0.00292826	0.566822	0.924639	0.003383	0.54949	0.837086	0.00169294	0.580381	0.832245	0.0466138	0.1577	0.417528
hsa-let-7f-5p	0.0443152	0.0312634	0.593492	0.0101372	0.337534	0.712572	0.017095	0.0544592	0.365197	0.0347395	0.22856	0.465792
hsa-let-7g-3p	0.0246931	0.0874499	0.690379	0.0215319	0.118499	0.517478	0.00523444	0.344552	0.7276	0.0194465	0.27181	0.499412
hsa-let-7g-5p	0.0394749	0.0311063	0.593492	0.00344518	0.534496	0.827836	0.019224	0.064471	0.392178	0.0622448	0.07579	0.32604
hsa-let-7i-3p	0.0161946	0.194704	0.763175	0.00423842	0.533617	0.827836	0.00247548	0.4664	0.791984	0.0446585	0.19319	0.43406
hsa-let-7i-5p	0.00393779	0.515531	0.903019	0.0350951	0.0620655	0.440906	0.0012699	0.625079	0.861049	2.44559e-10	1	1
hsa-miR-1	0.0308476	0.0714636	0.688466	0.0103703	0.375199	0.73895	0.00714437	0.123061	0.478262	0	0.43973	0.60066
hsa-miR-100-5p	0.000114752	0.910444	0.979856	0.0209351	0.216689	0.636681	0.000583583	0.621809	0.861049	1.83011e-06	1	1
hsa-miR-101-3p	0.00303211	0.575905	0.924639	0.0267505	0.115853	0.517478	0.00682995	0.234393	0.636209	0.01802	0.32626	0.538283
hsa-miR-101-5p	0.00123638	0.686581	0.924639	0.00171494	0.635894	0.877764	0.00543667	0.345181	0.7276	0.0555958	0.09483	0.358363
hsa-miR-103a-3p	0.00430291	0.495233	0.896067	0.000737082	0.785949	0.930196	0.00360126	0.409897	0.778804	0.0364791	0.20029	0.439097
hsa-miR-106a-3p	0.0041024	0.497432	0.896067	0.0117185	0.264473	0.652643	0.00628728	0.286189	0.665742	0.0477749	0.14352	0.395837
hsa-miR-106a-5p	0.00470601	0.475671	0.889518	0.0170859	0.19153	0.600947	0.0006621	0.725609	0.906402	4.56086e-10	1	1
hsa-miR-106b-3p	0.00652898	0.368704	0.851755	0.000119133	0.9048	0.962493	0.00881417	0.19787	0.591172	0.147264	0.00736	0.125856
hsa-miR-106b-5p	0.000720885	0.783179	0.939815	0.0195207	0.172333	0.583543	0.00183187	0.549366	0.819009	0	1	1
hsa-miR-107	0.0216783	0.127827	0.718654	0.0199888	0.163411	0.564511	0.000268192	0.820737	0.948284	0	1	1
hsa-miR-10a-3p	0.00183161	0.660841	0.924639	0.00533783	0.47532	0.798406	0.00325275	0.42152	0.780906	0.0329795	0.25155	0.48687
hsa-miR-10a-5p	0.00771393	0.334273	0.847952	0.0029587	0.557928	0.840591	0.0170682	0.069174	0.392178	0.145472	0.0048	0.117257
hsa-miR-10b-3p	0.0383099	0.0355748	0.593492	0.0069788	0.384098	0.744125	0.00828588	0.217416	0.6105	0.0754761	0.07482	0.32451
hsa-miR-10b-5p	0.0166449	0.180508	0.763175	0.000395958	0.843441	0.95022	0.0120094	0.124653	0.48171	0.0542395	0.14051	0.394477
hsa-miR-1180-3p	0.0361361	0.0508628	0.610947	0.00661253	0.442457	0.786079	0.00332154	0.370282	0.749328	0.0824977	0.12453	0.3768
hsa-miR-1185-1-3p	0.036071	0.0550207	0.627236	0.0825958	0.00802717	0.312571	0.0116091	0.0877168	0.417059	0.00684023	0.39859	0.60066
hsa-miR-1185-2-3p	0.0770629	0.00332999	0.528314	0.00524821	0.466369	0.79584	0.000153231	0.866825	0.958309	0.00448196	0.40769	0.60066
hsa-miR-1197	0.0180744	0.163155	0.743988	0.106	0.00110881	0.312571	0.00265542	0.466622	0.791984	0.0567951	0.12043	0.3768
hsa-miR-122-3p	0.00127457	0.710314	0.924639	0.0221357	0.136185	0.52703	0.00753273	0.236633	0.639635	1.87664e-08	1	1
hsa-miR-122-5p	0.00529621	0.454258	0.872957	0.0155465	0.220623	0.636681	0.00194007	0.539454	0.818826	0.0170214	0.33187	0.542221
hsa-miR-1224-5p	0.0102472	0.305133	0.841576	5.79435e-05	0.942534	0.97829	0.00711663	0.21907	0.6105	0	1	1
hsa-miR-1228-5p	0.0192	0.12818	0.718654	0.000129348	0.904246	0.962493	0.0152982	0.064817	0.392178	0.197125	0.00155	0.06422
hsa-miR-1246	0.00160516	0.662683	0.924639	0.0896548	0.00134684	0.312571	0.0439529	0.0057751	0.232363	1.31785e-07	1	1
hsa-miR-1249	0.00551206	0.410578	0.872957	0.00123686	0.701787	0.908443	0.00676874	0.287126	0.665742	2.11859e-08	1	1
hsa-miR-1250-5p	0.000144804	0.890752	0.977969	0.00705325	0.344918	0.721479	0.00849331	0.187415	0.577441	0.214853	0.00054	0.039672
hsa-miR-1254	0.00112894	0.714121	0.924639	0.000883646	0.751114	0.917432	0.00119838	0.652019	0.873205	0	1	1
hsa-miR-1255a	0.00113646	0.721153	0.924639	9.87628e-05	0.93292	0.974903	3.25539e-06	0.969928	0.981978	0	0.44347	0.60066
hsa-miR-1255b-5p	0.00113352	0.684353	0.924639	0.0103465	0.221325	0.636681	0.00031968	0.819732	0.948284	1.58347e-09	1	1
hsa-miR-125a-3p	0.00390636	0.525701	0.904849	0.00759541	0.423861	0.776302	0.00741697	0.155722	0.52992	0.0750696	0.1548	0.415228
hsa-miR-125a-5p	0.00630061	0.358097	0.847952	1.80175e-06	0.98771	0.991802	0.0125726	0.114624	0.46732	0.210323	0.00029	0.039672
hsa-miR-125b-1-3p	0.00852795	0.335868	0.847952	0.0128299	0.260361	0.652333	0.000253411	0.816868	0.947319	0.104291	0.0509	0.267812
hsa-miR-125b-2-3p	0.000622949	0.793522	0.940061	9.46075e-06	0.975176	0.988179	0.000336421	0.80489	0.941102	0	0.44238	0.60066
hsa-miR-125b-5p	0.000248526	0.866636	0.969734	0.000437091	0.828123	0.947217	0.00584836	0.300754	0.686164	0.0733816	0.06345	0.297259
hsa-miR-126-3p	0.000113553	0.9022	0.979856	0.00907832	0.273394	0.653851	0.0273113	0.027521	0.282468	0.132983	0.00596	0.124097
hsa-miR-126-5p	0.00101303	0.738362	0.924639	0.063853	0.0103502	0.312571	0.0442808	0.00247527	0.232363	0.0960993	0.04118	0.249196
hsa-miR-1260b	0.0035288	0.534133	0.91109	0.00791732	0.368286	0.73229	0.00311113	0.44285	0.780906	0.0598304	0.13726	0.387958
hsa-miR-1262	0.0329008	0.0597138	0.651505	0.00391633	0.536754	0.827836	0.00671977	0.257633	0.647005	0.00222163	0.42683	0.60066
hsa-miR-127-3p	0.00544286	0.436185	0.872957	0.0388286	0.0859134	0.487795	0.0119943	0.0267743	0.282468	0.0589185	0.19839	0.437914
hsa-miR-127-5p	0.0101438	0.311547	0.845627	0.0290603	0.114792	0.517478	0.000896677	0.646237	0.871244	0	1	1
hsa-miR-1270	0.000155344	0.899102	0.979856	0.00689269	0.424679	0.776302	0.00453872	0.336891	0.725036	1.5457e-07	1	1
hsa-miR-1271-5p	5.59278e-05	0.936739	0.984531	0.00861327	0.339075	0.712825	0.0060143	0.302022	0.686164	1.31363e-09	1	1
hsa-miR-1273c	0.010366	0.20377	0.763175	0.0154798	0.119862	0.517478	0.00921879	0.221214	0.611925	0.0139609	0.30035	0.521318
hsa-miR-1273h-3p	0.00801669	0.32655	0.847952	5.73636e-05	0.934994	0.974903	0.0171159	0.0771396	0.406073	0.107194	0.01752	0.159541
hsa-miR-1273h-5p	0.00205983	0.598604	0.924639	0.0133656	0.180895	0.584763	0.00170229	0.598559	0.844146	0.0570037	0.10772	0.373259
hsa-miR-1277-3p	0.00149965	0.675729	0.924639	0.0131409	0.226585	0.640159	0.0192735	0.0677296	0.392178	9.33302e-10	1	1
hsa-miR-1277-5p	0.0035806	0.504641	0.903019	0.0346515	0.0398652	0.416515	0.0130444	0.131691	0.492221	0.0904478	0.04299	0.249196
hsa-miR-1278	0.000543909	0.806909	0.941853	0.0013082	0.714142	0.911235	3.1335e-05	0.939893	0.977783	0.013673	0.34275	0.550331
hsa-miR-128-1-5p	0.000112812	0.900582	0.979856	0.0014487	0.654842	0.885818	0.00016284	0.871444	0.958309	0.0339337	0.16409	0.418873
hsa-miR-128-3p	0.00600815	0.39531	0.872957	9.0904e-07	0.991802	0.991802	0.0168181	0.0782281	0.406073	0.115626	0.0099	0.140033
hsa-miR-1284	0.00194565	0.653801	0.924639	0.0224287	0.149765	0.539154	6.44789e-05	0.908704	0.961323	0	1	1
hsa-miR-1287-5p	0.0339146	0.0624101	0.664757	0.0773385	0.0118363	0.312571	0.00201022	0.456194	0.785986	0	1	1
hsa-miR-1288-3p	0.00310544	0.507685	0.903019	0.0157537	0.138108	0.527565	8.30996e-06	0.9707	0.981978	0	0.44314	0.60066
hsa-miR-129-5p	0.0390886	0.0355217	0.593492	0.0123566	0.253188	0.648848	0.00767363	0.237527	0.639635	0.0461113	0.14257	0.395837
hsa-miR-1291	0.00406288	0.481172	0.889518	0.00106915	0.722704	0.911235	0.00498309	0.360803	0.737004	0.00112055	0.43505	0.60066
hsa-miR-1292-5p	0.0113427	0.269558	0.811239	0.00783287	0.380183	0.739296	0.00311238	0.443422	0.780906	0	0.44332	0.60066
hsa-miR-1294	0.0195575	0.1587	0.738441	0.00980937	0.375957	0.73895	0.0015368	0.515296	0.812408	4.19696e-06	1	1
hsa-miR-1296-5p	0.000504751	0.805151	0.941853	0.0222323	0.108102	0.517478	0.00494978	0.360874	0.737004	0	1	1
hsa-miR-1301-3p	0.0186737	0.138407	0.718654	0.000423357	0.831989	0.948467	0.0138721	0.0693908	0.392178	0.196632	0.00288	0.0787968
hsa-miR-1304-5p	0.0032909	0.556342	0.919174	0.0198985	0.174946	0.584763	0.00561051	0.254177	0.642685	0.0938335	0.08751	0.342664
hsa-miR-1306-3p	0.00849612	0.322893	0.846203	0.012012	0.250681	0.648848	0.0109913	0.162706	0.540249	0.050523	0.15276	0.412995
hsa-miR-1306-5p	0.00151882	0.684353	0.924639	0.00347119	0.553502	0.839672	0.0145789	0.10043	0.447294	0.015292	0.32434	0.538283
hsa-miR-1307-3p	0.0138388	0.198178	0.763175	0.00419191	0.489949	0.803945	0.0305127	0.0133422	0.277824	0.150008	0.00543	0.124097
hsa-miR-1307-5p	0.00162842	0.685392	0.924639	0.00405623	0.562895	0.844342	0.000890783	0.63068	0.861049	0.0304095	0.26879	0.498245
hsa-miR-130a-3p	0.00348616	0.545816	0.915947	0.000448378	0.837217	0.94968	0.00311065	0.432698	0.780906	0	0.44021	0.60066
hsa-miR-130b-3p	0.0129304	0.24374	0.801016	0.000890775	0.772035	0.930196	0.00168721	0.56368	0.825318	3.05342e-09	1	1
hsa-miR-130b-5p	0.000140032	0.896024	0.979856	0.00123785	0.702582	0.908443	0.00856115	0.200628	0.591172	0.149883	0.00404	0.102347
hsa-miR-132-3p	0.0147752	0.186918	0.763175	0.0185795	0.147389	0.536243	0.0190432	0.060651	0.391371	0.0992444	0.03319	0.222702
hsa-miR-132-5p	0.000298859	0.854907	0.969337	0.0223487	0.124925	0.517478	0.0140436	0.112902	0.46732	1.22961e-09	1	1
hsa-miR-1323	0.00159875	0.667545	0.924639	0.000808216	0.766725	0.928213	0.000378641	0.784129	0.927931	0.134492	0.02304	0.183248
hsa-miR-133a-3p	0.000265169	0.86933	0.970019	0.00018304	0.904436	0.962493	0.00996249	0.0840108	0.412775	0.0333494	0.29206	0.518881
hsa-miR-134-5p	1.57901e-06	0.989421	0.996789	0.0208383	0.218811	0.636681	0.00496189	0.145014	0.508666	1.12656e-07	1	1
hsa-miR-1343-3p	3.89883e-06	0.98346	0.996789	0.0047511	0.484133	0.802626	0.00387617	0.387297	0.75689	0.0808432	0.07776	0.330359
hsa-miR-135a-5p	0.000272966	0.858263	0.969337	0.0203752	0.130392	0.517478	0.000107051	0.888695	0.958967	0.0974914	0.04256	0.249196
hsa-miR-136-3p	0.00893588	0.328243	0.847952	0.0766091	0.013702	0.312571	0.00797934	0.092921	0.430539	0.0558604	0.18415	0.431013
hsa-miR-136-5p	0.00146514	0.689348	0.924639	0.0803306	0.00866452	0.312571	0.00747588	0.114778	0.46732	0.121513	0.05051	0.267812
hsa-miR-139-3p	0.0271686	0.0691397	0.676888	0.00013214	0.903199	0.962493	0.0295581	0.00894832	0.277824	0.206085	0.00049	0.039672
hsa-miR-139-5p	0.00582851	0.443161	0.872957	0.00614257	0.468444	0.79584	0.0220543	0.0234924	0.282468	3.1279e-07	1	1
hsa-miR-140-3p	0.000885602	0.753035	0.924639	0.00102039	0.744627	0.913676	0.00454706	0.337078	0.725036	0.11805	0.02965	0.215751
hsa-miR-140-5p	0.00527164	0.452509	0.872957	0.00395687	0.533562	0.827836	0.000438311	0.77344	0.92166	0	0.44306	0.60066
hsa-miR-141-3p	0.001521	0.687767	0.924639	3.84423e-05	0.951257	0.98287	0.00461921	0.345121	0.7276	0.0257327	0.26798	0.498093
hsa-miR-142-3p	0.000496237	0.817437	0.949584	0.0369596	0.0547239	0.432464	0.0114047	0.137132	0.500645	0.0477264	0.18526	0.431013
hsa-miR-142-5p	0.00474215	0.458087	0.875227	0.00363787	0.527381	0.825466	0.00679641	0.246779	0.639635	0.133381	0.02009	0.173944
hsa-miR-143-3p	0.0128756	0.2289	0.786773	0.00102554	0.741787	0.913676	0.00190864	0.559474	0.825318	0.0306672	0.27231	0.499412
hsa-miR-143-5p	0.0107996	0.282956	0.823582	0.0378119	0.0538217	0.432464	0.00709304	0.240489	0.639635	0.0348061	0.2193	0.455931
hsa-miR-144-3p	4.79632e-05	0.943293	0.98496	0.0380339	0.0552365	0.432464	1.28763e-05	0.960173	0.981701	1.63946e-08	1	1
hsa-miR-144-5p	0.00302425	0.558365	0.920294	0.00994681	0.301112	0.684255	0.00702982	0.254631	0.642685	0.0756191	0.08867	0.343844
hsa-miR-145-3p	0.0120625	0.259326	0.811239	0.000291402	0.867898	0.956583	0.00114701	0.635661	0.86612	0	1	1
hsa-miR-145-5p	0.00158725	0.662486	0.924639	0.000979947	0.738036	0.912088	0.00172685	0.553968	0.82016	0.170609	0.00586	0.124097
hsa-miR-1468-5p	0.0138428	0.160037	0.739631	0.0068488	0.326016	0.696859	0.0312181	0.0107292	0.277824	0.247858	7e-05	0.02052
hsa-miR-146a-5p	0.000890909	0.758426	0.924639	0.0139006	0.254456	0.648848	0.00806669	0.168741	0.547859	0.109295	0.09186	0.349068
hsa-miR-146b-3p	0.00114145	0.715813	0.924639	0.0198295	0.138492	0.527565	0.00303121	0.469664	0.795175	2.95253e-08	1	1
hsa-miR-146b-5p	0.000906929	0.756393	0.924639	0.00902174	0.353259	0.726901	0.0216172	0.0305048	0.298076	0.0864218	0.06608	0.303347
hsa-miR-147b	0.00718063	0.358018	0.847952	0.021005	0.122658	0.517478	0.000447138	0.781219	0.92609	0.0481754	0.12436	0.3768
hsa-miR-148a-3p	0.00559294	0.419375	0.872957	0.0130275	0.227711	0.640159	0.0102273	0.18428	0.573236	0.021677	0.29602	0.520226
hsa-miR-148a-5p	0.0111238	0.27656	0.817187	0.000272071	0.871128	0.957961	0.000211863	0.837437	0.955679	0.0508619	0.17536	0.429475
hsa-miR-148b-3p	7.50226e-06	0.977569	0.995337	0.0416757	0.0448829	0.422775	0.00807479	0.209864	0.599661	1.45413e-09	1	1
hsa-miR-148b-5p	0.00186508	0.638834	0.924639	0.02028	0.129899	0.517478	1.91668e-05	0.954441	0.981674	0	0.44307	0.60066
hsa-miR-150-3p	0.0172702	0.183328	0.763175	0.0484795	0.0400383	0.416515	0.0134934	0.0681426	0.392178	0.0496258	0.19564	0.437313
hsa-miR-150-5p	0.00421452	0.455622	0.872957	0.00555761	0.394151	0.748888	0.0240361	0.0357311	0.325868	0.153798	0.00261	0.0776191
hsa-miR-151a-3p	0.00274278	0.54623	0.915947	0.0123565	0.203568	0.624397	0.0419397	0.00455585	0.232363	0.174938	0.00159	0.06422
hsa-miR-151a-5p	0.00470242	0.406056	0.872957	0.017453	0.109304	0.517478	0.0120892	0.162685	0.540249	0.0270597	0.17495	0.429475
hsa-miR-152-3p	0.00571344	0.423711	0.872957	0.0187802	0.16824	0.575382	0.0179306	0.0415879	0.347295	0.154224	0.01065	0.140033
hsa-miR-1538	0.00157981	0.670764	0.924639	0.000252181	0.868477	0.956583	0.00538531	0.332532	0.724369	0.0175692	0.29662	0.520226
hsa-miR-154-5p	0.0146012	0.224397	0.786773	0.00807178	0.408754	0.760222	0.00321483	0.381923	0.754787	0	0.44249	0.60066
hsa-miR-155-5p	0.00170336	0.658943	0.924639	0.00287912	0.575847	0.854401	0.0149061	0.0945691	0.434129	0.092501	0.03886	0.245432
hsa-miR-15a-5p	0.0047946	0.475956	0.889518	0.0172562	0.196031	0.60726	0.000307663	0.807687	0.942123	0.0109814	0.36171	0.572708
hsa-miR-15b-3p	1.81521e-05	0.963058	0.987603	0.000326336	0.847026	0.95022	0.0020592	0.543558	0.819009	0.0918309	0.05627	0.27702
hsa-miR-15b-5p	0.0121655	0.257128	0.811239	0.00571581	0.462024	0.79584	0.000560881	0.732	0.906402	0.0645791	0.09029	0.345019
hsa-miR-16-2-3p	7.38691e-05	0.927835	0.984307	0.00224986	0.628014	0.877764	0.00189823	0.549601	0.819009	0.0752301	0.06428	0.299099
hsa-miR-16-5p	0.00466287	0.442632	0.872957	0.00371283	0.49691	0.807274	0.00191558	0.572984	0.82771	0.0534501	0.0982	0.361123
hsa-miR-17-3p	9.4509e-06	0.974937	0.995337	0.0256191	0.119525	0.517478	0.00157093	0.576893	0.828981	0	1	1
hsa-miR-17-5p	0.00188509	0.645712	0.924639	0.0338296	0.0585127	0.432464	0.00241342	0.512501	0.812408	0	1	1
hsa-miR-181a-2-3p	0.00903607	0.32047	0.846203	0.00179175	0.672565	0.894665	0.00094873	0.656647	0.874551	0.104973	0.03927	0.245432
hsa-miR-181a-3p	7.42649e-05	0.929913	0.984531	0.0201846	0.179862	0.584763	0.00429983	0.299936	0.686164	0.0938384	0.09549	0.358875
hsa-miR-181a-5p	0.00477476	0.485022	0.890286	0.00719722	0.425604	0.776302	0.0126927	0.0877972	0.417059	0.0447802	0.24857	0.486476
hsa-miR-181b-5p	0.00192156	0.655603	0.924639	0.000220281	0.888604	0.962493	0.00631782	0.219566	0.6105	0.0797867	0.12142	0.3768
hsa-miR-181c-3p	7.20245e-05	0.928185	0.984307	0.022208	0.122535	0.517478	0.00111981	0.653592	0.873205	0.0519311	0.16353	0.418873
hsa-miR-181c-5p	0.00107206	0.72619	0.924639	0.0103511	0.289502	0.671252	0.00376972	0.417321	0.780906	0.000418901	0.44225	0.60066
hsa-miR-181d-5p	0.0170908	0.151995	0.721976	0.000684405	0.779225	0.930196	0.00160632	0.602256	0.844146	0	1	1
hsa-miR-182-5p	0.0176214	0.181318	0.763175	0.00199113	0.689284	0.899293	0.00346386	0.332327	0.724369	0.00771368	0.39461	0.60066
hsa-miR-183-3p	0.0184465	0.122619	0.718654	0.0145134	0.176598	0.584763	0.019296	0.0738711	0.401014	2.9404e-09	1	1
hsa-miR-183-5p	0.0282866	0.0831903	0.690379	4.04873e-05	0.956092	0.983502	0.00243183	0.359069	0.737004	0	1	1
hsa-miR-184	0.000917493	0.730091	0.924639	0.00424873	0.463102	0.79584	0.00589173	0.325091	0.716209	0	1	1
hsa-miR-185-3p	0.00214876	0.62872	0.924639	0.0130557	0.249895	0.648848	0.00140825	0.605483	0.846934	0.0530561	0.1713	0.42607
hsa-miR-185-5p	0.000107626	0.916817	0.979856	0.000423921	0.847418	0.95022	0.00256278	0.445083	0.780906	0.0304678	0.28509	0.512252
hsa-miR-186-5p	0.00264929	0.600582	0.924639	0.017775	0.200113	0.616563	0.00113088	0.624679	0.861049	0.0434613	0.18662	0.431244
hsa-miR-188-5p	0.00243223	0.601596	0.924639	0.0136792	0.228361	0.640159	0.0267032	0.025973	0.282468	0.0611753	0.10005	0.363208
hsa-miR-18a-3p	0.00071703	0.78256	0.939815	0.0037385	0.547165	0.835404	0.00296374	0.45138	0.780906	2.14694e-09	1	1
hsa-miR-18a-5p	0.00750656	0.339578	0.847952	0.021698	0.111034	0.517478	7.2235e-05	0.912343	0.961545	3.03371e-10	1	1
hsa-miR-18b-3p	6.3124e-05	0.933559	0.984531	0.000274701	0.866702	0.956583	0.000205289	0.847116	0.957537	6.56823e-06	1	1
hsa-miR-18b-5p	0.00143756	0.671031	0.924639	8.74974e-06	0.97396	0.988179	0.00286597	0.490751	0.80351	5.6525e-09	1	1
hsa-miR-1908-5p	0.0753116	0.00400655	0.528314	0.000851428	0.781377	0.930196	0.0161943	0.0419319	0.347295	0.111362	0.02293	0.183248
hsa-miR-190a-5p	0.0121353	0.205298	0.763175	0.0109931	0.233051	0.64277	0.00123203	0.653627	0.873205	0	1	1
hsa-miR-190b	0.045524	0.0254829	0.562267	0.0201171	0.155529	0.54836	0.00233994	0.506554	0.812408	0.0328717	0.2127	0.448262
hsa-miR-191-3p	0.0161972	0.18417	0.763175	0.0120769	0.27009	0.652797	0.00231733	0.511756	0.812408	0.0218569	0.29467	0.520226
hsa-miR-191-5p	0.000758539	0.769962	0.930485	0.000155193	0.897506	0.962493	1.60922e-05	0.957275	0.981674	0.0428159	0.1933	0.43406
hsa-miR-192-5p	2.64602e-05	0.956517	0.98496	0.00155967	0.683644	0.894665	0.000811643	0.70228	0.893346	0.0493912	0.14536	0.397705
hsa-miR-193a-5p	0.00674713	0.387757	0.869592	0.0425245	0.0357429	0.416515	0.0110352	0.157024	0.531704	0	0.44614	0.601893
hsa-miR-193b-3p	0.00054109	0.787849	0.940061	9.48137e-07	0.991094	0.991802	0.00817604	0.247494	0.639635	6.44779e-08	1	1
hsa-miR-193b-5p	0.0239028	0.0872854	0.690379	0.0395837	0.0300248	0.403997	0.000270338	0.830507	0.952498	0.0552548	0.1019	0.365178
hsa-miR-194-3p	0.00166765	0.642864	0.924639	0.062072	0.00499961	0.312571	0.000436165	0.789666	0.931262	0.0257793	0.24612	0.486476
hsa-miR-194-5p	0.0167286	0.149344	0.721976	0.000532829	0.799609	0.938135	0.00279644	0.495941	0.807676	0.0287793	0.20915	0.447122
hsa-miR-195-3p	0.0270382	0.0631714	0.664757	0.00151834	0.662588	0.890393	0.0221189	0.0501309	0.349636	0.0950032	0.02797	0.210236
hsa-miR-195-5p	8.71009e-05	0.921764	0.981966	0.00106805	0.738738	0.912088	0.0199813	0.0538143	0.364445	0.0541875	0.14072	0.394477
hsa-miR-196a-5p	0.0042946	0.497815	0.896067	0.0135455	0.316746	0.694148	0.000515653	0.659547	0.875981	0	0.44306	0.60066
hsa-miR-196b-5p	2.858e-05	0.957012	0.98496	0.0333998	0.0840341	0.487795	0.00018677	0.840651	0.955679	0	1	1
hsa-miR-197-3p	0.00305735	0.575617	0.924639	0.00688342	0.430617	0.778094	0.000192133	0.838817	0.955679	0.0315012	0.2723	0.499412
hsa-miR-197-5p	0.0267961	0.0378395	0.601534	0.000104193	0.896601	0.962493	0.000905819	0.69934	0.892442	0	0.4422	0.60066
hsa-miR-1976	0.00364517	0.543347	0.915947	0.00678911	0.441201	0.785888	0.00603244	0.246544	0.639635	0	1	1
hsa-miR-199a-3p	0.0222473	0.124099	0.718654	0.0230084	0.136381	0.52703	2.37351e-05	0.945873	0.980268	0.0130763	0.37298	0.586479
hsa-miR-199a-5p	0.00147475	0.695407	0.924639	0.063235	0.0155627	0.312571	0.0255829	0.0153933	0.277824	0.0710024	0.11925	0.3768
hsa-miR-199b-3p	0.020339	0.140732	0.718654	0.0214499	0.148706	0.538175	9.05817e-07	0.98945	0.990899	0.0203207	0.33817	0.546828
hsa-miR-199b-5p	3.76454e-05	0.945961	0.98496	0.00117181	0.710981	0.911235	0.00245409	0.485711	0.80351	0.170078	0.00924	0.140033
hsa-miR-19a-3p	0.00491768	0.473901	0.889518	0.0272285	0.109556	0.517478	0.00581362	0.280747	0.665742	4.58873e-07	1	1
hsa-miR-19b-3p	0.00330433	0.554867	0.919174	0.0262881	0.111812	0.517478	0.00401607	0.376971	0.751744	0	0.44347	0.60066
hsa-miR-200a-3p	0.021206	0.125945	0.718654	0.00196544	0.655247	0.885818	0.0228128	0.031723	0.305613	0.0924857	0.04282	0.249196
hsa-miR-200a-5p	0.0452064	0.0120798	0.528314	0.00849299	0.27696	0.655383	0.000195012	0.859095	0.958309	0.0543361	0.06762	0.306305
hsa-miR-200b-3p	0.00102662	0.74585	0.924639	0.000436127	0.843022	0.95022	0.0106351	0.133536	0.493722	0	0.4399	0.60066
hsa-miR-200b-5p	0.0192108	0.120006	0.718654	0.0232386	0.0909058	0.501448	0.0185934	0.0784812	0.406073	0.0343109	0.17811	0.429475
hsa-miR-200c-3p	0.0011538	0.709769	0.924639	0.00646475	0.385354	0.744125	0.0187014	0.0691244	0.392178	0.0818516	0.04414	0.251598
hsa-miR-203a	0.00235809	0.626655	0.924639	0.0177828	0.228056	0.640159	0.00357246	0.334577	0.725036	1.71077e-09	1	1
hsa-miR-204-3p	0.0444702	0.0181007	0.528314	0.0101235	0.26668	0.652643	0.0300925	0.0194806	0.277824	0.11315	0.01201	0.141635
hsa-miR-204-5p	0.00515259	0.439364	0.872957	0.00560869	0.430571	0.778094	0.0071693	0.248124	0.639635	0.10046	0.02624	0.199424
hsa-miR-205-5p	0.00147759	0.679631	0.924639	0.00317336	0.55427	0.839672	0.00706684	0.268463	0.651166	0.021188	0.30334	0.521318
hsa-miR-206	0.0403321	0.0285084	0.573522	0.00181019	0.664606	0.891354	0.0493158	0.000321466	0.219883	0.203397	0.0028	0.0787968
hsa-miR-208b-3p	0.0139918	0.189106	0.763175	0.00448723	0.481897	0.801989	0.0185072	0.0269291	0.282468	0.249189	0.00052	0.039672
hsa-miR-20a-3p	0.00305664	0.495491	0.896067	6.66593e-06	0.974638	0.988179	0.00460678	0.385807	0.756138	0	1	1
hsa-miR-20a-5p	0.00391176	0.523431	0.904849	0.0377688	0.0595254	0.432464	0.00240802	0.486909	0.80351	1.20684e-07	1	1
hsa-miR-20b-5p	0.00730323	0.362356	0.847952	0.011494	0.26715	0.652643	0.00494447	0.350972	0.7276	1.16885e-08	1	1
hsa-miR-21-3p	0.00619582	0.415514	0.872957	0.0188477	0.173438	0.584392	0.000332768	0.801881	0.9408	0.00578349	0.39944	0.60066
hsa-miR-21-5p	0.00533848	0.434479	0.872957	0.0306393	0.0700799	0.468491	0.0189	0.0478281	0.348026	0.136126	0.01555	0.154486
hsa-miR-210-3p	0.0352838	0.0426911	0.601534	0.00821162	0.355135	0.726901	0.0226215	0.0203807	0.277824	0.178837	0.02114	0.180747
hsa-miR-2110	0.00940835	0.321985	0.846203	0.0429077	0.0445672	0.422775	0.00509613	0.303316	0.686164	0.0402944	0.25271	0.48687
hsa-miR-2115-3p	0.013053	0.241143	0.798939	0.0100006	0.333605	0.706457	0.00605705	0.251494	0.641514	0.0721328	0.13352	0.384213
hsa-miR-2115-5p	0.00489058	0.479917	0.889518	0.0173646	0.212947	0.636681	0.00759761	0.200848	0.591172	0	1	1
hsa-miR-212-5p	0.0111456	0.241784	0.798939	0.00608931	0.392767	0.748336	0.0227483	0.047369	0.348026	0.0724707	0.11314	0.3768
hsa-miR-214-3p	0.00850055	0.313784	0.84594	0.0184931	0.143749	0.531482	0.0230399	0.0456939	0.348026	0.0523419	0.12174	0.3768
hsa-miR-214-5p	0.000234132	0.867657	0.969734	0.00738746	0.357074	0.726901	0.00905587	0.208304	0.599661	0.0684235	0.1024	0.365178
hsa-miR-215-5p	0.00317466	0.556294	0.919174	0.000234612	0.877479	0.962493	0.0110894	0.144312	0.508666	0.0631059	0.12201	0.3768
hsa-miR-216b-5p	0.000129564	0.907095	0.979856	0.0211829	0.154683	0.548205	0.00444444	0.3513	0.7276	6.6418e-08	1	1
hsa-miR-217	0.00188933	0.639253	0.924639	0.000290598	0.857037	0.955698	0.00218289	0.537023	0.818826	0.0527618	0.1256	0.3768
hsa-miR-218-5p	2.8455e-07	0.995327	0.996789	0.0183664	0.255008	0.648848	0.00096447	0.477266	0.802088	3.82807e-11	1	1
hsa-miR-219a-1-3p	0.00499094	0.382868	0.861453	0.0270721	0.042834	0.422775	0.000688071	0.737735	0.906402	0.00096766	0.43129	0.60066
hsa-miR-22-3p	0.0493714	0.0218421	0.528314	0.0136893	0.25584	0.648848	0.000155977	0.860491	0.958309	2.59766e-10	1	1
hsa-miR-22-5p	0.0191973	0.133215	0.718654	0.00952337	0.300879	0.684255	0.00225848	0.523595	0.814467	0.0851124	0.04508	0.252744
hsa-miR-221-3p	0.00119235	0.728357	0.924639	0.0114588	0.320595	0.694148	0.000246846	0.808518	0.942123	0.0363547	0.28587	0.512252
hsa-miR-221-5p	0.000272641	0.858448	0.969337	0.0231857	0.107746	0.517478	0.000211548	0.841337	0.955679	0.117122	0.03454	0.229372
hsa-miR-222-3p	0.00614763	0.418379	0.872957	0.00536017	0.470977	0.79584	0.00207665	0.516663	0.812408	0.0654067	0.10304	0.365178
hsa-miR-222-5p	0.000552456	0.803229	0.941853	0.00758138	0.369416	0.732408	0.033382	0.0118758	0.277824	0.0774862	0.0772	0.33003
hsa-miR-223-3p	0.00217608	0.608802	0.924639	0.000386241	0.83182	0.948467	0.00409868	0.393065	0.763796	0.0975033	0.04785	0.257712
hsa-miR-223-5p	0.019279	0.144259	0.718654	0.021794	0.13463	0.526211	0.00301372	0.459324	0.78939	0	1	1
hsa-miR-224-5p	0.00084712	0.758518	0.924639	0.00885215	0.379144	0.739296	0.0315392	0.00125955	0.232363	0.160544	0.01125	0.140033
hsa-miR-2277-5p	0.00532047	0.35835	0.847952	0.00298527	0.486973	0.802626	3.86462e-09	0.999367	0.999367	0.0838367	0.02472	0.192142
hsa-miR-2355-3p	0.0233476	0.11893	0.718654	0.0091208	0.359998	0.730678	0.0120105	0.115908	0.46732	1.50869e-09	1	1
hsa-miR-2355-5p	0.00107029	0.714418	0.924639	0.00135453	0.684079	0.894665	0.00104715	0.677784	0.8837	0.0238271	0.28484	0.512252
hsa-miR-23a-3p	0.00227187	0.617488	0.924639	0.00126038	0.72107	0.911235	0.00302295	0.431394	0.780906	0.106051	0.06207	0.292799
hsa-miR-23a-5p	0.024017	0.101382	0.690379	0.0383666	0.0449912	0.422775	0.0198367	0.058171	0.378942	0.0120172	0.35566	0.568391
hsa-miR-23b-3p	0.00810928	0.329298	0.847952	0.00486682	0.461754	0.79584	7.67321e-06	0.969055	0.981978	0.138567	0.0285	0.211672
hsa-miR-23b-5p	0.000826295	0.747352	0.924639	0.0188101	0.127809	0.517478	0.000893658	0.691643	0.88779	0.113144	0.01124	0.140033
hsa-miR-24-1-5p	8.11928e-05	0.913074	0.979856	0.00422682	0.428571	0.778094	0.023129	0.0416986	0.347295	0.16999	0.00049	0.039672
hsa-miR-24-2-5p	0.0148535	0.204673	0.763175	0.00777263	0.379479	0.739296	0.0030279	0.452103	0.780906	0	0.44306	0.60066
hsa-miR-24-3p	0.0204045	0.130811	0.718654	0.00484769	0.477409	0.798406	1.02083e-05	0.965903	0.981978	0	0.43926	0.60066
hsa-miR-25-3p	0.000531498	0.800795	0.941141	0.00528094	0.43576	0.782309	3.12974e-05	0.942046	0.977783	0	0.4422	0.60066
hsa-miR-25-5p	0.0538955	0.0132894	0.528314	0.0126892	0.247013	0.648848	3.08832e-05	0.94095	0.977783	0.0154019	0.32639	0.538283
hsa-miR-26a-1-3p	0.0132889	0.201963	0.763175	0.0418655	0.0256953	0.402166	0.0039348	0.417883	0.780906	0.0150971	0.31195	0.529464
hsa-miR-26a-2-3p	0.00170387	0.658534	0.924639	0.0341826	0.0530524	0.432464	0.000144989	0.873952	0.958967	0.0137604	0.33807	0.546828
hsa-miR-26a-5p	0.00115184	0.688181	0.924639	0.0436192	0.0135801	0.312571	0.00779198	0.248747	0.639635	0.120101	0.00655	0.12445
hsa-miR-26b-3p	0.00975087	0.30912	0.842908	0.0019087	0.668407	0.894665	0.0100206	0.16361	0.540623	0	0.44347	0.60066
hsa-miR-26b-5p	0.0211023	0.133869	0.718654	0.0135488	0.25335	0.648848	0.000913638	0.674432	0.883656	0	1	1
hsa-miR-27a-3p	0.0202863	0.15138	0.721976	0.00082932	0.790996	0.934441	0.000190999	0.831347	0.952498	0.0114779	0.38178	0.594846
hsa-miR-27a-5p	0.00501256	0.465473	0.879512	0.026848	0.106463	0.517478	0.00933447	0.167518	0.547859	0.0632386	0.12394	0.3768
hsa-miR-27b-3p	0.000496574	0.821498	0.95231	0.013424	0.2943	0.680072	0.00706898	0.155619	0.52992	0.0607373	0.16604	0.421581
hsa-miR-27b-5p	0.00540849	0.374439	0.852697	0.0198515	0.0929322	0.508017	0.0264773	0.0140516	0.277824	0.293262	1e-05	0.00684
hsa-miR-28-3p	0.0039103	0.512237	0.903019	0.000741593	0.78415	0.930196	0.0106772	0.139196	0.501105	0.103822	0.05287	0.273963
hsa-miR-28-5p	0.00225413	0.601984	0.924639	0.018428	0.143414	0.531482	0.0235052	0.0332521	0.31306	0.139541	0.01062	0.140033
hsa-miR-296-5p	0.007084	0.397512	0.872957	0.000513968	0.836258	0.94968	0.000104305	0.870679	0.958309	0.0308971	0.29904	0.521318
hsa-miR-29a-3p	0.00223461	0.627198	0.924639	0.0147169	0.246938	0.648848	0.00242271	0.43979	0.780906	0.10885	0.05663	0.27702
hsa-miR-29b-1-5p	0.00453775	0.444957	0.872957	0.00131193	0.683797	0.894665	0.040011	0.0098222	0.277824	0.0282091	0.26737	0.498093
hsa-miR-29b-2-5p	0.00526197	0.402143	0.872957	0.000578225	0.78173	0.930196	0.000520838	0.763417	0.919326	0.131237	0.00635	0.124097
hsa-miR-29b-3p	0.00290314	0.568008	0.924639	0.0342185	0.0559288	0.432464	0.00130227	0.629055	0.861049	0.0398048	0.17673	0.429475
hsa-miR-29c-3p	0.000975145	0.75038	0.924639	0.0377743	0.0600644	0.432464	0.00899455	0.169003	0.547859	0.0448159	0.18122	0.430399
hsa-miR-29c-5p	0.00480371	0.459972	0.876131	0.00229233	0.61886	0.872784	0.000961686	0.68054	0.8837	0.0349618	0.2038	0.442537
hsa-miR-301a-3p	0.00128097	0.64365	0.924639	0.0320719	0.0208416	0.366261	0.000116528	0.889721	0.958967	0	0.38821	0.595985
hsa-miR-301a-5p	0.00093653	0.732081	0.924639	0.0673953	0.00399096	0.312571	0.0178984	0.0840833	0.412775	0.0349713	0.199	0.437914
hsa-miR-301b	0.000139662	0.900477	0.979856	0.00171134	0.670258	0.894665	0.0225523	0.0421721	0.347295	0.0507412	0.15626	0.417507
hsa-miR-3064-5p	0.00910274	0.269305	0.811239	0.00145606	0.6616	0.890393	3.43591e-06	0.98112	0.985442	2.75623e-09	1	1
hsa-miR-3065-5p	0.00559473	0.407751	0.872957	0.00811914	0.324705	0.696859	0.00384057	0.421622	0.780906	0.0483046	0.16412	0.418873
hsa-miR-30a-3p	0.0106418	0.272026	0.811239	0.00396383	0.518979	0.823623	0.0157255	0.069633	0.392178	0.135381	0.02196	0.18229
hsa-miR-30a-5p	0.00578185	0.436489	0.872957	0.012953	0.277619	0.655383	0.0190626	0.0334113	0.31306	0.0899748	0.08298	0.334597
hsa-miR-30b-3p	0.000211685	0.876777	0.976736	0.000479272	0.820199	0.947217	0.00860145	0.218846	0.6105	0.019972	0.30167	0.521318
hsa-miR-30b-5p	0.0311601	0.0518055	0.610947	0.00280486	0.568193	0.848568	0.00257935	0.485265	0.80351	0.133391	0.01186	0.141635
hsa-miR-30c-1-3p	0.00415155	0.499828	0.897329	0.00231639	0.627259	0.877764	0.00208334	0.537591	0.818826	0	1	1
hsa-miR-30c-2-3p	0.0134566	0.236648	0.795244	0.000877082	0.775683	0.930196	0.00267311	0.461065	0.79025	0.0117109	0.37289	0.586479
hsa-miR-30c-5p	0.0144222	0.20302	0.763175	0.00126267	0.715772	0.911235	8.48066e-06	0.969023	0.981978	0	1	1
hsa-miR-30d-3p	8.57144e-05	0.919011	0.980661	0.0249352	0.0870044	0.487795	0.0161183	0.0969671	0.439242	0.0494854	0.12384	0.3768
hsa-miR-30d-5p	0.00150731	0.690816	0.924639	0.00554516	0.470339	0.79584	0.0280842	0.0137927	0.277824	0.0704404	0.11726	0.3768
hsa-miR-30e-3p	8.41421e-05	0.923106	0.981966	0.00469218	0.485903	0.802626	0.00704958	0.259419	0.647005	2.93128e-06	1	1
hsa-miR-30e-5p	0.00955165	0.308291	0.842908	0.00369858	0.541885	0.829194	0.0031335	0.440001	0.780906	0.0506956	0.17118	0.42607
hsa-miR-3120-3p	0.00833443	0.309313	0.842908	0.0358534	0.0399212	0.416515	0.0355288	0.00567659	0.232363	0.193662	0.00223	0.0693327
hsa-miR-3120-5p	0.000981383	0.722379	0.924639	0.020928	0.103063	0.517478	0.00679117	0.276512	0.661309	0.11349	0.01578	0.154486
hsa-miR-3121-3p	0.00195301	0.590035	0.924639	0.00868484	0.257391	0.648848	8.04405e-05	0.908937	0.961323	0	0.44299	0.60066
hsa-miR-3124-5p	0.0152887	0.196262	0.763175	0.0116487	0.277867	0.655383	0.0117248	0.140848	0.503681	0.0108884	0.37626	0.587756
hsa-miR-3127-5p	0.00491521	0.450923	0.872957	0.0272836	0.0825607	0.487795	0.00236574	0.52277	0.814467	0.0120533	0.34025	0.548894
hsa-miR-3128	0.00094269	0.722251	0.924639	0.00035928	0.826874	0.947217	5.86776e-05	0.922385	0.966174	0.0394398	0.17202	0.42631
hsa-miR-3130-3p	0.0225414	0.129681	0.718654	0.0020274	0.678518	0.894665	0.000654788	0.690452	0.88779	0.0284924	0.2963	0.520226
hsa-miR-3135a	0.0134254	0.194845	0.763175	0.0185884	0.133333	0.524136	0.000468314	0.780532	0.92609	0	1	1
hsa-miR-3138	0.0538597	0.0115015	0.528314	2.71229e-05	0.956183	0.983502	0.000466238	0.765379	0.919997	0.11818	0.01581	0.154486
hsa-miR-3140-3p	0.0101863	0.258711	0.811239	0.000266428	0.856469	0.955698	0.00109342	0.66876	0.881371	0.0613875	0.13536	0.385651
hsa-miR-3143	0.000862306	0.761389	0.924639	0.042605	0.0401165	0.416515	0.0163855	0.0774928	0.406073	1.0517e-08	1	1
hsa-miR-3146	0.000810529	0.711936	0.924639	0.00488367	0.363896	0.731318	0.00421392	0.402507	0.770384	0	1	1
hsa-miR-3150a-5p	0.000700469	0.759049	0.924639	0.00446773	0.439601	0.785083	0.00235953	0.535793	0.818826	0.0513235	0.08903	0.343844
hsa-miR-3150b-3p	0.0254216	0.0995242	0.690379	0.0212898	0.150866	0.540273	0.0226276	0.0345406	0.319267	0.0308494	0.25978	0.491838
hsa-miR-3157-3p	0.000284481	0.829378	0.956506	1.2013e-05	0.964341	0.984826	0.00168759	0.601572	0.844146	0.052522	0.07444	0.32451
hsa-miR-3158-3p	0.00103665	0.735357	0.924639	0.00413971	0.514318	0.821947	0.00562181	0.31263	0.699811	0	1	1
hsa-miR-3163	0.00232626	0.610683	0.924639	0.0217723	0.13022	0.517478	0.00335448	0.438424	0.780906	0.0198878	0.30423	0.521537
hsa-miR-3164	0.0053946	0.350908	0.847952	0.000780028	0.720611	0.911235	0.00105312	0.68031	0.8837	0.0407009	0.13041	0.382835
hsa-miR-3173-5p	0.000790494	0.761028	0.924639	0.0204328	0.130677	0.517478	0.00242134	0.519342	0.812882	2.2917e-05	1	1
hsa-miR-3174	1.66686e-05	0.95904	0.98496	1.5444e-05	0.960559	0.984826	8.71985e-05	0.904826	0.961027	1.25745e-09	1	1
hsa-miR-3176	0.000420871	0.81717	0.949584	0.000948332	0.73044	0.911235	0.000208086	0.852585	0.957583	0.0600477	0.11399	0.3768
hsa-miR-3177-3p	0.0210729	0.112008	0.714957	0.00263796	0.580766	0.857279	0.00337371	0.444615	0.780906	0.0654218	0.11557	0.3768
hsa-miR-3179	0.000394051	0.831015	0.956506	0.00794581	0.348354	0.724237	0.0157123	0.0979672	0.440853	0.0299509	0.23595	0.476076
hsa-miR-3180-3p	0.000637682	0.761935	0.924639	0.000812201	0.733526	0.911235	0.000685248	0.738681	0.906402	0	1	1
hsa-miR-3182	0.000810354	0.759552	0.924639	0.024358	0.101326	0.517478	0.00577005	0.317629	0.707682	0.00247623	0.42514	0.60066
hsa-miR-3187-3p	0.0230992	0.08186	0.690379	0.000163442	0.884266	0.962493	0.000508959	0.772394	0.92166	0.0606523	0.1213	0.3768
hsa-miR-3190-3p	0.00801757	0.245926	0.801016	0.0192479	0.0721498	0.470004	7.80906e-05	0.909322	0.961323	0	1	1
hsa-miR-3191-3p	0.0143641	0.138247	0.718654	5.4949e-06	0.976846	0.988407	0.0177491	0.0885683	0.417798	0.00594363	0.38328	0.595328
hsa-miR-3192-5p	0.00483069	0.404121	0.872957	0.000877337	0.723278	0.911235	0.00129961	0.645889	0.871244	2.12969e-06	1	1
hsa-miR-3198	0.000159289	0.887742	0.977969	0.0145777	0.183413	0.586235	0.0034558	0.448933	0.780906	0	1	1
hsa-miR-3199	0.000810878	0.734561	0.924639	0.017166	0.120996	0.517478	0.000819862	0.715193	0.899251	3.3118e-10	1	1
hsa-miR-32-3p	0.00111123	0.721233	0.924639	0.0182481	0.158986	0.554828	0.00653712	0.285456	0.665742	5.8794e-10	1	1
hsa-miR-32-5p	0.000286516	0.861717	0.969337	0.0128194	0.264741	0.652643	0.00169545	0.567653	0.825318	0.0165992	0.32659	0.538283
hsa-miR-3200-3p	0.00488753	0.431363	0.872957	0.0235138	0.0867522	0.487795	0.00249082	0.51636	0.812408	0.0788961	0.05417	0.27651
hsa-miR-3200-5p	0.000617616	0.786947	0.940061	0.00234032	0.607556	0.870482	0.0369832	0.00659268	0.237337	0.141504	0.01746	0.159541
hsa-miR-3202	0.0485924	0.00634554	0.528314	0.038171	0.0153262	0.312571	0.0441629	0.00712447	0.243657	0.0262586	0.17832	0.429475
hsa-miR-320a	0.00339163	0.520661	0.904849	0.0503857	0.0144296	0.312571	0.00427231	0.396225	0.765588	0.0425562	0.18644	0.431244
hsa-miR-320b	0.0260637	0.0976469	0.690379	0.0705153	0.00952356	0.312571	0.00779063	0.212147	0.599661	0	0.44156	0.60066
hsa-miR-320c	0.0237743	0.0973081	0.690379	0.0311074	0.0650801	0.454233	0.0120296	0.147385	0.514343	0	1	1
hsa-miR-320d	0.000827008	0.712297	0.924639	0.00300187	0.481717	0.801989	0.00388271	0.422901	0.780906	0	1	1
hsa-miR-320e	0.00904402	0.259995	0.811239	0.0129063	0.181242	0.584763	0.0541219	0.0027191	0.232363	3.41175e-08	1	1
hsa-miR-323a-3p	0.00333009	0.552962	0.919174	0.0124748	0.321703	0.694148	0.00224927	0.384283	0.755316	0.0686127	0.16703	0.421581
hsa-miR-323a-5p	0.000862552	0.751887	0.924639	0.00782937	0.350899	0.726901	0.00202635	0.546103	0.819009	0.0785026	0.07947	0.333481
hsa-miR-323b-3p	0.00769346	0.361594	0.847952	0.0274752	0.141147	0.527565	0.00268322	0.326102	0.716209	0.0796307	0.1481	0.403587
hsa-miR-324-3p	0.0148587	0.150103	0.721976	0.010976	0.215919	0.636681	0.000121274	0.888601	0.958967	0.0590227	0.05874	0.280966
hsa-miR-324-5p	0.00691469	0.346099	0.847952	0.0147924	0.170911	0.581609	0.00252677	0.516355	0.812408	0.0693147	0.04674	0.257712
hsa-miR-326	0.003045	0.573174	0.924639	0.0136007	0.258021	0.648848	0.0114079	0.129562	0.489617	0.0190848	0.3171	0.531944
hsa-miR-328-3p	1.75356e-06	0.988845	0.996789	0.000910752	0.760939	0.926125	0.0147235	0.0710966	0.392178	0.144003	0.01124	0.140033
hsa-miR-329-3p	0.0220496	0.122985	0.718654	0.0284048	0.139509	0.527565	0.00702986	0.111316	0.46732	0.0472118	0.21852	0.455694
hsa-miR-330-3p	0.0026984	0.586819	0.924639	0.000151135	0.901542	0.962493	0.0200463	0.0451503	0.348026	0.0880194	0.07496	0.32451
hsa-miR-330-5p	0.00578303	0.418188	0.872957	0.0131183	0.236428	0.646866	0.00440099	0.378498	0.752595	0	1	1
hsa-miR-331-3p	0.0264898	0.0436166	0.601534	0.00470842	0.390048	0.745232	0.00723901	0.273965	0.659891	0.101992	0.01477	0.154486
hsa-miR-331-5p	0.005016	0.45478	0.872957	0.00367587	0.534628	0.827836	0.000240165	0.834427	0.954428	0.0470784	0.19275	0.43406
hsa-miR-335-3p	0.00513488	0.452336	0.872957	0.00275513	0.60061	0.870375	0.0246259	0.0192511	0.277824	0.128227	0.01566	0.154486
hsa-miR-335-5p	6.46433e-06	0.979506	0.995515	0.0024338	0.640357	0.877764	0.00267709	0.450308	0.780906	0.00794162	0.39557	0.60066
hsa-miR-337-3p	0.0135245	0.238341	0.795244	0.0899278	0.00533537	0.312571	0.0051352	0.242704	0.639635	0.0563039	0.1666	0.421581
hsa-miR-337-5p	0.0120268	0.265689	0.811239	0.0394857	0.0572635	0.432464	0.0108144	0.13034	0.489849	0.0172339	0.33215	0.542221
hsa-miR-338-3p	0.013604	0.223386	0.786773	0.00435898	0.508357	0.816235	0.000289572	0.817132	0.947319	1.48892e-09	1	1
hsa-miR-338-5p	0.00107266	0.731815	0.924639	0.0445293	0.0357337	0.416515	0.00682387	0.212161	0.599661	0.130771	0.03132	0.220346
hsa-miR-339-3p	0.000623208	0.794509	0.940061	0.0438002	0.0348297	0.416515	0.00539457	0.318824	0.708037	0	1	1
hsa-miR-339-5p	0.0062311	0.40773	0.872957	0.0433777	0.0341492	0.416515	0.0157026	0.0844862	0.412775	0.0573077	0.12294	0.3768
hsa-miR-33a-5p	0.0258184	0.0988647	0.690379	0.0606624	0.0159941	0.312571	0.0434559	0.00307888	0.232363	0.00774577	0.38694	0.595985
hsa-miR-340-3p	0.00471529	0.461121	0.876131	6.63294e-06	0.97864	0.988759	0.0193137	0.0472305	0.348026	0.137893	0.01089	0.140033
hsa-miR-340-5p	2.19228e-06	0.988013	0.996789	0.0343084	0.0753742	0.475338	0.00932887	0.164919	0.542331	1.12704e-08	1	1
hsa-miR-342-3p	0.000289382	0.864017	0.969337	0.00672979	0.443749	0.786333	0.0127921	0.0853426	0.414002	0.0345165	0.26605	0.498093
hsa-miR-342-5p	0.0219602	0.114978	0.714957	0.0332654	0.0593964	0.432464	0.0174805	0.0720417	0.394212	0.0634929	0.10701	0.373259
hsa-miR-345-5p	0.0141849	0.226091	0.786773	2.19919e-05	0.964669	0.984826	0.00307538	0.402595	0.770384	0.0575027	0.14303	0.395837
hsa-miR-34a-5p	0.0333261	0.0466101	0.601534	0.000210204	0.87828	0.962493	0.0141917	0.0909562	0.426124	0.146907	0.00945	0.140033
hsa-miR-34c-5p	0.000102372	0.916508	0.979856	0.00381128	0.538577	0.827836	0.000921704	0.675661	0.883656	0.0352828	0.24976	0.486476
hsa-miR-3605-3p	0.00929028	0.293712	0.831409	0.00122855	0.708273	0.911235	0.00435394	0.370126	0.749328	0.111625	0.02243	0.182644
hsa-miR-3605-5p	0.0160042	0.162357	0.743988	0.0333573	0.0477485	0.432464	0.000368332	0.803777	0.941102	0	1	1
hsa-miR-361-3p	0.0250444	0.0893554	0.690379	0.000700536	0.782918	0.930196	1.52372e-06	0.987005	0.989899	6.55524e-09	1	1
hsa-miR-361-5p	0.000122681	0.911108	0.979856	0.000208157	0.892148	0.962493	0.000814832	0.67395	0.883656	5.61972e-06	1	1
hsa-miR-3611	0.025692	0.077047	0.690379	0.0116861	0.240524	0.647711	0.0105167	0.178746	0.56682	0.0628932	0.08689	0.342664
hsa-miR-3613-3p	3.51671e-05	0.944758	0.98496	0.00332001	0.500509	0.809334	8.79538e-05	0.903297	0.960894	0.106493	0.01464	0.154486
hsa-miR-3613-5p	3.7698e-05	0.948673	0.98496	0.0336934	0.0625261	0.440906	0.00928826	0.193355	0.591172	0	0.43999	0.60066
hsa-miR-3614-5p	0.0430901	0.0331786	0.593492	0.0276069	0.109321	0.517478	0.0146701	0.0834229	0.412775	7.84561e-11	1	1
hsa-miR-3615	0.017733	0.172023	0.763175	0.0258934	0.117476	0.517478	0.0010629	0.646403	0.871244	0	1	1
hsa-miR-3617-5p	0.000343644	0.850615	0.969337	0.011641	0.301081	0.684255	0.0121628	0.106861	0.465561	0.0433871	0.21299	0.448262
hsa-miR-362-5p	2.51584e-05	0.953051	0.98496	0.0130959	0.182448	0.585889	0.00757909	0.26632	0.651166	1.17787e-09	1	1
hsa-miR-363-3p	0.0108882	0.287108	0.828614	0.00921099	0.355313	0.726901	9.35191e-06	0.965321	0.981978	0	1	1
hsa-miR-363-5p	0.0119631	0.27033	0.811239	0.0121216	0.304249	0.686819	0.000371675	0.772783	0.92166	1.86775e-08	1	1
hsa-miR-3653	9.66222e-05	0.913411	0.979856	0.000408639	0.82611	0.947217	0.000104888	0.894675	0.959929	0	1	1
hsa-miR-3656	0.0449911	0.0129022	0.528314	0.00642979	0.34757	0.724237	0.00180257	0.582549	0.833605	0.099788	0.01841	0.161442
hsa-miR-365a-3p	0.0457487	0.016375	0.528314	0.00137052	0.68312	0.894665	0.00308948	0.447298	0.780906	0.145201	0.01448	0.154486
hsa-miR-365b-3p	0.0410679	0.0233737	0.532919	1.1669e-05	0.970055	0.987378	0.00252716	0.492029	0.80351	0.14293	0.01294	0.147516
hsa-miR-365b-5p	0.000438999	0.787526	0.940061	8.76742e-05	0.902934	0.962493	0.000863635	0.70692	0.895433	0.0901772	0.01173	0.141635
hsa-miR-3678-5p	0.00166871	0.596271	0.924639	0.00845538	0.232488	0.64277	0.0129715	0.141384	0.503681	0	1	1
hsa-miR-3679-5p	0.072319	0.0041746	0.528314	0.00292114	0.582064	0.857279	0.000115893	0.885304	0.958967	0	1	1
hsa-miR-3682-3p	0.00158451	0.656516	0.924639	0.0202082	0.117763	0.517478	0.011962	0.157938	0.532167	3.07342e-10	1	1
hsa-miR-3688-3p	4.7412e-05	0.94069	0.98496	0.0218626	0.117783	0.517478	0.0145738	0.113111	0.46732	0.00983778	0.35768	0.568577
hsa-miR-369-3p	0.0437743	0.0274522	0.569009	0.0545574	0.043524	0.422775	0.00319996	0.261737	0.647005	0.000693989	0.43958	0.60066
hsa-miR-369-5p	0.0207079	0.142617	0.718654	0.0452492	0.0496394	0.432464	0.0203405	0.0188739	0.277824	0.0668459	0.13588	0.385651
hsa-miR-3690	0.00566607	0.44927	0.872957	0.0592178	0.028658	0.402166	0.00113829	0.571346	0.82771	4.08975e-11	1	1
hsa-miR-3691-5p	0.000409565	0.833258	0.956506	0.00513815	0.472385	0.79584	0.0020175	0.539899	0.818826	0.0255609	0.28196	0.510213
hsa-miR-370-3p	0.000258981	0.853211	0.969337	0.0181257	0.239435	0.647711	0.0097404	0.0169446	0.277824	0.136071	0.0567	0.27702
hsa-miR-371b-5p	0.00728965	0.374456	0.852697	0.0150146	0.220542	0.636681	0.00960633	0.169875	0.548088	0.0639026	0.14463	0.397297
hsa-miR-374a-3p	0.0158251	0.195426	0.763175	0.041554	0.0453487	0.422775	0.00955677	0.172032	0.552441	6.41406e-09	1	1
hsa-miR-374a-5p	0.0140371	0.212514	0.769098	0.000311745	0.857961	0.955698	0.00245989	0.504628	0.812408	6.63603e-11	1	1
hsa-miR-374b-3p	0.00298146	0.541451	0.915947	0.01934	0.125581	0.517478	0.00163806	0.602247	0.844146	0	1	1
hsa-miR-374b-5p	0.0348004	0.0454173	0.601534	0.00146523	0.690247	0.899293	0.00351864	0.424512	0.780906	0.0666951	0.13213	0.383967
hsa-miR-375	0.00239329	0.618166	0.924639	0.0246329	0.130883	0.517478	0.0228557	0.0258396	0.282468	0.0562123	0.13152	0.383967
hsa-miR-376a-3p	0.0703713	0.00662409	0.528314	0.0815182	0.00671776	0.312571	0.0177447	0.0468224	0.348026	0.0132984	0.34206	0.550331
hsa-miR-376c-3p	0.029097	0.0831655	0.690379	0.0768947	0.00912512	0.312571	0.0172294	0.040893	0.347295	0.0462849	0.18455	0.431013
hsa-miR-377-3p	0.0196953	0.148607	0.721976	0.102776	0.00464487	0.312571	0.0234312	0.0042307	0.232363	0	1	1
hsa-miR-377-5p	0.000190499	0.889438	0.977969	0.0298396	0.103727	0.517478	0.00648665	0.232975	0.634879	0	1	1
hsa-miR-378a-3p	0.0258392	0.0986477	0.690379	0.00112943	0.744063	0.913676	0.00164732	0.565838	0.825318	0.026417	0.26218	0.493683
hsa-miR-378a-5p	0.00205241	0.618502	0.924639	0.00143238	0.682113	0.894665	0.00436162	0.39198	0.763796	0.0279415	0.2534	0.48687
hsa-miR-378c	0.0191991	0.118792	0.718654	5.48334e-05	0.934264	0.974903	0.00297736	0.483629	0.80351	0.0370771	0.17043	0.42607
hsa-miR-378d	0.0333214	0.0382835	0.601534	0.000662487	0.772629	0.930196	0.000538822	0.766664	0.919997	0.0265837	0.22453	0.461197
hsa-miR-378e	0.0490175	0.00820289	0.528314	0.00753154	0.302592	0.685341	0.00226011	0.54451	0.819009	0	1	1
hsa-miR-379-3p	0.0505139	0.0210096	0.528314	0.0228523	0.145927	0.533766	0.000909126	0.664727	0.879445	0.0208933	0.303	0.521318
hsa-miR-379-5p	0.00240367	0.613495	0.924639	0.0800722	0.0105903	0.312571	0.0172468	0.016253	0.277824	0.0733181	0.1341	0.384213
hsa-miR-381-3p	0.0127448	0.226961	0.786773	0.0652611	0.0269767	0.402166	0.0167108	0.00656209	0.237337	0.0402334	0.24286	0.483875
hsa-miR-382-3p	0.0312501	0.0563952	0.632366	0.0277226	0.157659	0.553018	0.00896647	0.0426502	0.347295	0	0.44238	0.60066
hsa-miR-382-5p	0.00118683	0.723819	0.924639	0.0387282	0.0864714	0.487795	0.0139077	0.0265039	0.282468	0.0096077	0.39216	0.600084
hsa-miR-3909	0.00190892	0.615767	0.924639	0.00199615	0.611221	0.871044	0.0413268	0.00422555	0.232363	0.191894	0.00196	0.067032
hsa-miR-3912-3p	0.00192354	0.644016	0.924639	0.0519297	0.0193412	0.366261	9.33235e-06	0.967305	0.981978	0.0270186	0.25028	0.486476
hsa-miR-3913-5p	0.00159697	0.660106	0.924639	0.0103633	0.269072	0.652643	0.000648303	0.740758	0.906402	0.0477075	0.12552	0.3768
hsa-miR-3918	0.0284442	0.0497253	0.610947	0.00507865	0.408004	0.760222	0.00226307	0.542862	0.819009	0.0656776	0.05265	0.273963
hsa-miR-3922-3p	0.00806928	0.314136	0.84594	0.00505944	0.431137	0.778094	0.00016581	0.868775	0.958309	0.0196026	0.27542	0.499701
hsa-miR-3928-3p	8.08829e-07	0.992025	0.996789	0.00783704	0.330394	0.701831	0.00167642	0.596598	0.844146	0.0484996	0.11988	0.3768
hsa-miR-3934-5p	0.00704799	0.365957	0.848525	0.00155216	0.67942	0.894665	0.000902152	0.6931	0.88779	8.49419e-08	1	1
hsa-miR-3939	0.00497395	0.361072	0.847952	0.0228866	0.0502109	0.432464	0.00118767	0.657192	0.874551	0	0.42548	0.60066
hsa-miR-3940-3p	0.00108472	0.731051	0.924639	0.000625714	0.801624	0.938889	0.000530906	0.754832	0.916974	0.000831814	0.4363	0.60066
hsa-miR-409-3p	0.00863053	0.335986	0.847952	0.0375215	0.077915	0.480125	0.0175545	0.0170263	0.277824	0.0997391	0.0784	0.331022
hsa-miR-409-5p	0.0307922	0.076581	0.690379	0.0255639	0.141044	0.527565	0.00248235	0.440621	0.780906	8.95145e-08	1	1
hsa-miR-410-3p	0.0578456	0.0112362	0.528314	0.0476423	0.0590626	0.432464	0.00102157	0.531204	0.818342	0	1	1
hsa-miR-411-3p	0.0243269	0.113992	0.714957	0.0413781	0.058341	0.432464	0.00597719	0.226042	0.61845	0.0455097	0.19911	0.437914
hsa-miR-411-5p	0.00372568	0.530028	0.906347	0.0538345	0.0351632	0.416515	0.0167122	0.0207149	0.277824	0.0847728	0.10914	0.373259
hsa-miR-412-5p	0.00037709	0.82529	0.953545	0.00179593	0.724963	0.911235	0.000969839	0.443154	0.780906	0	1	1
hsa-miR-421	0.00108832	0.73672	0.924639	0.00218217	0.652452	0.885818	0.00222739	0.503164	0.812408	2.98093e-10	1	1
hsa-miR-423-3p	0.00155184	0.677791	0.924639	0.000369636	0.846074	0.95022	0.00241967	0.471479	0.796276	0.135027	0.0158	0.154486
hsa-miR-423-5p	0.0418823	0.0327113	0.593492	0.0245385	0.119142	0.517478	3.1195e-06	0.980211	0.985442	0.0583464	0.12508	0.3768
hsa-miR-424-3p	0.0108795	0.293759	0.831409	0.0415998	0.0567644	0.432464	0.000500109	0.735836	0.906402	0	1	1
hsa-miR-424-5p	0.000857995	0.768634	0.930485	0.00677301	0.456088	0.79584	0.00244837	0.420444	0.780906	0.0314601	0.27506	0.499701
hsa-miR-425-3p	0.00586544	0.419188	0.872957	0.00506155	0.466633	0.79584	0.00174085	0.573978	0.82771	0.041765	0.19121	0.43406
hsa-miR-425-5p	0.00114055	0.732703	0.924639	1.89664e-06	0.989589	0.991802	5.90489e-05	0.911045	0.961545	3.09044e-08	1	1
hsa-miR-4286	0.000999788	0.717485	0.924639	0.000153252	0.887969	0.962493	0.000446391	0.787581	0.930406	0.0375646	0.18056	0.430399
hsa-miR-429	0.0037189	0.523381	0.904849	0.0106865	0.295654	0.6809	0.0285985	0.0199711	0.277824	0.0488633	0.12541	0.3768
hsa-miR-4306	0.00220206	0.628007	0.924639	0.00255956	0.616651	0.871465	0.00337222	0.420519	0.780906	0.0323098	0.27234	0.499412
hsa-miR-431-3p	0.0295366	0.0758511	0.690379	0.0344044	0.0683633	0.468491	0.00110193	0.637543	0.866735	0.0482183	0.17422	0.429475
hsa-miR-431-5p	0.00717509	0.369841	0.851755	0.0289482	0.129103	0.517478	0.0103313	0.0449519	0.348026	0.106724	0.08263	0.334597
hsa-miR-432-5p	2.91359e-05	0.953467	0.98496	0.0448957	0.053885	0.432464	0.012439	0.0228943	0.282468	0.150258	0.03625	0.235915
hsa-miR-4326	0.00354422	0.272785	0.811239	0.010019	0.419104	0.774776	7.41482e-06	0.893292	0.959929	0.0176658	0.37232	0.586479
hsa-miR-433-3p	0.000860349	0.752008	0.924639	0.0451923	0.0560123	0.432464	0.00955057	0.0445118	0.348026	0.130626	0.05584	0.27702
hsa-miR-4433-3p	0.0103646	0.295332	0.831409	0.0607488	0.0208833	0.366261	0.00128986	0.549842	0.819009	0.101683	0.08316	0.334597
hsa-miR-4433b-3p	0.00129285	0.540067	0.915947	0.00102929	0.796108	0.937242	0.00288547	0.0171272	0.277824	0.00444071	0.42188	0.60066
hsa-miR-4433b-5p	0.00348936	0.546354	0.915947	0.000464326	0.846399	0.95022	0.0185907	0.0170354	0.277824	0.0749646	0.13248	0.383967
hsa-miR-4435	0.0103051	0.263837	0.811239	0.00011094	0.909153	0.96525	0.000113419	0.890269	0.958967	0.033371	0.18964	0.433894
hsa-miR-4443	0.0448734	0.0273093	0.569009	0.0132504	0.253618	0.648848	0.0201003	0.0500504	0.349636	0.0130589	0.34467	0.552118
hsa-miR-4446-3p	0.00388398	0.515482	0.903019	0.00740176	0.401958	0.757409	0.0265155	0.0101536	0.277824	0.14159	0.01618	0.155875
hsa-miR-4470	0.00341006	0.508612	0.903019	0.0104221	0.250785	0.648848	0.000773997	0.717021	0.899894	0.0913805	0.03903	0.245432
hsa-miR-4473	2.25081e-07	0.996092	0.996789	0.0425901	0.04019	0.416515	0.016064	0.0789587	0.406073	0.0225635	0.27391	0.499701
hsa-miR-4485	0.000103292	0.913837	0.979856	0.00627137	0.412713	0.765029	0.00344422	0.436381	0.780906	0	1	1
hsa-miR-4488	0.0150567	0.153218	0.722765	0.0115394	0.211841	0.636681	0.000196819	0.857458	0.958309	0.0718157	0.07179	0.320944
hsa-miR-4489	0.00982128	0.238265	0.795244	0.00301858	0.511756	0.819769	0.000223181	0.848076	0.957537	0.0910057	0.02454	0.192142
hsa-miR-4497	4.56036e-05	0.939058	0.98496	0.00964528	0.269008	0.652643	0.0287002	0.027569	0.282468	0.0691906	0.05993	0.284668
hsa-miR-4504	0.00277385	0.5162	0.903019	0.00673297	0.310904	0.68963	0.0102796	0.197448	0.591172	0.0197996	0.21204	0.448262
hsa-miR-450a-5p	0.00225361	0.631593	0.924639	0.000143939	0.910214	0.96525	1.79786e-05	0.949167	0.981674	0.0426561	0.24175	0.4835
hsa-miR-450b-5p	0.00091173	0.75836	0.924639	0.00487056	0.518702	0.823623	0.0042725	0.282598	0.665742	0.0906667	0.09916	0.362703
hsa-miR-4511	0.0380145	0.0355129	0.593492	0.0266065	0.0869798	0.487795	0.00331748	0.448339	0.780906	0.0178189	0.3193	0.533988
hsa-miR-4516	0.0156831	0.156449	0.732951	0.00769406	0.325941	0.696859	1.6013e-05	0.959188	0.981701	0.0236278	0.25925	0.491838
hsa-miR-451a	0.00123708	0.709553	0.924639	0.000830489	0.766594	0.928213	0.00463011	0.360959	0.737004	0.0453621	0.16339	0.418873
hsa-miR-452-3p	0.000215079	0.881062	0.977858	0.0254502	0.125167	0.517478	0.000426512	0.757905	0.916974	0.0732624	0.09611	0.359231
hsa-miR-452-5p	0.00194666	0.651606	0.924639	0.000967153	0.765123	0.928213	0.013526	0.080332	0.407016	0.0843769	0.0807	0.334597
hsa-miR-4521	0.00950696	0.206498	0.763486	0.00883296	0.222365	0.636681	0.00101804	0.680863	0.8837	0	1	1
hsa-miR-4525	0.0189834	0.142526	0.718654	0.00112464	0.729851	0.911235	0.00063482	0.737727	0.906402	1.80364e-09	1	1
hsa-miR-4532	0.00751937	0.302813	0.840086	0.00211516	0.585883	0.859965	0.0173586	0.0931576	0.430539	0.0121321	0.32168	0.536656
hsa-miR-4533	0.00699918	0.334667	0.847952	0.0236652	0.0792567	0.484032	4.81717e-06	0.975509	0.982693	0.2014	0.00162	0.06422
hsa-miR-454-3p	0.0271952	0.0892317	0.690379	0.00908821	0.354104	0.726901	0.00256044	0.462135	0.79025	0.0663203	0.11097	0.3768
hsa-miR-454-5p	0.000392236	0.833447	0.956506	0.0112973	0.27321	0.653851	0.00493484	0.350137	0.7276	0	1	1
hsa-miR-455-5p	0.00328753	0.541669	0.915947	0.00118395	0.722251	0.911235	0.00184984	0.568311	0.825318	1.95606e-10	1	1
hsa-miR-4637	0.00721623	0.322699	0.846203	0.00234441	0.573502	0.853095	0.0100541	0.200123	0.591172	0.0569349	0.10298	0.365178
hsa-miR-4638-5p	0.00315986	0.493076	0.896067	0.00148015	0.639698	0.877764	0.00273413	0.504947	0.812408	0.0015812	0.4272	0.60066
hsa-miR-4639-5p	0.00892766	0.265246	0.811239	0.00826587	0.28598	0.667195	0.00921019	0.221868	0.611925	0.0112038	0.33097	0.542221
hsa-miR-4645-3p	0.00183127	0.599775	0.924639	0.00175372	0.608319	0.870482	0.000120914	0.888418	0.958967	0	0.44249	0.60066
hsa-miR-4646-5p	0.00255757	0.527734	0.904849	0.0575827	0.00268222	0.312571	0.00624711	0.303959	0.686164	0.127494	0.00629	0.124097
hsa-miR-4647	0.00252449	0.555103	0.919174	0.0130391	0.179627	0.584763	0.010939	0.179622	0.56682	0.076518	0.03656	0.235915
hsa-miR-4657	0.00808691	0.26484	0.811239	0.0016212	0.614788	0.871465	0.00629516	0.313073	0.699811	0.0641312	0.0438	0.251598
hsa-miR-4659a-3p	0.000477974	0.817697	0.949584	0.0109407	0.285697	0.667195	0.0042434	0.382911	0.754787	0	1	1
hsa-miR-4659b-3p	0.0335067	0.0397335	0.601534	0.0479632	0.0150649	0.312571	0.00839261	0.224228	0.615951	0.100764	0.02194	0.18229
hsa-miR-4659b-5p	0.0109078	0.245643	0.801016	0.00240642	0.591032	0.862547	0.0160899	0.101119	0.447294	0.0184289	0.31483	0.531944
hsa-miR-4660	0.00350345	0.514419	0.903019	0.0010296	0.727546	0.911235	0.0082223	0.239153	0.639635	0.0378339	0.1759	0.429475
hsa-miR-4661-5p	0.00761808	0.33002	0.847952	0.00235149	0.592416	0.862547	0.0080671	0.245787	0.639635	0.0466615	0.12153	0.3768
hsa-miR-4662a-5p	0.00723004	0.350036	0.847952	0.0242515	0.0935821	0.508017	0.0456501	0.00269052	0.232363	0.13946	0.01318	0.147789
hsa-miR-4665-5p	0.015042	0.142026	0.718654	0.00521289	0.386205	0.744125	0.0136736	0.114928	0.46732	0.178127	0.00081	0.0503673
hsa-miR-4667-5p	0.0284982	0.0535952	0.621341	0.00317195	0.524958	0.825451	3.41762e-05	0.940363	0.977783	2.71578e-08	1	1
hsa-miR-4668-5p	0.0610921	0.00988036	0.528314	0.00283052	0.598925	0.869777	0.00857584	0.199549	0.591172	0.0214875	0.30671	0.52263
hsa-miR-4672	0.011019	0.197309	0.763175	0.00132524	0.654809	0.885818	0.000163035	0.870887	0.958309	0.00620408	0.38773	0.595985
hsa-miR-4676-3p	0.00118362	0.675963	0.924639	0.00369099	0.457522	0.79584	0.00140704	0.623943	0.861049	0.141819	0.00551	0.124097
hsa-miR-4676-5p	0.0165571	0.120598	0.718654	0.00812644	0.275221	0.655383	0.000580093	0.760123	0.916974	0.0521003	0.08568	0.340727
hsa-miR-4677-3p	0.014043	0.186204	0.763175	0.000489378	0.808346	0.941981	0.002836	0.492209	0.80351	4.31176e-08	1	1
hsa-miR-4677-5p	0.00855797	0.296584	0.831409	0.00465076	0.448033	0.791222	0.00529085	0.349882	0.7276	8.99818e-11	1	1
hsa-miR-4685-3p	0.00823422	0.353943	0.847952	0.00034449	0.857748	0.955698	0.0122647	0.116401	0.46732	8.25101e-11	1	1
hsa-miR-4690-3p	0.00402954	0.486072	0.890286	6.53388e-05	0.930733	0.974903	0.00280643	0.491444	0.80351	0	1	1
hsa-miR-4724-5p	0.00256511	0.567658	0.924639	0.000166505	0.885787	0.962493	0.0080486	0.248696	0.639635	1.12547e-10	1	1
hsa-miR-4732-5p	0.00831226	0.352889	0.847952	0.0025199	0.629635	0.877764	0.00010052	0.884541	0.958967	0.0413029	0.25773	0.491051
hsa-miR-4738-3p	0.000529388	0.793915	0.940061	0.0234135	0.0861429	0.487795	0.00294572	0.486497	0.80351	5.48926e-08	1	1
hsa-miR-4742-3p	0.010672	0.262557	0.811239	0.000376475	0.836553	0.94968	9.21037e-05	0.898727	0.959929	0.0700562	0.11915	0.3768
hsa-miR-4742-5p	0.0114629	0.199925	0.763175	0.0120914	0.187805	0.591974	0.00170267	0.601184	0.844146	0.0359602	0.12987	0.382835
hsa-miR-4743-5p	0.000139495	0.879786	0.977858	0.000312227	0.819089	0.947217	0.00489827	0.372448	0.749704	0.0673116	0.05809	0.279814
hsa-miR-4746-5p	0.00236181	0.593375	0.924639	0.0431463	0.0242768	0.402166	0.00471333	0.363748	0.740488	0.0812338	0.05749	0.278888
hsa-miR-4747-5p	0.00230389	0.579768	0.924639	0.00465796	0.432361	0.77825	0.00142325	0.629743	0.861049	0.0583159	0.08299	0.334597
hsa-miR-4750-5p	0.00346063	0.45073	0.872957	0.00103806	0.676011	0.894665	0.000577551	0.759264	0.916974	0	0.00799	0.130123
hsa-miR-4753-5p	0.000210378	0.860803	0.969337	0.000886553	0.71979	0.911235	0.00244795	0.528097	0.815391	6.57349e-07	1	1
hsa-miR-4755-3p	0.00217826	0.593158	0.924639	0.0253813	0.0705476	0.468491	0.00152151	0.618839	0.861049	0.0147997	0.3171	0.531944
hsa-miR-4755-5p	0.0183569	0.102883	0.690379	0.0248058	0.0571792	0.432464	0.000525036	0.769807	0.92166	0.0807194	0.01796	0.159541
hsa-miR-4762-3p	0.00773966	0.260096	0.811239	1.9591e-05	0.954704	0.983502	4.93076e-05	0.928099	0.96919	0	1	1
hsa-miR-4772-3p	7.04119e-06	0.977875	0.995337	0.0027676	0.611259	0.871044	0.00680273	0.179825	0.56682	0.156082	0.04048	0.249196
hsa-miR-4772-5p	0.00850229	0.337859	0.847952	8.41474e-05	0.930445	0.974903	0.0022235	0.439016	0.780906	0.13956	0.04451	0.25161
hsa-miR-4773	0.0271887	0.0945701	0.690379	0.0245842	0.139752	0.527565	0.00406463	0.341375	0.7276	0.0236109	0.30716	0.52263
hsa-miR-4775	0.0395012	0.0143618	0.528314	0.00649697	0.320863	0.694148	0.0134576	0.137604	0.500645	0	0.44218	0.60066
hsa-miR-4781-3p	0.00411096	0.410943	0.872957	0.00203929	0.557936	0.840591	0.00107898	0.675168	0.883656	0	0.01065	0.140033
hsa-miR-4796-3p	0.000147485	0.886368	0.977969	0.00518808	0.399918	0.756569	0.000699502	0.735992	0.906402	0	1	1
hsa-miR-483-3p	0.000262484	0.846348	0.966448	0.00053333	0.781525	0.930196	0.014823	0.119226	0.471674	0.0752034	0.03249	0.222702
hsa-miR-483-5p	0.0488843	0.0187974	0.528314	0.00391101	0.522796	0.825451	0.00661396	0.264062	0.649707	0.0698045	0.08767	0.342664
hsa-miR-484	0.00129968	0.708687	0.924639	0.0130294	0.255351	0.648848	0.00447273	0.352099	0.7276	0.050657	0.17741	0.429475
hsa-miR-485-3p	0.037275	0.0449737	0.601534	0.0159134	0.2175	0.636681	0.0153962	0.0670393	0.392178	0.0855359	0.04766	0.257712
hsa-miR-485-5p	2.24943e-06	0.987648	0.996789	0.0265181	0.125182	0.517478	0.0285386	0.00479343	0.232363	0.121479	0.04296	0.249196
hsa-miR-486-3p	0.000443707	0.822829	0.95231	0.0301124	0.0716324	0.470004	0.000114009	0.886582	0.958967	0.0454144	0.17091	0.42607
hsa-miR-486-5p	0.000177455	0.882073	0.977858	0.000185701	0.881309	0.962493	0.0039643	0.416564	0.780906	2.85847e-08	1	1
hsa-miR-487a-3p	0.0125815	0.259937	0.811239	0.0176627	0.223397	0.636681	0.000615221	0.698792	0.892442	0	1	1
hsa-miR-487a-5p	0.00772688	0.375193	0.852697	0.0491496	0.0392708	0.416515	0.0201477	0.0253134	0.282468	0.0446852	0.20466	0.442998
hsa-miR-487b-3p	0.0695688	0.00654321	0.528314	0.0785858	0.0106431	0.312571	0.0137407	0.0460674	0.348026	0.0448311	0.20708	0.445417
hsa-miR-491-5p	9.45655e-05	0.916724	0.979856	0.0156661	0.187711	0.591974	0.0113345	0.160736	0.538938	0.0255671	0.27504	0.499701
hsa-miR-493-3p	0.000326283	0.845773	0.966448	0.0573349	0.0288101	0.402166	0.0209483	0.00357874	0.232363	0.145098	0.03947	0.245432
hsa-miR-493-5p	0.0184348	0.137097	0.718654	0.065108	0.0272896	0.402166	0.00794585	0.0488115	0.349636	0.057445	0.18185	0.430399
hsa-miR-494-3p	0.0197724	0.141383	0.718654	0.0096474	0.400407	0.756569	0.000967041	0.537695	0.818826	1.18681e-09	1	1
hsa-miR-495-3p	0.0259801	0.0882068	0.690379	0.0379511	0.0831264	0.487795	0.0138874	0.0214427	0.282054	0.0896912	0.09768	0.361123
hsa-miR-497-5p	2.44462e-05	0.95841	0.98496	0.00661732	0.404657	0.760222	0.013178	0.122577	0.478262	0.0317996	0.25248	0.48687
hsa-miR-499a-5p	0.00415034	0.513472	0.903019	0.0050749	0.497138	0.807274	0.00771409	0.198444	0.591172	0.0354871	0.24127	0.4835
hsa-miR-5001-3p	0.0018467	0.611214	0.924639	0.0443621	0.0130352	0.312571	0.0124709	0.15571	0.52992	0.0250354	0.21256	0.448262
hsa-miR-5009-5p	0.0134428	0.178102	0.763175	0.00342211	0.498055	0.807274	0.00274141	0.504903	0.812408	0.0470681	0.129	0.382835
hsa-miR-500a-3p	0.0017242	0.671219	0.924639	0.000636182	0.811666	0.941981	0.0154058	0.0504767	0.349636	0.0968901	0.08243	0.334597
hsa-miR-500a-5p	0.00188539	0.603296	0.924639	0.00187099	0.604542	0.870482	0.00184856	0.585974	0.836757	0.0296641	0.18822	0.433476
hsa-miR-500b-3p	0.00370492	0.453056	0.872957	0.000766565	0.731844	0.911235	0.00265505	0.513747	0.812408	0.0304386	0.2067	0.445417
hsa-miR-500b-5p	4.92791e-05	0.936251	0.984531	0.000992225	0.721683	0.911235	0.000169119	0.868224	0.958309	0.0260966	0.25629	0.489671
hsa-miR-501-3p	0.0114917	0.278369	0.817187	0.00174382	0.694072	0.902557	0.000163283	0.851144	0.957537	0	1	1
hsa-miR-501-5p	8.62824e-05	0.916825	0.979856	0.0120962	0.222726	0.636681	0.0200986	0.067299	0.392178	0	1	1
hsa-miR-5010-3p	0.0132725	0.200535	0.763175	0.00838571	0.316179	0.694148	0.0145243	0.119335	0.471674	0.0185854	0.2998	0.521318
hsa-miR-5010-5p	0.00200856	0.619039	0.924639	0.0240674	0.0889772	0.4948	0.00362524	0.422386	0.780906	0.107012	0.04549	0.252969
hsa-miR-502-3p	0.000192107	0.887453	0.977969	0.00240976	0.636924	0.877764	0.0109787	0.119987	0.471674	0.0722547	0.12432	0.3768
hsa-miR-503-5p	6.51099e-05	0.932013	0.984531	0.00727051	0.469299	0.79584	8.26418e-05	0.849801	0.957537	0	1	1
hsa-miR-504-5p	0.0143132	0.227965	0.786773	6.87253e-05	0.938599	0.975881	7.09862e-05	0.899134	0.959929	7.03017e-09	1	1
hsa-miR-505-3p	0.00133132	0.69951	0.924639	0.00308838	0.567652	0.848568	0.000259326	0.827688	0.952498	0.0589836	0.12934	0.382835
hsa-miR-505-5p	0.00238164	0.622938	0.924639	0.00908029	0.372113	0.735623	0.00577654	0.252291	0.641514	0.0298335	0.25546	0.489453
hsa-miR-5100	0.00569397	0.418127	0.872957	0.036436	0.0457388	0.422775	0.0101099	0.184374	0.573236	0	1	1
hsa-miR-511-3p	0.00268171	0.597289	0.924639	0.0179783	0.194486	0.60726	0.0298558	0.0124145	0.277824	0.0416603	0.2014	0.44012
hsa-miR-511-5p	0.00154688	0.683701	0.924639	0.0153459	0.221679	0.636681	0.0441633	0.0019681	0.232363	0.0935763	0.04287	0.249196
hsa-miR-514a-3p	0.00348647	0.51336	0.903019	0.017882	0.144702	0.532132	0.0185159	0.0779592	0.406073	0.0155457	0.33524	0.544665
hsa-miR-516b-5p	0.00114415	0.723681	0.924639	0.0126049	0.257902	0.648848	0.0145788	0.10136	0.447294	0	1	1
hsa-miR-5187-5p	0.00924608	0.292387	0.831409	0.00249119	0.592686	0.862547	0.00235745	0.527763	0.815391	0	1	1
hsa-miR-5189-3p	3.2483e-05	0.953841	0.98496	0.00920484	0.387546	0.744611	0.00195474	0.446338	0.780906	0.0658542	0.15932	0.417528
hsa-miR-5189-5p	0.00532308	0.432444	0.872957	0.00531975	0.535556	0.827836	0.00269859	0.26179	0.647005	0.0339658	0.28758	0.512252
hsa-miR-532-3p	0.00134413	0.677034	0.924639	0.000541734	0.79393	0.93629	0.0101515	0.195769	0.591172	0	1	1
hsa-miR-532-5p	0.0158229	0.176988	0.763175	0.0104245	0.286777	0.667195	0.000135901	0.877867	0.958967	0.000574501	0.44012	0.60066
hsa-miR-539-3p	0.0207535	0.145433	0.718654	0.0753253	0.01235	0.312571	0.00350525	0.326692	0.716209	0.0283532	0.28727	0.512252
hsa-miR-539-5p	0.0171933	0.141859	0.718654	0.0209277	0.109117	0.517478	0.0204048	0.0560805	0.370023	0.11041	0.01679	0.159505
hsa-miR-542-3p	0.00718099	0.394875	0.872957	0.00157817	0.721986	0.911235	0.000523473	0.706543	0.895433	0.00404523	0.41905	0.60066
hsa-miR-543	0.0165936	0.173049	0.763175	0.0304285	0.0834374	0.487795	0.0217816	0.0201404	0.277824	0.154931	0.00974	0.140033
hsa-miR-548a-3p	0.0369607	0.0421928	0.601534	0.0717537	0.0064932	0.312571	0.0388504	0.00467649	0.232363	0.0938974	0.05384	0.27651
hsa-miR-548ac	0.0137772	0.1797	0.763175	2.38815e-06	0.986073	0.991802	0.00309335	0.476375	0.802088	0	1	1
hsa-miR-548ar-3p	0.00131848	0.686333	0.924639	0.00334689	0.526823	0.825466	0.000815188	0.712625	0.897672	4.95682e-09	1	1
hsa-miR-548ay-3p	0.00522523	0.44578	0.872957	0.00190106	0.656681	0.885937	0.0136971	0.116088	0.46732	0	1	1
hsa-miR-548e-3p	0.00841691	0.347692	0.847952	0.0043025	0.524634	0.825451	0.000845731	0.68229	0.883876	7.84746e-09	1	1
hsa-miR-548j-5p	0.00640088	0.400179	0.872957	0.0727074	0.00613933	0.312571	0.012874	0.103993	0.45597	0.101995	0.03321	0.222702
hsa-miR-548k	0.00446807	0.477427	0.889518	0.0128411	0.242393	0.648848	0.000825946	0.702661	0.893346	0	1	1
hsa-miR-548l	0.000636019	0.797752	0.940061	0.000225535	0.885849	0.962493	0.000512721	0.73965	0.906402	0.0502627	0.18967	0.433894
hsa-miR-548n	0.00104513	0.705823	0.924639	0.000112412	0.902231	0.962493	0.0136441	0.135177	0.497102	0	0.4425	0.60066
hsa-miR-548o-3p	0.0202376	0.145956	0.718654	0.00133041	0.725657	0.911235	0.00136188	0.599687	0.844146	1.49562e-09	1	1
hsa-miR-548t-5p	0.0242822	0.0465992	0.601534	2.25944e-05	0.951139	0.98287	0.00238772	0.534126	0.818826	0.0302013	0.15916	0.417528
hsa-miR-548u	0.000854116	0.744227	0.924639	0.0490005	0.0148656	0.312571	0.000585444	0.755288	0.916974	8.22194e-08	1	1
hsa-miR-550a-3-5p	0.00236039	0.609206	0.924639	0.0145364	0.218292	0.636681	0.00619582	0.288187	0.665945	0.0359033	0.22325	0.461197
hsa-miR-550a-3p	0.0153455	0.16432	0.744336	0.000126078	0.900916	0.962493	0.0126041	0.148694	0.516276	0.0222571	0.24818	0.486476
hsa-miR-550a-5p	0.0249921	0.105206	0.690379	0.013256	0.26554	0.652643	0.00163019	0.567684	0.825318	4.72755e-07	1	1
hsa-miR-551a	0.005435	0.440534	0.872957	0.00442474	0.506071	0.81506	0.00737072	0.211966	0.599661	0.112393	0.04105	0.249196
hsa-miR-552-3p	0.00555096	0.430314	0.872957	0.0122214	0.256936	0.648848	0.0172264	0.0789036	0.406073	9.55743e-10	1	1
hsa-miR-556-3p	0.00337094	0.524007	0.904849	0.0333028	0.0483221	0.432464	0.00346077	0.44469	0.780906	0.0361571	0.19635	0.43747
hsa-miR-556-5p	0.00500595	0.454043	0.872957	0.00253661	0.604624	0.870482	0.0207512	0.0506879	0.349636	0.054415	0.1498	0.4066
hsa-miR-5581-3p	1.37657e-07	0.996601	0.996789	0.0240088	0.07648	0.475566	0.000121107	0.888207	0.958967	0.051825	0.12282	0.3768
hsa-miR-5584-5p	0.012344	0.211661	0.769098	0.00740908	0.339738	0.712825	0.00198702	0.567297	0.825318	0.00943494	0.35827	0.568577
hsa-miR-5588-5p	0.0076178	0.279871	0.818085	0.00247484	0.538269	0.827836	0.00819372	0.246876	0.639635	0	1	1
hsa-miR-5695	0.00712416	0.316084	0.846203	0.0128762	0.176964	0.584763	0.00097271	0.691208	0.88779	0.0675036	0.04841	0.258691
hsa-miR-5697	8.76637e-05	0.91467	0.979856	0.000891327	0.735383	0.911235	0.00128056	0.647065	0.871244	0	1	1
hsa-miR-574-3p	1.50708e-07	0.996789	0.996789	0.0204622	0.153576	0.547113	0.00130836	0.620585	0.861049	0.0115049	0.35691	0.568577
hsa-miR-574-5p	0.0301493	0.0674961	0.676888	0.000117103	0.913438	0.96624	0.0365454	0.00572742	0.232363	0.102448	0.04783	0.257712
hsa-miR-576-3p	0.0326879	0.0660256	0.674052	0.0105981	0.330224	0.701831	0.00725709	0.211728	0.599661	0.00714864	0.40221	0.60066
hsa-miR-576-5p	0.0536742	0.00569063	0.528314	0.000195937	0.866926	0.956583	0.00290701	0.491853	0.80351	0.0690621	0.07339	0.32451
hsa-miR-579-3p	0.018212	0.104902	0.690379	0.0458489	0.0105194	0.312571	0.000705335	0.73545	0.906402	0.00431294	0.39899	0.60066
hsa-miR-579-5p	0.00402266	0.486938	0.890286	0.00864101	0.318029	0.694148	0.0136553	0.127939	0.487921	0	0.44496	0.601487
hsa-miR-580-3p	0.00127797	0.64925	0.924639	0.000404457	0.797811	0.937633	0.0132531	0.138778	0.501105	6.0264e-09	1	1
hsa-miR-581	0.00552841	0.375237	0.852697	0.000221926	0.859289	0.955698	0.00144046	0.630054	0.861049	0.0145861	0.3051	0.521721
hsa-miR-582-3p	0.00134621	0.70676	0.924639	0.0149409	0.232073	0.64277	0.000471542	0.757818	0.916974	0.0461581	0.19763	0.437914
hsa-miR-582-5p	0.000914916	0.746521	0.924639	0.0229966	0.121439	0.517478	0.00380716	0.350801	0.7276	0.171275	0.01126	0.140033
hsa-miR-584-5p	0.022747	0.0839941	0.690379	0.0101915	0.267833	0.652643	0.0125932	0.0709898	0.392178	0.283104	0.00022	0.03762
hsa-miR-589-3p	3.30314e-05	0.94834	0.98496	0.00278505	0.554871	0.839672	0.0408154	0.0087188	0.277824	0.048395	0.10036	0.363208
hsa-miR-589-5p	0.00465554	0.479941	0.889518	0.00557343	0.463431	0.79584	0.00403937	0.349553	0.7276	0.0994962	0.05491	0.27702
hsa-miR-590-3p	0.0143765	0.209637	0.766802	0.0239572	0.119017	0.517478	0.000106837	0.888648	0.958967	3.67146e-08	1	1
hsa-miR-597-3p	0.0024403	0.561275	0.922865	0.000576484	0.777902	0.930196	0.0154897	0.113045	0.46732	0.0366343	0.16054	0.418873
hsa-miR-598-3p	0.00152247	0.684169	0.924639	0.0463494	0.0301226	0.403997	0.00978541	0.178424	0.56682	0	1	1
hsa-miR-605-3p	0.00163502	0.640318	0.924639	0.00407637	0.461785	0.79584	0.000284483	0.82957	0.952498	0.0561161	0.12244	0.3768
hsa-miR-607	0.000532769	0.778405	0.939028	0.00146487	0.639771	0.877764	0.00375568	0.437495	0.780906	0.0334817	0.18068	0.430399
hsa-miR-6087	0.00634545	0.402193	0.872957	0.00226586	0.62868	0.877764	4.8104e-05	0.925806	0.968274	0.00760096	0.387	0.595985
hsa-miR-610	0.0125412	0.215497	0.77579	0.0028504	0.560515	0.84262	0.00027497	0.830163	0.952498	0.0386478	0.20258	0.441289
hsa-miR-616-3p	0.00136482	0.683203	0.924639	0.00213822	0.615939	0.871465	0.0179718	0.0816567	0.410685	0	1	1
hsa-miR-618	0.00116036	0.728378	0.924639	0.0131697	0.272954	0.653851	0.0150408	0.0635835	0.392178	0.0758858	0.10782	0.373259
hsa-miR-624-5p	0.00739746	0.363733	0.847952	0.0158824	0.196205	0.60726	0.00747261	0.244142	0.639635	0.0403516	0.18479	0.431013
hsa-miR-625-3p	0.00826037	0.356181	0.847952	0.0172921	0.248533	0.648848	0.015863	0.0246796	0.282468	0.00575578	0.41127	0.60066
hsa-miR-625-5p	0.00950604	0.321426	0.846203	0.0125026	0.284241	0.667195	0.0148082	0.0801481	0.407016	0	0.44299	0.60066
hsa-miR-627-5p	0.00545995	0.415779	0.872957	0.00224402	0.60773	0.870482	0.00259743	0.509628	0.812408	0.0211897	0.26272	0.493683
hsa-miR-628-3p	0.00886357	0.332412	0.847952	0.00507282	0.485042	0.802626	0.00296419	0.449061	0.780906	6.78935e-08	1	1
hsa-miR-628-5p	0.0027407	0.575658	0.924639	0.0476936	0.0227187	0.38849	0.00372082	0.420105	0.780906	1.12688e-09	1	1
hsa-miR-629-3p	0.000700908	0.762421	0.924639	0.073034	0.00215862	0.312571	0.0317197	0.0219385	0.282468	0.0348062	0.16389	0.418873
hsa-miR-629-5p	0.0354486	0.0415834	0.601534	0.0028007	0.582799	0.857279	0.0135361	0.0878019	0.417059	0.15822	0.00755	0.125956
hsa-miR-636	0.00232612	0.583402	0.924639	0.00587638	0.389119	0.745232	9.70716e-05	0.899582	0.959929	0.000395922	0.44183	0.60066
hsa-miR-641	1.9819e-07	0.996282	0.996789	0.010933	0.297183	0.682124	0.0150365	0.0681406	0.392178	0.127232	0.03312	0.222702
hsa-miR-642a-3p	0.0186402	0.167162	0.75223	0.00272181	0.642854	0.879425	0.00409978	0.274955	0.659891	0.0208856	0.30208	0.521318
hsa-miR-643	0.0110668	0.172981	0.763175	0.0287558	0.0282	0.402166	0.00413782	0.406793	0.77506	0	1	1
hsa-miR-6501-5p	0.0158142	0.146042	0.718654	0.00284321	0.541677	0.829194	0.0203525	0.0672896	0.392178	0	1	1
hsa-miR-6503-3p	0.00687388	0.379865	0.860356	0.0134449	0.232589	0.64277	0.00103823	0.667028	0.880786	0.0285979	0.22881	0.465792
hsa-miR-6503-5p	0.00282867	0.527829	0.904849	1.55053e-05	0.962923	0.984826	0.00200569	0.56808	0.825318	0	1	1
hsa-miR-651-5p	0.0295957	0.0777559	0.690379	0.0256168	0.121067	0.517478	0.000949165	0.662298	0.87793	0.00926732	0.37541	0.587756
hsa-miR-6511a-3p	0.00223101	0.605342	0.924639	0.00104746	0.72769	0.911235	6.20202e-05	0.915761	0.962183	0.105744	0.02533	0.194671
hsa-miR-6511a-5p	0.0196319	0.0852948	0.690379	0.0210288	0.0757484	0.475338	0.0073172	0.274323	0.659891	0	1	1
hsa-miR-6513-3p	0.00146098	0.654288	0.924639	0.00305547	0.517588	0.823623	0.000100481	0.898669	0.959929	0.047405	0.08948	0.343844
hsa-miR-6513-5p	0.000557247	0.795576	0.940061	0.0202856	0.123482	0.517478	0.00547129	0.336875	0.725036	0.031709	0.23715	0.47709
hsa-miR-6514-5p	0.00251872	0.54904	0.918199	0.0126793	0.177832	0.584763	0.000785635	0.721557	0.903929	0.0637886	0.11155	0.3768
hsa-miR-6515-5p	0.0200971	0.105979	0.690379	0.00443449	0.453442	0.79584	0.000240788	0.842507	0.955679	0	1	1
hsa-miR-6516-3p	0.00851241	0.319078	0.846203	0.0051749	0.448822	0.791222	0.00358664	0.43195	0.780906	7.5761e-10	1	1
hsa-miR-6516-5p	0.0116201	0.21867	0.783092	0.0107632	0.24034	0.647711	0.0341031	0.0175257	0.277824	0.0237351	0.2603	0.491838
hsa-miR-652-3p	0.00218564	0.602158	0.924639	0.000145986	0.895034	0.962493	0.00783874	0.20509	0.596944	0.193286	0.00183	0.06588
hsa-miR-654-3p	0.0131964	0.236676	0.795244	0.0611457	0.0284192	0.402166	0.0148473	0.0236679	0.282468	0.0441537	0.22333	0.461197
hsa-miR-654-5p	0.000674519	0.781517	0.939815	0.0539515	0.0286631	0.402166	0.0152732	0.0206772	0.277824	0.171327	0.0178	0.159541
hsa-miR-655-3p	0.0197921	0.142442	0.718654	0.0229419	0.129466	0.517478	0.000540728	0.751265	0.915981	0.00718865	0.39827	0.60066
hsa-miR-656-3p	0.0613736	0.0114391	0.528314	0.0895728	0.00683824	0.312571	0.00126894	0.54865	0.819009	0	1	1
hsa-miR-658	0.0227433	0.0789778	0.690379	0.014512	0.161194	0.559679	0.0165357	0.0961175	0.438296	0.085925	0.0312	0.220346
hsa-miR-659-5p	0.000844992	0.729359	0.924639	0.000212896	0.862833	0.956583	1.99195e-05	0.954651	0.981674	0	1	1
hsa-miR-660-3p	0.00821961	0.347716	0.847952	0.0105206	0.308805	0.68963	1.59085e-05	0.956322	0.981674	0.00675017	0.38861	0.595985
hsa-miR-660-5p	0.0018102	0.659605	0.924639	0.0159591	0.221452	0.636681	8.85303e-05	0.883496	0.958967	0.125192	0.02878	0.211672
hsa-miR-664a-3p	0.056445	0.0128187	0.528314	0.00149934	0.700099	0.908443	0.0254304	0.0283364	0.28503	0	0.44306	0.60066
hsa-miR-664a-5p	0.000915398	0.75802	0.924639	0.0082896	0.380456	0.739296	5.52033e-06	0.973364	0.981978	0	1	1
hsa-miR-664b-5p	0.000529768	0.797443	0.940061	0.00676259	0.366728	0.731318	0.00239893	0.527763	0.815391	0	1	1
hsa-miR-671-3p	0.0127327	0.207884	0.764478	1.50228e-05	0.966125	0.984843	0.0215926	0.0388247	0.347295	0.170366	0.00169	0.06422
hsa-miR-671-5p	0.00486346	0.451624	0.872957	0.00737434	0.36593	0.731318	0.0046075	0.372947	0.749704	3.26502e-10	1	1
hsa-miR-6721-5p	0.00101303	0.703559	0.924639	0.019513	0.0945174	0.509054	6.90906e-06	0.972009	0.981978	0.169537	0.00096	0.05472
hsa-miR-6734-5p	0.00845519	0.29653	0.831409	0.00158652	0.655298	0.885818	0.00253899	0.518217	0.812882	1.07125e-09	1	1
hsa-miR-6735-5p	0.00996925	0.289293	0.831409	0.030874	0.0703394	0.468491	0.000646579	0.735005	0.906402	0	1	1
hsa-miR-6741-3p	0.00210267	0.599215	0.924639	0.00039276	0.82169	0.947217	0.0113523	0.142789	0.506051	0.178512	0.00136	0.06422
hsa-miR-6741-5p	0.00490309	0.411507	0.872957	1.40909e-06	0.988878	0.991802	0.00663802	0.287063	0.665742	0.121721	0.00726	0.125856
hsa-miR-6747-3p	0.00113533	0.704673	0.924639	9.36059e-05	0.913973	0.96624	0.00682005	0.284492	0.665742	0.0698005	0.06718	0.306305
hsa-miR-6750-5p	7.0309e-06	0.972562	0.995337	0.0113365	0.167025	0.574096	0.00166605	0.598754	0.844146	0	1	1
hsa-miR-6755-5p	0.00134436	0.63474	0.924639	0.026576	0.0349491	0.416515	0.0356842	0.0144595	0.277824	0	0.42893	0.60066
hsa-miR-6763-5p	0.00311544	0.520132	0.904849	0.000800152	0.745367	0.913676	0.012563	0.151759	0.524259	0.0462695	0.10906	0.373259
hsa-miR-6764-5p	0.0164554	0.105799	0.690379	0.0557008	0.00306383	0.312571	1.86662e-05	0.955855	0.981674	0	1	1
hsa-miR-6767-5p	0.0014245	0.677936	0.924639	0.00249933	0.589434	0.862547	0.0072776	0.268126	0.651166	0	1	1
hsa-miR-6780a-5p	0.0391124	0.0208813	0.528314	0.000278977	0.84545	0.95022	0.027928	0.0296186	0.293611	0.0938808	0.03063	0.220346
hsa-miR-6783-5p	0.00406945	0.408208	0.872957	0.000336802	0.81139	0.941981	0.000480428	0.777549	0.924945	0	1	1
hsa-miR-6786-3p	0.00628922	0.35511	0.847952	0.0102566	0.239572	0.647711	0.00219826	0.551458	0.819009	0.0260011	0.22386	0.461197
hsa-miR-6793-5p	0.0296301	0.0512732	0.610947	0.060178	0.00617488	0.312571	0.00303526	0.47941	0.80351	0	0.4399	0.60066
hsa-miR-6804-5p	0.00195627	0.567922	0.924639	0.00036012	0.805717	0.941981	0.0253248	0.0402627	0.347295	0	0.37637	0.587756
hsa-miR-6805-5p	0.0137099	0.223137	0.786773	0.0534228	0.020557	0.366261	0.00683167	0.258365	0.647005	0.00144793	0.43908	0.60066
hsa-miR-6806-3p	0.00155847	0.610418	0.924639	0.000336166	0.812528	0.941981	0.0107047	0.182206	0.571691	0	0.44237	0.60066
hsa-miR-6807-5p	0.00355518	0.479872	0.889518	0.00126328	0.675419	0.894665	0.000217689	0.850864	0.957537	0	1	1
hsa-miR-6808-3p	0.00782604	0.257768	0.811239	0.0168305	0.0955948	0.510835	0.0063078	0.311136	0.699811	0.0221855	0.21222	0.448262
hsa-miR-6809-5p	0.0103723	0.235015	0.795244	0.0243745	0.0690734	0.468491	0.00139319	0.627707	0.861049	0.106918	0.01064	0.140033
hsa-miR-6813-5p	0.00438358	0.46248	0.876278	0.00861504	0.310966	0.68963	0.0216828	0.0562608	0.370023	0.00365643	0.41972	0.60066
hsa-miR-6815-5p	0.017504	0.136663	0.718654	0.0042405	0.469554	0.79584	0.0202074	0.0671276	0.392178	0.0161311	0.3248	0.538283
hsa-miR-6818-3p	0.00620223	0.364471	0.847952	0.00459752	0.437667	0.783677	0.000648845	0.745789	0.910928	0.0263135	0.249	0.486476
hsa-miR-6818-5p	0.00065857	0.739244	0.924639	0.0147579	0.115092	0.517478	0.0305278	0.0236957	0.282468	0	1	1
hsa-miR-6837-3p	0.00233468	0.576236	0.924639	0.0191538	0.112848	0.517478	0.00801594	0.252177	0.641514	2.86875e-09	1	1
hsa-miR-6837-5p	0.000158541	0.889431	0.977969	0.0120198	0.234383	0.643848	0.00123149	0.649727	0.873111	0	1	1
hsa-miR-6842-3p	0.00748929	0.356397	0.847952	0.0241796	0.106133	0.517478	0.00239654	0.515996	0.812408	0.0270401	0.28621	0.512252
hsa-miR-6842-5p	0.00461572	0.444709	0.872957	4.75743e-05	0.938786	0.975881	0.0105812	0.186384	0.576862	0.0271561	0.25035	0.486476
hsa-miR-6847-5p	0.00366969	0.487555	0.890286	1.88814e-05	0.960454	0.984826	0.00465378	0.382622	0.754787	0.0531926	0.08083	0.334597
hsa-miR-6852-5p	0.0005407	0.806635	0.941853	0.030552	0.0746282	0.475338	0.0451206	0.00278661	0.232363	0.0848819	0.06601	0.303347
hsa-miR-6855-3p	0.000223067	0.864468	0.969337	0.00155324	0.6536	0.885818	0.00721895	0.26747	0.651166	0.10092	0.01566	0.154486
hsa-miR-6855-5p	0.0047836	0.432953	0.872957	0.00181643	0.630933	0.877764	0.00539153	0.338148	0.725057	0.0929223	0.03157	0.220346
hsa-miR-6866-5p	0.00766614	0.339764	0.847952	0.000997344	0.735324	0.911235	0.000802966	0.711975	0.897672	0.0325341	0.23066	0.468165
hsa-miR-6877-5p	0.00424314	0.427444	0.872957	6.19279e-05	0.923097	0.96989	0.0131791	0.126653	0.48669	0.167301	0.00396	0.102347
hsa-miR-6882-5p	0.0288073	0.0482441	0.610947	0.00518192	0.406561	0.760222	0.000406652	0.796931	0.938212	2.26855e-09	1	1
hsa-miR-6884-5p	0.0200298	0.096121	0.690379	0.00376935	0.471345	0.79584	0.015257	0.115836	0.46732	0.0330797	0.19355	0.43406
hsa-miR-6891-5p	0.0110348	0.277851	0.817187	0.00499152	0.490867	0.803945	0.00767103	0.193711	0.591172	0.0949048	0.05564	0.27702
hsa-miR-7-1-3p	0.00182593	0.653144	0.924639	0.00213486	0.638226	0.877764	0.0060035	0.284472	0.665742	0.0766269	0.0979	0.361123
hsa-miR-7-5p	5.81066e-05	0.937032	0.984531	0.00824762	0.366129	0.731318	0.00536711	0.303669	0.686164	0.0635683	0.14177	0.395799
hsa-miR-7113-5p	0.00327565	0.488095	0.890286	0.000701688	0.749035	0.916529	0.00217529	0.551993	0.819009	0	0.44021	0.60066
hsa-miR-7155-3p	0.0116257	0.191348	0.763175	0.00209315	0.57794	0.855652	0.00386514	0.430787	0.780906	0.042962	0.08427	0.33708
hsa-miR-7155-5p	0.0418643	0.0192661	0.528314	0.0331346	0.0400131	0.416515	0.0153162	0.112018	0.46732	0	1	1
hsa-miR-744-3p	0.00241047	0.591111	0.924639	0.00404003	0.495116	0.807274	0.000166246	0.867076	0.958309	0.00764029	0.38383	0.595328
hsa-miR-744-5p	0.0118646	0.233294	0.795244	0.00741331	0.356234	0.726901	0.0318955	0.0133954	0.277824	0.127972	0.01249	0.144799
hsa-miR-758-3p	0.00752269	0.38115	0.860417	0.0473303	0.0392752	0.416515	0.00324508	0.399269	0.769295	0.0162008	0.33489	0.544665
hsa-miR-760	0.0246629	0.0975545	0.690379	0.00663793	0.409009	0.760222	0.00270636	0.463915	0.791317	0.0941592	0.07463	0.32451
hsa-miR-7641	0.00650116	0.390327	0.872496	0.0163763	0.185374	0.589748	0.0139132	0.11683	0.46732	0	1	1
hsa-miR-766-3p	0.000265293	0.863326	0.969337	0.000101802	0.917463	0.966941	0.0123059	0.132933	0.493722	0.05536	0.12155	0.3768
hsa-miR-766-5p	0.0330142	0.0410313	0.601534	0.0147742	0.179861	0.584763	0.0245759	0.0276686	0.282468	0.169055	0.00211	0.0687257
hsa-miR-769-5p	0.00549578	0.437672	0.872957	0.00626359	0.423366	0.776302	0.000164493	0.860987	0.958309	0.0486147	0.18274	0.431013
hsa-miR-7704	0.00757718	0.333301	0.847952	0.0102838	0.266018	0.652643	0.000180627	0.862592	0.958309	0.0269747	0.24406	0.483875
hsa-miR-7705	0.00858233	0.256104	0.811239	0.00361179	0.460194	0.79584	0.0065972	0.302693	0.686164	0.0239124	0.21597	0.45314
hsa-miR-7706	0.0281884	0.0820679	0.690379	0.0239035	0.127055	0.517478	0.00364415	0.394565	0.764539	0.0497412	0.18132	0.430399
hsa-miR-7845-5p	0.0226327	0.098263	0.690379	0.00906742	0.305927	0.688335	1.8506e-05	0.955464	0.981674	3.57795e-08	1	1
hsa-miR-7849-3p	0.00043339	0.798502	0.940061	0.00116168	0.673489	0.894665	0.0348893	0.0151944	0.277824	0.109075	0.00733	0.125856
hsa-miR-7850-5p	0.0212132	0.10824	0.698453	0.0369641	0.0370911	0.416515	0.00875862	0.20671	0.599109	0.108001	0.02212	0.18229
hsa-miR-7854-3p	0.0146057	0.184303	0.763175	0.00360344	0.614904	0.871465	0.00192031	0.320485	0.709423	5.60453e-07	1	1
hsa-miR-7976	0.00743225	0.356354	0.847952	0.00205348	0.637323	0.877764	0.000671627	0.732288	0.906402	0.00425112	0.40905	0.60066
hsa-miR-8072	0.0197092	0.0692722	0.676888	0.000785088	0.715628	0.911235	7.02887e-05	0.913952	0.961759	0	1	1
hsa-miR-873-3p	0.0119428	0.270566	0.811239	0.0174548	0.216448	0.636681	0.00515008	0.28306	0.665742	0.00528398	0.4047	0.60066
hsa-miR-873-5p	0.00974544	0.30083	0.839868	0.00609655	0.477077	0.798406	0.000186075	0.801014	0.9408	0.129124	0.03504	0.230455
hsa-miR-874-3p	0.0236599	0.101267	0.690379	0.00378385	0.524851	0.825451	0.00913882	0.202243	0.591172	0.0309024	0.24391	0.483875
hsa-miR-877-5p	0.0405701	0.0223993	0.528314	0.00516122	0.425558	0.776302	0.0194317	0.0448406	0.348026	0.199768	0.00124	0.06422
hsa-miR-889-3p	0.0269514	0.0915569	0.690379	0.0802764	0.0113435	0.312571	0.0128881	0.0397311	0.347295	0.0389031	0.2317	0.468884
hsa-miR-9-3p	0.00686306	0.398813	0.872957	0.000890971	0.774365	0.930196	0.00154869	0.574798	0.82771	1.17987e-08	1	1
hsa-miR-9-5p	0.0106021	0.22707	0.786773	0.000362606	0.823026	0.947217	0.000920523	0.692948	0.88779	0.116859	0.0062	0.124097
hsa-miR-92a-1-5p	0.0268654	0.0644206	0.667632	0.00662175	0.365057	0.731318	0.00020014	0.856183	0.958309	0.0129626	0.3173	0.531944
hsa-miR-92a-3p	0.000148927	0.902315	0.979856	0.00304541	0.606301	0.870482	0.00182479	0.523926	0.814467	0	0.44238	0.60066
hsa-miR-92b-3p	0.00183083	0.662786	0.924639	0.00252085	0.62833	0.877764	0.00219281	0.499811	0.812045	0.041506	0.19235	0.43406
hsa-miR-92b-5p	0.0571791	0.00936042	0.528314	0.000449189	0.826289	0.947217	0.0172526	0.0511164	0.349636	0.164067	0.00697	0.125856
hsa-miR-93-3p	0.00150624	0.674087	0.924639	0.00876784	0.321422	0.694148	0.00144858	0.618669	0.861049	1.34951e-10	1	1
hsa-miR-93-5p	0.000360908	0.844492	0.966448	0.0325764	0.0730169	0.471166	5.48254e-05	0.918532	0.963613	0.0240271	0.29416	0.520226
hsa-miR-933	0.0100005	0.262589	0.811239	3.09411e-05	0.951091	0.98287	0.0339757	0.0168558	0.277824	0	1	1
hsa-miR-937-3p	0.0342638	0.0198362	0.528314	0.0144519	0.127898	0.517478	0.00209166	0.561418	0.825318	0.0287396	0.15357	0.413551
hsa-miR-939-5p	0.0233794	0.113152	0.714957	0.00839193	0.365496	0.731318	0.00823713	0.201891	0.591172	0.0498372	0.16203	0.418873
hsa-miR-942-3p	0.0136887	0.175872	0.763175	0.0546546	0.00728049	0.312571	0.0141847	0.1284	0.487921	0.0140754	0.31695	0.531944
hsa-miR-942-5p	0.000592685	0.796743	0.940061	0.000884617	0.760936	0.926125	0.012932	0.108903	0.46732	0.108072	0.01787	0.159541
hsa-miR-95-3p	0.00848527	0.346472	0.847952	0.000101733	0.922276	0.96989	0.0165547	0.0648755	0.392178	0.0376486	0.22715	0.465181
hsa-miR-96-5p	0.0110096	0.286968	0.828614	0.0130581	0.310956	0.68963	0.00257218	0.374852	0.749704	0.0320775	0.26658	0.498093
hsa-miR-98-3p	0.0010695	0.736541	0.924639	0.000593848	0.810696	0.941981	0.00141584	0.601047	0.844146	0.0183767	0.32882	0.540656
hsa-miR-98-5p	0.0499079	0.0167504	0.528314	0.034145	0.0553369	0.432464	0.00258721	0.491392	0.80351	0.063111	0.07067	0.318015
hsa-miR-99a-5p	3.47377e-05	0.950771	0.98496	0.000717342	0.786043	0.930196	0.00678053	0.262018	0.647005	0.0454431	0.15927	0.417528
hsa-miR-99b-3p	0.00558039	0.438947	0.872957	0.019795	0.207623	0.633991	0.000402828	0.710534	0.897672	0.0912838	0.10557	0.372216
hsa-miR-99b-5p	0.0217832	0.0895438	0.690379	0.000163308	0.885403	0.962493	0.00405946	0.348917	0.7276	0.241919	9e-05	0.02052

## Sheet: TMM-normalized data
microRNA	Age at sampling			BMI at recruitment			Regional Centre			Time to Centrifugation
	R2	p-value	pFDR	R2	p-value	pFDR	R2	p-value	pFDR	R2	p-value	pFDR
hsa-let-7a-3p	0.0001291	0.90595	0.973379	0.0414764	0.0423884	0.387696	0.000235853	0.803564	0.882596	0.023967	0.25583	0.50482
hsa-let-7a-5p	0.0329788	0.0626357	0.588116	0.00195481	0.685632	0.88366	0.0212426	0.00427989	0.0150125	0.0689176	0.12154	0.386667
hsa-let-7b-3p	6.55739e-06	0.978724	0.991774	0.0130036	0.256943	0.632792	0.0115643	0.0846029	0.168222	0	1	1
hsa-let-7b-5p	0.00482533	0.481394	0.86344	0.00904584	0.37185	0.712482	0.000916553	0.590915	0.714813	0.0246437	0.31108	0.533469
hsa-let-7c-5p	0.0161584	0.195573	0.737152	0.00012039	0.918386	0.972409	0.00453184	0.217757	0.358642	0.0512159	0.18608	0.463579
hsa-let-7d-3p	0.00568906	0.436975	0.848535	0.0152202	0.228791	0.619541	0.0206294	0.0158445	0.0444166	0.0368	0.19005	0.463579
hsa-let-7d-5p	0.0581226	0.0134272	0.431508	0.00762915	0.419862	0.7584	0.0267673	0.00227099	0.00913741	0.0412357	0.19453	0.465382
hsa-let-7e-3p	0.0140869	0.191106	0.737152	0.00246729	0.592413	0.849825	0.00795848	0.1817	0.306676	0.0324098	0.19075	0.463579
hsa-let-7e-5p	0.000369047	0.833272	0.96177	0.00873369	0.335901	0.694127	0.00939302	0.0628665	0.131904	0.223325	0.00096	0.05814
hsa-let-7f-1-3p	4.79778e-05	0.939891	0.980078	4.97005e-05	0.940364	0.974774	0.00357103	0.369592	0.514869	0.013208	0.35707	0.574673
hsa-let-7f-2-3p	0.00673107	0.369976	0.827316	0.00341765	0.532994	0.821592	0.0002081	0.828811	0.898426	0.0203183	0.28063	0.527227
hsa-let-7f-5p	0.0437926	0.0325534	0.555511	0.00208098	0.679868	0.88366	0.0206313	0.00483952	0.0166343	0.0424474	0.2117	0.470139
hsa-let-7g-3p	0.0163104	0.146011	0.711615	0.0128997	0.20248	0.600227	5.71204e-05	0.913085	0.953512	0.0152015	0.28463	0.527227
hsa-let-7g-5p	0.0375833	0.0450266	0.582866	0.000275504	0.87258	0.961103	0.0454165	0.00027428	0.00166024	0.0393358	0.18204	0.463579
hsa-let-7i-3p	0.0205258	0.135169	0.710655	0.00395833	0.532879	0.821592	0.00315369	0.361212	0.506592	0.0270403	0.24777	0.499541
hsa-let-7i-5p	0.00736202	0.385231	0.831224	0.0121924	0.302206	0.659369	0.0113296	0.0593925	0.125384	4.58712e-10	1	1
hsa-miR-1	0.0404601	0.0381711	0.555511	0.0128925	0.326098	0.68721	0.0129817	0.0119355	0.03474	0	1	1
hsa-miR-100-5p	2.6159e-05	0.956873	0.985303	0.0214607	0.216868	0.618935	0.00206842	0.247801	0.391446	5.34353e-09	1	1
hsa-miR-101-3p	0.000676729	0.789816	0.96177	0.0181942	0.192434	0.592904	0.00385009	0.29998	0.446226	3.46379e-09	1	1
hsa-miR-101-5p	0.00156305	0.63706	0.927698	0.000740999	0.745175	0.905328	0.00451739	0.338087	0.48278	0.0501508	0.09275	0.336789
hsa-miR-103a-3p	0.0104107	0.29021	0.791573	0.000567433	0.814778	0.937814	0.0213909	0.0157962	0.0444166	0.0319229	0.20756	0.468551
hsa-miR-106a-3p	0.00871942	0.312888	0.797829	0.0103362	0.284935	0.65516	0.00154022	0.544778	0.672724	0.0500022	0.12847	0.400125
hsa-miR-106a-5p	0.0107074	0.270452	0.790495	0.00776257	0.366162	0.710393	0.00861335	0.151478	0.264313	0	1	1
hsa-miR-106b-3p	0.0105333	0.229531	0.76283	0.000468558	0.800726	0.929761	0.0817949	9.14319e-06	0.000127631	0.130201	0.00335	0.0946656
hsa-miR-106b-5p	0.00540232	0.452631	0.851728	0.0082033	0.38568	0.726735	0.000900012	0.611959	0.734072	2.82082e-09	1	1
hsa-miR-107	0.0434104	0.0259635	0.542493	0.0160267	0.194716	0.594578	0.0131144	0.0759601	0.154174	0	1	1
hsa-miR-10a-3p	0.000371121	0.842623	0.96177	0.00583869	0.45557	0.782939	0.0172661	0.0304827	0.0736755	0.00816604	0.38946	0.599193
hsa-miR-10a-5p	0.00328455	0.527006	0.89131	0.00148093	0.677971	0.88366	0.0874477	1.76569e-06	3.8959e-05	0.11496	0.00888	0.141254
hsa-miR-10b-3p	0.0309249	0.0578888	0.588116	0.00799411	0.352343	0.710393	0.0397552	0.00125623	0.00569046	0.086533	0.04687	0.250462
hsa-miR-10b-5p	0.0127653	0.235682	0.76283	0.00159224	0.688583	0.88366	0.0608557	6.7281e-05	0.000561222	0.0329043	0.21145	0.470139
hsa-miR-1180-3p	0.0103351	0.298751	0.791573	0.00722178	0.417682	0.757811	0.000511804	0.692449	0.797365	0.0438935	0.23238	0.484704
hsa-miR-1185-1-3p	0.038366	0.0468679	0.582866	0.0755499	0.0129736	0.297294	0.0289824	0.000802523	0.00397772	5.56639e-07	1	1
hsa-miR-1185-2-3p	0.0627999	0.00841726	0.431508	0.00585834	0.447858	0.775722	0.00546827	0.232317	0.375201	0.0139832	0.34094	0.55924
hsa-miR-1197	0.0192169	0.146154	0.711615	0.103256	0.00118867	0.249386	0.00701659	0.166965	0.284798	0.0542009	0.11987	0.384935
hsa-miR-122-3p	0.00114063	0.719614	0.944709	0.0207191	0.139796	0.572106	0.0301948	0.00700985	0.0226167	0	1	1
hsa-miR-122-5p	0.00521963	0.451471	0.851728	0.0112206	0.291537	0.65516	0.0443779	0.000631514	0.00327239	0.0240218	0.28865	0.527227
hsa-miR-1224-5p	0.0062064	0.424359	0.847694	0.000755717	0.79628	0.929761	0.01537	0.0302013	0.0732543	0	1	1
hsa-miR-1228-5p	0.0142169	0.190997	0.737152	4.82155e-05	0.941962	0.974774	0.0638098	7.31784e-06	0.000108813	0.177403	0.00267	0.0895418
hsa-miR-1246	0.000515615	0.800492	0.96177	0.085912	0.00136406	0.249386	0.0936125	4.93149e-06	8.43285e-05	1.00508e-10	1	1
hsa-miR-1249	0.0128954	0.205554	0.737152	0.00020536	0.87581	0.961563	5.14707e-05	0.916341	0.955453	0	1	1
hsa-miR-1250-5p	0.000463678	0.80415	0.96177	0.00633968	0.366621	0.710393	0.0322885	0.00308582	0.0117964	0.191569	0.00071	0.055404
hsa-miR-1254	6.42489e-05	0.926845	0.978185	0.00151666	0.660095	0.88366	0.033465	0.00827318	0.0254903	0	0.44245	0.61174
hsa-miR-1255a	0.00258875	0.582508	0.906841	0.000316111	0.88244	0.965448	0.000559483	0.524236	0.654339	1.10357e-09	1	1
hsa-miR-1255b-5p	0.000873224	0.730564	0.944867	0.00821069	0.296379	0.65516	0.0265543	0.0200636	0.054894	3.17377e-10	1	1
hsa-miR-125a-3p	0.00862718	0.339615	0.819479	0.0067649	0.447027	0.775722	0.0252894	0.00157265	0.00673951	0.0971937	0.09432	0.337774
hsa-miR-125a-5p	0.00286203	0.529161	0.89131	0.000191562	0.871684	0.961103	0.0646035	3.66661e-05	0.00035828	0.188826	0.00034	0.0361543
hsa-miR-125b-1-3p	0.00442486	0.492017	0.866322	0.0136243	0.256023	0.632792	0.0171931	0.0225566	0.0598011	0.0737586	0.10267	0.35629
hsa-miR-125b-2-3p	0.000903835	0.749263	0.950827	0.000148133	0.900763	0.965448	0.0211342	0.0243175	0.0626381	5.2055e-08	1	1
hsa-miR-125b-5p	7.5754e-05	0.925779	0.978185	0.000426521	0.830185	0.940144	0.0547108	0.00023632	0.00146948	0.0470166	0.12527	0.39486
hsa-miR-126-3p	0.00126116	0.680362	0.943951	0.00370268	0.482953	0.799855	0.0856714	5.13547e-06	8.56746e-05	0.127094	0.00483	0.113921
hsa-miR-126-5p	0.000260646	0.865352	0.971923	0.0676471	0.008661	0.295719	0.106094	3.67659e-08	1.93445e-06	0.0750842	0.05829	0.282367
hsa-miR-1260b	0.00902829	0.318585	0.797829	0.00638866	0.421333	0.7584	0.0106981	0.0968116	0.18759	0.0356591	0.2185	0.477419
hsa-miR-1262	0.027866	0.0827796	0.596013	0.00632362	0.434589	0.764925	0.0155487	0.0412178	0.0942909	0.0145444	0.34006	0.559137
hsa-miR-127-3p	0.00567413	0.412279	0.846843	0.0385344	0.0962529	0.500115	0.0162631	0.000638286	0.00328261	0.0462018	0.24235	0.491891
hsa-miR-127-5p	0.0121595	0.266819	0.790061	0.0261249	0.14432	0.573925	0.0223955	0.0039782	0.0143215	2.3144e-06	1	1
hsa-miR-1270	0.000168039	0.89474	0.973379	0.0069021	0.426343	0.758442	0.00238205	0.409077	0.54757	6.47265e-08	1	1
hsa-miR-1271-5p	0.00139411	0.683349	0.944264	0.00383084	0.510225	0.813506	0.000248276	0.814155	0.885345	0	0.44392	0.61174
hsa-miR-1273c	0.00582777	0.308551	0.797829	0.00801948	0.229873	0.619541	2.55415e-09	0.999449	0.999449	0	1	1
hsa-miR-1273h-3p	0.00276914	0.566271	0.903089	0.00108047	0.726588	0.904545	0.016826	0.0415557	0.0947469	0.086475	0.03158	0.218189
hsa-miR-1273h-5p	0.00223229	0.573682	0.904144	0.0103632	0.226664	0.619541	0.00355233	0.399159	0.540492	0.029829	0.19134	0.463579
hsa-miR-1277-3p	0.00358327	0.50776	0.874831	0.0185435	0.140713	0.572106	0.0510866	0.000772888	0.0038588	0	1	1
hsa-miR-1277-5p	0.0121559	0.201512	0.737152	0.0329942	0.0366425	0.38089	0.0819133	1.63748e-05	0.000189837	0.0799125	0.03279	0.222063
hsa-miR-1278	0.00126848	0.706115	0.944709	0.000726155	0.783607	0.929297	0.00105181	0.613893	0.734072	0.00496782	0.40448	0.610738
hsa-miR-128-1-5p	0.00010097	0.901415	0.973379	0.00016368	0.874649	0.961563	0.00134747	0.610268	0.733608	0.0109361	0.31895	0.540948
hsa-miR-128-3p	0.00115575	0.710994	0.944709	2.61841e-05	0.956586	0.974774	0.0296997	0.00660953	0.0215477	0.0873584	0.02926	0.211176
hsa-miR-1284	0.00101735	0.740566	0.946817	0.0280856	0.0970384	0.500115	1.18107e-05	0.955771	0.978664	4.09126e-07	1	1
hsa-miR-1287-5p	0.0254005	0.102307	0.6794	0.0713004	0.019275	0.347272	0.0150225	0.00714698	0.0228436	1.61606e-10	1	1
hsa-miR-1288-3p	0.00136055	0.659163	0.928141	0.00517473	0.392947	0.730369	0.00318529	0.42883	0.566022	1.35636e-07	1	1
hsa-miR-129-5p	0.0289787	0.0721767	0.588116	0.0136912	0.236726	0.619541	0.0327984	0.00388563	0.0141371	0.0274577	0.23314	0.484704
hsa-miR-1291	0.00557202	0.388228	0.83244	0.00484665	0.426901	0.758442	0.00199821	0.52389	0.654339	3.63303e-08	1	1
hsa-miR-1292-5p	0.00587952	0.424648	0.847694	0.0134231	0.250343	0.631861	0.00154798	0.527407	0.657097	0	0.44294	0.61174
hsa-miR-1294	0.00331072	0.560476	0.903089	0.00295993	0.611659	0.864411	0.0150987	0.0273125	0.0676874	0.0264367	0.28781	0.527227
hsa-miR-1296-5p	0.000392541	0.821616	0.96177	0.0232053	0.0879472	0.478576	3.65353e-05	0.930663	0.966414	0	1	1
hsa-miR-1301-3p	0.0121434	0.237304	0.76283	7.00643e-05	0.93267	0.974774	0.0219785	0.00661552	0.0215477	0.167438	0.00566	0.123724
hsa-miR-1304-5p	0.00911058	0.317026	0.797829	0.031482	0.0762526	0.474074	0.0329118	0.00205939	0.00833504	0.0843924	0.06426	0.295222
hsa-miR-1306-3p	0.00176158	0.659469	0.928141	0.0162115	0.198788	0.600227	0.000193917	0.82445	0.895117	0.0295663	0.25799	0.505631
hsa-miR-1306-5p	0.00123099	0.709426	0.944709	0.00954333	0.317272	0.677965	0.00475225	0.285926	0.434608	1.33208e-08	1	1
hsa-miR-1307-3p	0.00590678	0.419328	0.847694	0.0121585	0.272679	0.647613	0.0663506	6.19786e-06	9.74277e-05	0.107818	0.02705	0.207708
hsa-miR-1307-5p	0.00114139	0.73381	0.944867	0.00199715	0.687538	0.88366	0.00102693	0.530082	0.659229	0.0263316	0.28409	0.527227
hsa-miR-130a-3p	0.0062442	0.417018	0.847694	0.000308727	0.865132	0.961103	0.0148928	0.0421723	0.0952008	2.24906e-09	1	1
hsa-miR-130b-3p	0.00997622	0.29264	0.791573	0.00474047	0.487164	0.802941	0.000137022	0.854091	0.91281	1.62456e-10	1	1
hsa-miR-130b-5p	0.00198602	0.621948	0.927698	0.000695268	0.775231	0.923794	0.0397322	0.00140463	0.00611953	0.122173	0.00792	0.139302
hsa-miR-132-3p	0.0208835	0.107475	0.700125	0.0297059	0.0599802	0.435011	0.11927	3.62839e-08	1.93445e-06	0.0975438	0.02385	0.203409
hsa-miR-132-5p	0.000567471	0.798907	0.96177	0.0272462	0.0873635	0.478576	0.0664775	6.62355e-05	0.000559322	0.00167366	0.42913	0.61174
hsa-miR-1323	0.000182339	0.882607	0.973379	0.00072879	0.773076	0.923719	0.00792603	0.159456	0.274559	0.100762	0.04918	0.254842
hsa-miR-133a-3p	6.59029e-05	0.934833	0.980078	0.00237771	0.667506	0.88366	0.000761695	0.57082	0.696249	0	0.44366	0.61174
hsa-miR-134-5p	0.0029105	0.546395	0.898537	0.0210418	0.22946	0.619541	0.0231704	1.45119e-05	0.00017114	0.0108442	0.39236	0.599193
hsa-miR-1343-3p	0.000155559	0.894137	0.973379	0.000589607	0.801827	0.929761	0.0549861	0.000218275	0.00140849	0.0445744	0.16532	0.437549
hsa-miR-135a-5p	0.000148539	0.894742	0.973379	0.0187488	0.147729	0.577409	0.00304405	0.37799	0.522552	0.100717	0.04115	0.24033
hsa-miR-136-3p	0.0075187	0.358876	0.820974	0.0757203	0.016758	0.337131	0.023588	0.000163135	0.0011048	0.0542394	0.19527	0.465382
hsa-miR-136-5p	0.000137429	0.901234	0.973379	0.0823953	0.00901639	0.295719	0.0509536	2.17061e-07	7.06999e-06	0.119455	0.05467	0.275198
hsa-miR-139-3p	0.0161847	0.169805	0.718353	0.00011477	0.913064	0.970634	0.0526496	3.0549e-05	0.000307287	0.167073	0.00192	0.08208
hsa-miR-139-5p	0.0034002	0.555924	0.903089	0.0114705	0.318776	0.677965	0.0443317	0.00017336	0.00116253	1.4305e-07	1	1
hsa-miR-140-3p	0.000378074	0.827602	0.96177	2.7957e-05	0.953555	0.974774	0.0344828	0.0032934	0.0123098	0.126157	0.00946	0.14706
hsa-miR-140-5p	0.00434922	0.475847	0.863341	0.00103184	0.736155	0.904545	0.0161811	0.0540008	0.115427	0.00251357	0.42293	0.61174
hsa-miR-141-3p	0.000493007	0.817663	0.96177	0.000367453	0.849522	0.952578	0.0291566	0.00542733	0.0183777	0.0228695	0.28271	0.527227
hsa-miR-142-3p	0.00316619	0.561518	0.903089	0.0330818	0.0750107	0.474074	0.00453962	0.253619	0.396477	0.0516704	0.16745	0.439778
hsa-miR-142-5p	0.00659786	0.347278	0.819479	0.00331792	0.508671	0.813506	0.0387573	0.00201416	0.0082496	0.147004	0.00605	0.123724
hsa-miR-143-3p	0.00802366	0.319727	0.797829	0.000154911	0.891933	0.965448	0.0214023	0.0246652	0.0631873	0.0835117	0.13456	0.40542
hsa-miR-143-5p	0.00914263	0.310469	0.797829	0.0378053	0.0462283	0.410652	0.00044741	0.740478	0.836715	0.0270206	0.23993	0.491354
hsa-miR-144-3p	0.000251679	0.871437	0.973379	0.0276401	0.110867	0.530303	0.00261716	0.385909	0.528951	0	1	1
hsa-miR-144-5p	0.00648911	0.405157	0.838263	0.00414372	0.533314	0.821592	0.0227077	0.00753499	0.0236419	0.0848324	0.0785	0.31428
hsa-miR-145-3p	0.015635	0.188976	0.737152	0.000168994	0.896287	0.965448	0.00606023	0.21774	0.358642	0	0.44539	0.61174
hsa-miR-145-5p	0.00263025	0.549545	0.899842	1.96699e-05	0.959097	0.974774	0.0598158	7.83786e-05	0.000623383	0.178383	0.00173	0.078888
hsa-miR-1468-5p	0.00454479	0.437864	0.848535	0.00560323	0.397605	0.735031	0.0575979	5.86084e-05	0.000507445	0.19648	0.00073	0.055404
hsa-miR-146a-5p	0.000131374	0.908137	0.973379	0.0123205	0.307006	0.662436	0.02102	0.00746307	0.0235242	0.017903	0.35491	0.573897
hsa-miR-146b-3p	0.0023271	0.594295	0.910433	0.0121593	0.234192	0.619541	0.00492052	0.300094	0.446226	0	0.44126	0.61174
hsa-miR-146b-5p	0.000109925	0.915108	0.973459	0.00473009	0.515232	0.8139	0.0158688	0.0258095	0.0657501	0.0413665	0.20143	0.467044
hsa-miR-147b	0.00198667	0.619099	0.927698	0.0111013	0.247039	0.628651	0.00412542	0.337482	0.48278	0.0545293	0.08518	0.320879
hsa-miR-148a-3p	0.00248345	0.566932	0.903089	0.0142887	0.172699	0.577545	0.0355098	0.0050419	0.0171939	0.0749626	0.07539	0.309561
hsa-miR-148a-5p	0.017364	0.153089	0.711615	5.60912e-06	0.980094	0.989647	0.0198581	0.0269055	0.0669212	0.0726792	0.08213	0.315601
hsa-miR-148b-3p	0.000159558	0.889788	0.973379	0.04432	0.0240605	0.353055	0.000619271	0.711682	0.814752	2.276e-10	1	1
hsa-miR-148b-5p	0.00541271	0.435998	0.848535	0.0106125	0.294167	0.65516	3.08841e-05	0.931091	0.966414	0	1	1
hsa-miR-150-3p	0.0146932	0.221459	0.76283	0.0562468	0.0330455	0.38089	0.0163915	0.0110547	0.0328758	1.86322e-07	0.44214	0.61174
hsa-miR-150-5p	0.0136741	0.182165	0.737152	0.0112405	0.232839	0.619541	0.0126798	0.0758696	0.154174	0.144119	0.00534	0.121752
hsa-miR-151a-3p	0.000189233	0.878092	0.973379	0.00794303	0.330718	0.690835	0.0927838	6.00407e-07	1.46671e-05	0.137814	0.00651	0.12388
hsa-miR-151a-5p	0.00833873	0.236236	0.76283	0.0103926	0.18301	0.582228	0.00798018	0.218121	0.358642	0.0186269	0.20678	0.468551
hsa-miR-152-3p	0.00593004	0.414612	0.847694	0.0167306	0.20239	0.600227	0.072057	4.04774e-07	1.02543e-05	0.150437	0.00835	0.139302
hsa-miR-1538	3.07043e-05	0.952103	0.985232	4.95566e-05	0.940864	0.974774	0.000812297	0.667849	0.776885	0.00471034	0.39944	0.604462
hsa-miR-154-5p	0.00534224	0.460623	0.851747	0.0140752	0.270763	0.647613	0.00924415	0.084167	0.167843	9.3477e-07	1	1
hsa-miR-155-5p	0.000759071	0.768362	0.957954	0.0066783	0.396962	0.735031	0.00296442	0.39162	0.533604	0.0579108	0.11139	0.367618
hsa-miR-15a-5p	0.00133377	0.697249	0.944709	0.00773574	0.365398	0.710393	0.0061915	0.224767	0.366923	0.00710517	0.38211	0.593777
hsa-miR-15b-3p	9.48774e-05	0.91294	0.973459	0.000436516	0.817159	0.937814	0.00670413	0.205412	0.341024	0.11111	0.02214	0.20286
hsa-miR-15b-5p	0.024456	0.0936428	0.646987	0.0131783	0.235319	0.619541	0.0450269	0.000614688	0.0032342	0.0751392	0.04389	0.24033
hsa-miR-16-2-3p	0.0019558	0.637661	0.927698	0.000119069	0.91053	0.970257	5.98381e-05	0.904488	0.945978	0.0253748	0.25038	0.50098
hsa-miR-16-5p	0.0106051	0.209075	0.737152	2.5077e-05	0.950979	0.974774	0.0200569	0.0410918	0.0942909	0.0821308	0.01688	0.1881
hsa-miR-17-3p	0.000182999	0.889389	0.973379	0.0214567	0.15404	0.577545	0.000927626	0.614633	0.734072	0	0.44364	0.61174
hsa-miR-17-5p	0.00852573	0.313242	0.797829	0.0273571	0.0785578	0.474074	0.00012284	0.868525	0.920301	1.8644e-07	1	1
hsa-miR-181a-2-3p	0.00535979	0.437609	0.848535	0.00600834	0.435104	0.764925	0.0065628	0.155793	0.269097	0.131868	0.01654	0.1881
hsa-miR-181a-3p	0.000589136	0.804775	0.96177	0.0186534	0.207697	0.604106	0.00412411	0.209631	0.347185	0.0766498	0.13209	0.405155
hsa-miR-181a-5p	0.000670087	0.794927	0.96177	0.00415042	0.5626	0.830536	9.35322e-05	0.851484	0.91281	0	1	1
hsa-miR-181b-5p	0.000450463	0.830099	0.96177	0.000603751	0.825302	0.938825	0.00233768	0.331408	0.477227	0.0470496	0.22027	0.477419
hsa-miR-181c-3p	1.00553e-05	0.971874	0.988666	0.0199944	0.121672	0.545515	0.00508431	0.280512	0.427328	0.0701628	0.10159	0.35629
hsa-miR-181c-5p	0.00126209	0.692098	0.944709	0.0114106	0.243395	0.623528	0.010235	0.138076	0.245948	7.09906e-08	1	1
hsa-miR-181d-5p	0.0223725	0.078757	0.588116	0.000507581	0.793161	0.929761	0.00113172	0.634613	0.752297	0	1	1
hsa-miR-182-5p	0.00683934	0.403939	0.838263	0.000222248	0.895598	0.965448	0.0256923	0.0010436	0.00485595	0	1	1
hsa-miR-183-3p	0.00950109	0.262428	0.786062	0.00240671	0.578081	0.840621	0.00530068	0.297234	0.445851	7.95783e-09	1	1
hsa-miR-183-5p	0.0103552	0.299896	0.791573	0.00216139	0.687153	0.88366	0.0158858	0.00619065	0.0204561	0	0.44527	0.61174
hsa-miR-184	0.00440623	0.438599	0.848535	0.00530836	0.400404	0.73821	0.00466763	0.332335	0.477557	0	1	1
hsa-miR-185-3p	0.00719682	0.367809	0.827316	0.00745225	0.37691	0.71613	0.0154166	0.0530273	0.114059	0.0150207	0.32119	0.540948
hsa-miR-185-5p	0.00164708	0.68009	0.943951	0.00457964	0.521803	0.816735	0.00458436	0.236766	0.381054	0.02606	0.28756	0.527227
hsa-miR-186-5p	4.02923e-06	0.983464	0.993633	0.00896249	0.354442	0.710393	0.0337965	0.00180938	0.00754646	0.0555293	0.12524	0.39486
hsa-miR-188-5p	0.000370997	0.831474	0.96177	0.00695079	0.366192	0.710393	0.0294098	0.00732893	0.0232085	0.0971226	0.01927	0.19646
hsa-miR-18a-3p	0.00296145	0.571159	0.903089	0.000770922	0.783213	0.929297	5.95278e-05	0.90139	0.944182	9.68909e-09	1	1
hsa-miR-18a-5p	0.0142898	0.193448	0.737152	0.0146552	0.200925	0.600227	0.00429013	0.325096	0.472114	0	1	1
hsa-miR-18b-3p	0.00188367	0.64242	0.927698	4.31595e-05	0.94586	0.974774	0.0056403	0.249915	0.392493	0	1	1
hsa-miR-18b-5p	0.00039541	0.828254	0.96177	2.75558e-05	0.955542	0.974774	0.0260844	0.0153639	0.043719	0	1	1
hsa-miR-1908-5p	0.0721119	0.00471881	0.431508	0.000211693	0.889826	0.965448	0.0766222	1.72735e-07	5.90755e-06	0.101825	0.02711	0.207708
hsa-miR-190a-5p	0.0196214	0.128338	0.704355	0.00496399	0.45857	0.784155	0.00487503	0.292579	0.441775	0	0.44023	0.61174
hsa-miR-190b	0.0526888	0.0120837	0.431508	0.0177084	0.158184	0.577545	0.0420179	0.00161148	0.00680402	0.0430707	0.13368	0.40542
hsa-miR-191-3p	0.0164163	0.166716	0.718353	0.0117286	0.256751	0.632792	0.00596337	0.2386	0.382207	0.0216458	0.27736	0.527227
hsa-miR-191-5p	0.00863967	0.323308	0.798349	0.00105627	0.739111	0.904545	0.0161307	0.0475542	0.104589	0.0212168	0.28809	0.527227
hsa-miR-192-5p	0.000934715	0.7432	0.948412	0.000101729	0.916566	0.971986	0.0105125	0.115535	0.213945	0.0175713	0.30525	0.533469
hsa-miR-193a-5p	0.00911125	0.304866	0.795909	0.0600525	0.0105529	0.295719	0.0180609	0.0401482	0.0926474	8.82974e-09	1	1
hsa-miR-193b-3p	0.000614801	0.766313	0.957954	0.000770952	0.740831	0.904872	0.0167241	0.069226	0.142622	1.4143e-09	1	1
hsa-miR-193b-5p	0.0159722	0.16452	0.718353	0.0310053	0.0579288	0.430688	0.0190649	0.0348608	0.0829676	0.0589117	0.10518	0.35629
hsa-miR-194-3p	0.00142951	0.650581	0.927698	0.0638017	0.00258625	0.294832	0.0136432	0.0964202	0.187362	0.042999	0.1215	0.386667
hsa-miR-194-5p	0.031735	0.0366661	0.555511	0.00131049	0.672921	0.88366	0.00618334	0.261619	0.406699	0.0310774	0.1703	0.44291
hsa-miR-195-3p	0.0173091	0.137144	0.710655	0.0028862	0.549015	0.830536	0.0794174	1.67978e-05	0.000191495	0.0766488	0.03831	0.236072
hsa-miR-195-5p	0.00294858	0.551516	0.900327	0.000921807	0.744463	0.905328	0.0479991	0.000653924	0.00331322	0.0756457	0.0581	0.282367
hsa-miR-196a-5p	0.00486927	0.475812	0.863341	0.0112801	0.359495	0.710393	0.00259429	0.2551	0.397468	1.8116e-10	1	1
hsa-miR-196b-5p	0.0021778	0.633121	0.927698	0.0189546	0.185138	0.583567	0.00310508	0.348814	0.493973	0	1	1
hsa-miR-197-3p	0.00711232	0.391861	0.834994	0.015755	0.236684	0.619541	0.00306101	0.327977	0.474875	0.02722	0.28588	0.527227
hsa-miR-197-5p	0.0186908	0.0699886	0.588116	0.0015774	0.595581	0.852255	0.00423834	0.372891	0.51841	4.12979e-10	1	1
hsa-miR-1976	0.000941831	0.754925	0.9511	0.0194009	0.184932	0.583567	0.00287736	0.357379	0.503456	0.00329091	0.4187	0.61174
hsa-miR-199a-3p	0.0289213	0.0732588	0.588116	0.0188049	0.168115	0.577545	0.000226438	0.811947	0.885345	2.35576e-09	1	1
hsa-miR-199a-5p	0.00690281	0.400286	0.838263	0.0642423	0.0173691	0.339441	0.0449432	0.000114284	0.000834414	0.0313702	0.2559	0.50482
hsa-miR-199b-3p	0.0260639	0.0888606	0.633132	0.0167618	0.192172	0.592904	0.000126365	0.859101	0.915304	0.0057162	0.41034	0.61174
hsa-miR-199b-5p	0.00013317	0.890881	0.973379	0.000828465	0.734052	0.904545	0.0616669	4.55264e-05	0.000409737	0.208995	0.00265	0.0895418
hsa-miR-19a-3p	0.00411093	0.497755	0.866322	0.0257074	0.102625	0.509952	1.4024e-06	0.985274	0.992529	2.23017e-07	1	1
hsa-miR-19b-3p	0.00171955	0.657774	0.928141	0.0213078	0.13155	0.556169	0.00136373	0.571046	0.696249	2.5328e-09	1	1
hsa-miR-200a-3p	0.0191719	0.143264	0.711615	0.00384213	0.532088	0.821592	0.101662	7.23291e-08	2.91018e-06	0.0835697	0.04197	0.24033
hsa-miR-200a-5p	0.0526588	0.00631814	0.431508	0.0110406	0.211681	0.608919	0.0304151	0.0113809	0.0334101	0.0651878	0.04549	0.245001
hsa-miR-200b-3p	5.74485e-05	0.938636	0.980078	0.000407412	0.848541	0.952578	0.0166401	0.0261118	0.0657501	0	1	1
hsa-miR-200b-5p	0.0140147	0.168671	0.718353	0.0228664	0.0805111	0.474074	0.0877281	1.1825e-05	0.000144434	0.0540382	0.08045	0.315601
hsa-miR-200c-3p	1.38349e-07	0.996787	0.998246	0.00198227	0.63883	0.874719	0.032626	0.00413321	0.0146615	0.0851279	0.04337	0.24033
hsa-miR-203a	0.00149061	0.698177	0.944709	0.0216635	0.181639	0.580566	0.0171151	0.0130325	0.0376127	2.13138e-09	1	1
hsa-miR-204-3p	0.0274135	0.0671873	0.588116	0.0107183	0.263536	0.64075	0.0309682	0.00574269	0.0192549	0.0942962	0.02733	0.207708
hsa-miR-204-5p	0.012701	0.222625	0.76283	0.00979201	0.298436	0.65516	0.0257002	0.0106499	0.0319498	0.0852558	0.03922	0.239522
hsa-miR-205-5p	0.000316481	0.842188	0.96177	0.0047323	0.447968	0.775722	0.00168057	0.544867	0.672724	0.0412375	0.18784	0.463579
hsa-miR-206	0.0188034	0.136398	0.710655	0.00268218	0.603892	0.860546	0.066942	3.60404e-07	9.75248e-06	0.196454	0.00615	0.123724
hsa-miR-208b-3p	0.00837474	0.301624	0.791573	0.00458377	0.473257	0.79274	0.0083716	0.069175	0.142622	0.271876	0.00081	0.055404
hsa-miR-20a-3p	0.00998772	0.223968	0.76283	0.00109564	0.688221	0.88366	0.000232721	0.831899	0.900346	0	1	1
hsa-miR-20a-5p	0.0110914	0.272995	0.790495	0.0293877	0.089085	0.479797	2.7005e-05	0.933303	0.967242	6.30987e-11	0.44289	0.61174
hsa-miR-20b-5p	0.0183808	0.141767	0.711615	0.00469612	0.471947	0.79274	0.00126405	0.591497	0.714813	2.2053e-07	1	1
hsa-miR-21-3p	0.00768186	0.354273	0.819479	0.0164704	0.192056	0.592904	0.000114701	0.867068	0.920301	0.00639513	0.38984	0.599193
hsa-miR-21-5p	0.00353202	0.523224	0.890261	0.0319254	0.0652683	0.451715	0.0593335	2.94974e-05	0.000301138	0.129244	0.0135	0.1881
hsa-miR-210-3p	0.0175618	0.163842	0.718353	0.00440191	0.511522	0.813676	0.000111618	0.852323	0.91281	0.113369	0.11394	0.367618
hsa-miR-2110	0.00318658	0.561602	0.903089	0.0546691	0.0222533	0.353055	0.00828658	0.130323	0.2352	0.0137505	0.35235	0.572464
hsa-miR-2115-3p	0.0201878	0.126916	0.704355	0.0152563	0.202708	0.600227	0.0598706	3.90193e-05	0.000361144	0.111295	0.04258	0.24033
hsa-miR-2115-5p	0.00957698	0.31849	0.797829	0.0210704	0.166712	0.577545	0.0454152	0.000257064	0.00158407	0.00147999	0.43476	0.61174
hsa-miR-212-5p	0.0134745	0.178142	0.729637	0.0114471	0.21717	0.618935	0.0587895	0.000262926	0.00160573	0.0910054	0.07661	0.311912
hsa-miR-214-3p	0.00379437	0.49679	0.866322	0.0157454	0.174486	0.577545	0.0651713	0.000114671	0.000834414	0.0334203	0.18994	0.463579
hsa-miR-214-5p	2.62576e-05	0.955469	0.985303	0.00718848	0.366371	0.710393	0.0265992	0.0117271	0.0342791	0.0632305	0.10453	0.35629
hsa-miR-215-5p	0.000527193	0.81139	0.96177	4.16711e-06	0.98386	0.989647	0.0534488	0.000140248	0.000978873	0.0394551	0.20143	0.467044
hsa-miR-216b-5p	0.000436887	0.829895	0.96177	0.0373832	0.0595477	0.435011	0.000145752	0.841691	0.908071	0	1	1
hsa-miR-217	0.000355422	0.832682	0.96177	0.000133296	0.898412	0.965448	0.0148304	0.0681124	0.141608	0.0637056	0.07548	0.309561
hsa-miR-218-5p	0.000216309	0.871569	0.973379	0.01897	0.252808	0.632792	0.00158894	0.262729	0.407498	2.73999e-09	1	1
hsa-miR-219a-1-3p	0.00203546	0.583348	0.906841	0.0351182	0.0234195	0.353055	0.00272803	0.466323	0.601821	0.0090453	0.34767	0.566205
hsa-miR-22-3p	0.0274237	0.077946	0.588116	0.0115899	0.271477	0.647613	0.00319865	0.380215	0.524325	0	1	1
hsa-miR-22-5p	0.0135594	0.201177	0.737152	0.00980577	0.287731	0.65516	0.00366092	0.361428	0.506592	0.0416055	0.15529	0.429789
hsa-miR-221-3p	0.00468794	0.482214	0.86344	0.00889235	0.361736	0.710393	0.00837785	0.120218	0.219876	0.0362511	0.25725	0.505629
hsa-miR-221-5p	0.00206713	0.604052	0.917553	0.0187999	0.121692	0.545515	0.023604	0.0183297	0.050759	0.112702	0.02376	0.203409
hsa-miR-222-3p	0.00277533	0.581704	0.906841	0.00875566	0.348781	0.710019	0.00335324	0.346236	0.491339	0.0473843	0.14628	0.416898
hsa-miR-222-5p	0.00102558	0.723866	0.944709	0.0077299	0.341435	0.701326	0.088809	2.81152e-06	5.49451e-05	0.0847132	0.06161	0.288639
hsa-miR-223-3p	0.00340582	0.488731	0.866322	9.17588e-06	0.971317	0.985728	0.0648922	0.000116759	0.000835388	0.116258	0.01504	0.1881
hsa-miR-223-5p	0.0175806	0.15194	0.711615	0.0328901	0.0567485	0.430688	0.0262191	0.0129449	0.0375183	0.0290543	0.27313	0.526256
hsa-miR-224-5p	0.00124862	0.703273	0.944709	0.00644943	0.472421	0.79274	0.0579071	7.52683e-09	5.88222e-07	0.142218	0.01914	0.19646
hsa-miR-2277-5p	0.0063268	0.2957	0.791573	0.00284049	0.476339	0.79274	0.0195295	0.049386	0.107923	0	0.02298	0.203409
hsa-miR-2355-3p	0.0313336	0.0674643	0.588116	0.007939	0.38785	0.726819	0.000300827	0.773527	0.861894	0	1	1
hsa-miR-2355-5p	0.00514327	0.407352	0.839244	0.000958759	0.723551	0.904545	0.000794664	0.687441	0.792934	0.00740152	0.38159	0.593777
hsa-miR-23a-3p	0.00582605	0.391349	0.834994	0.00674919	0.365685	0.710393	0.0641242	3.84723e-05	0.000361144	0.144815	0.01681	0.1881
hsa-miR-23a-5p	0.0191365	0.12752	0.704355	0.0454371	0.0214204	0.353055	0.0583204	0.000224696	0.00143638	0.047865	0.13514	0.40542
hsa-miR-23b-3p	0.0151596	0.151821	0.711615	0.00244909	0.567232	0.830806	0.0271588	0.010436	0.031585	0.144415	0.01149	0.170851
hsa-miR-23b-5p	0.00013413	0.897016	0.973379	0.0180161	0.139148	0.572106	0.0210166	0.0287348	0.0704466	0.067653	0.05512	0.275198
hsa-miR-24-1-5p	0.00286543	0.516291	0.881787	0.00136862	0.652223	0.883407	0.0526674	0.000520919	0.00280558	0.136084	0.00102	0.05814
hsa-miR-24-2-5p	0.0192661	0.128496	0.704355	0.00370587	0.516924	0.814691	1.96718e-05	0.947275	0.975132	5.32158e-09	1	1
hsa-miR-24-3p	0.0277978	0.0609399	0.588116	0.0155227	0.170301	0.577545	8.36583e-06	0.966424	0.980314	0	1	1
hsa-miR-25-3p	0.000104594	0.910069	0.973379	0.000818731	0.756951	0.916574	0.0487333	0.00098672	0.00462272	0.0132776	0.32351	0.541788
hsa-miR-25-5p	0.0495052	0.0138789	0.431508	0.0213967	0.114755	0.541327	0.0385472	0.00248399	0.00993594	0.0650097	0.07093	0.30902
hsa-miR-26a-1-3p	0.0153638	0.153975	0.711615	0.0341041	0.0361093	0.38089	0.0532755	0.000829154	0.00405101	0.00699678	0.37119	0.58636
hsa-miR-26a-2-3p	0.00303852	0.545708	0.898537	0.026679	0.0804014	0.474074	0.00959242	0.144367	0.253198	0.00594647	0.39251	0.599193
hsa-miR-26a-5p	0.0120302	0.224936	0.76283	0.0348021	0.0427917	0.387696	0.010405	0.126482	0.229479	0.0409044	0.14117	0.414097
hsa-miR-26b-3p	0.00259776	0.592537	0.910433	0.00171031	0.676933	0.88366	0.000727022	0.663244	0.775485	0.0501239	0.18176	0.463579
hsa-miR-26b-5p	0.030084	0.0774858	0.588116	0.00389505	0.559443	0.830536	0.0140619	0.0364857	0.0851747	9.46428e-08	1	1
hsa-miR-27a-3p	0.0226281	0.123725	0.704355	0.000532245	0.827648	0.938825	0.00740519	0.121255	0.221169	0.0557597	0.19608	0.46569
hsa-miR-27a-5p	0.00509809	0.45437	0.851728	0.0420513	0.0397027	0.382488	0.0534987	0.000103525	0.000778144	0.0724151	0.10266	0.35629
hsa-miR-27b-3p	1.01421e-05	0.974212	0.988666	0.0139588	0.29318	0.65516	0.0207772	0.00266318	0.010469	0.0483939	0.20437	0.46798
hsa-miR-27b-5p	0.00100039	0.711146	0.944709	0.0181296	0.124119	0.549622	0.0277504	0.00321687	0.0120898	0.257614	3e-05	0.02052
hsa-miR-28-3p	0.00206307	0.638407	0.927698	0.00524073	0.479557	0.796157	0.0304064	0.002582	0.0102086	0.0739258	0.10338	0.35629
hsa-miR-28-5p	1.8774e-05	0.960814	0.985303	0.0131919	0.199855	0.600227	0.0550066	0.000158939	0.00108714	0.149056	0.00361	0.0949708
hsa-miR-296-5p	0.00282179	0.591864	0.910433	0.000311575	0.872184	0.961103	0.00845363	0.078293	0.157972	0.0399618	0.26803	0.520831
hsa-miR-29a-3p	0.00345121	0.539731	0.897227	0.0156256	0.220006	0.619541	0.00674445	0.140786	0.248831	0.114029	0.04271	0.24033
hsa-miR-29b-1-5p	0.00574827	0.373744	0.827316	0.00124889	0.681136	0.88366	0.10817	1.83049e-06	3.91268e-05	0.00376794	0.41751	0.61174
hsa-miR-29b-2-5p	0.00241232	0.5679	0.903089	0.00020315	0.868939	0.961103	0.0192034	0.0351763	0.0829676	0.122942	0.00592	0.123724
hsa-miR-29b-3p	0.0115281	0.256965	0.786062	0.0135082	0.238163	0.619541	0.00417649	0.299714	0.446226	0.0503155	0.14057	0.414097
hsa-miR-29c-3p	2.74554e-05	0.956636	0.985303	0.0346997	0.0646364	0.451715	0.00021354	0.813086	0.885345	0.0113289	0.35648	0.574673
hsa-miR-29c-5p	0.0003548	0.822027	0.96177	0.00936254	0.247233	0.628651	0.0506655	0.000924198	0.00435967	0.0868169	0.01773	0.189596
hsa-miR-301a-3p	0.00278866	0.480972	0.86344	0.0291815	0.0226317	0.353055	0.00759802	0.232581	0.375201	0	1	1
hsa-miR-301a-5p	0.0054064	0.402126	0.838263	0.0572572	0.00728243	0.295719	0.00691854	0.230823	0.375019	1.89717e-10	1	1
hsa-miR-301b	0.000775955	0.759179	0.954556	0.00114753	0.715257	0.904029	0.00270377	0.439812	0.574419	0.0166009	0.3163	0.538182
hsa-miR-3064-5p	0.0049591	0.40565	0.838263	0.000123343	0.896256	0.965448	0.00012918	0.872471	0.920301	0.0145233	0.3097	0.533469
hsa-miR-3065-5p	0.00149362	0.648685	0.927698	0.00384869	0.465113	0.79017	0.00371746	0.378163	0.522552	0.0663477	0.07016	0.30902
hsa-miR-30a-3p	0.0072885	0.363781	0.826666	0.00224538	0.630623	0.872286	0.0664723	8.77191e-06	0.000125	0.118805	0.02498	0.203409
hsa-miR-30a-5p	0.00321844	0.563504	0.903089	0.0123162	0.29874	0.65516	0.0868598	5.05838e-08	2.16246e-06	0.0613839	0.13475	0.40542
hsa-miR-30b-3p	0.00275651	0.571647	0.903089	0.00263512	0.59208	0.849825	0.00491283	0.287372	0.435837	3.00539e-06	1	1
hsa-miR-30b-5p	0.0425094	0.0183547	0.48287	0.000498899	0.801742	0.929761	0.0723355	1.42972e-05	0.00017114	0.146508	0.00284	0.0895418
hsa-miR-30c-1-3p	0.00136289	0.676714	0.943951	0.00780402	0.326851	0.68721	0.00487682	0.311601	0.456392	0	1	1
hsa-miR-30c-2-3p	0.00651572	0.404599	0.838263	0.00367834	0.553039	0.830536	0.000348204	0.758234	0.851613	0.0204548	0.31189	0.533469
hsa-miR-30c-5p	0.0350605	0.0461258	0.582866	0.000168125	0.894821	0.965448	0.00496792	0.273552	0.421051	0	1	1
hsa-miR-30d-3p	0.00166561	0.650436	0.927698	0.0108789	0.254706	0.632792	0.0310878	0.00824104	0.0254903	0.0433448	0.14521	0.41558
hsa-miR-30d-5p	0.00109751	0.737725	0.946144	0.00267593	0.629524	0.872286	0.0525758	3.90711e-05	0.000361144	0.0227446	0.30511	0.533469
hsa-miR-30e-3p	0.00473132	0.454504	0.851728	2.64568e-05	0.956532	0.974774	0.000182538	0.838579	0.906143	0.0220663	0.30309	0.533469
hsa-miR-30e-5p	0.00714065	0.357024	0.819479	0.00181097	0.651185	0.883407	0.00787526	0.181934	0.306676	0.0181053	0.3097	0.533469
hsa-miR-3120-3p	0.00424693	0.464574	0.856519	0.0434689	0.0229746	0.353055	0.12794	8.14089e-10	1.85612e-07	0.165996	0.00254	0.0895418
hsa-miR-3120-5p	6.1366e-05	0.929562	0.978185	0.0196574	0.118009	0.545394	0.0776138	1.86959e-05	0.000199812	0.085505	0.03239	0.221548
hsa-miR-3121-3p	0.00192202	0.578048	0.906841	0.00997646	0.203707	0.600585	0.00906353	0.18821	0.315529	0.0133951	0.30102	0.533414
hsa-miR-3124-5p	0.0179449	0.146536	0.711615	0.015375	0.191291	0.592904	0.00311715	0.39514	0.537327	0.0296851	0.25426	0.50482
hsa-miR-3127-5p	0.00198002	0.628573	0.927698	0.0377843	0.0390903	0.382488	0.000674068	0.695794	0.799871	0.0181368	0.28863	0.527227
hsa-miR-3128	9.8562e-05	0.907587	0.973379	0.00137697	0.666296	0.88366	0.0242492	0.0258876	0.0657501	0.0232794	0.25049	0.50098
hsa-miR-3130-3p	0.0226051	0.128769	0.704355	0.00648357	0.465553	0.79017	0.000252885	0.761785	0.854198	0.0111172	0.38283	0.593777
hsa-miR-3135a	0.0114853	0.233864	0.76283	0.0160167	0.169247	0.577545	1.57089e-05	0.953582	0.977886	9.08156e-10	1	1
hsa-miR-3138	0.0543364	0.0105137	0.431508	8.52207e-06	0.975417	0.988423	0.00185102	0.47601	0.611268	0.13216	0.00974	0.148048
hsa-miR-3140-3p	0.00823247	0.297958	0.791573	6.17013e-05	0.928776	0.974774	0.00359974	0.38127	0.524325	0.0530347	0.13313	0.40542
hsa-miR-3143	0.00129532	0.691655	0.944709	0.0273459	0.0749456	0.474074	0.0431481	0.00196043	0.00807792	1.2273e-07	1	1
hsa-miR-3146	0.00503095	0.344035	0.819479	0.010201	0.175896	0.577545	0.000620108	0.733539	0.830696	0	1	1
hsa-miR-3150a-5p	0.00140638	0.65668	0.928141	0.00778226	0.297119	0.65516	0.0394175	0.00449196	0.0155964	0.0323346	0.15823	0.431629
hsa-miR-3150b-3p	0.0321339	0.0568481	0.588116	0.0320723	0.0674236	0.456611	0.038818	0.0016573	0.00695454	0.0419175	0.18544	0.463579
hsa-miR-3157-3p	0.000231817	0.841468	0.96177	0.000786768	0.710124	0.89949	0.00249079	0.492906	0.627836	0.0164696	0.2561	0.50482
hsa-miR-3158-3p	0.00203281	0.644744	0.927698	0.00901873	0.361493	0.710393	0.000685186	0.6597	0.772663	4.36872e-07	1	1
hsa-miR-3163	0.00286508	0.569198	0.903089	0.0348647	0.0547998	0.430688	0.00988302	0.123789	0.225191	0.0074571	0.38119	0.593777
hsa-miR-3164	0.000335996	0.81979	0.96177	0.00500018	0.378418	0.717002	0.000673551	0.718715	0.819	0.018944	0.27195	0.526256
hsa-miR-3173-5p	0.00429011	0.469347	0.862993	0.0317886	0.0541659	0.430688	0.0028835	0.427945	0.566022	0	0.44715	0.612927
hsa-miR-3174	0.000472398	0.771685	0.957954	0.00124564	0.635527	0.874719	0.000665398	0.724359	0.823026	0	1	1
hsa-miR-3176	0.000372436	0.823614	0.96177	0.000690015	0.762775	0.918553	0.000138149	0.861256	0.916173	0.0937634	0.03489	0.229563
hsa-miR-3177-3p	0.0103076	0.266047	0.790061	0.00701401	0.369967	0.712482	0.00472713	0.301544	0.44724	0.0300958	0.23747	0.490724
hsa-miR-3179	4.80016e-05	0.940298	0.980078	0.00775933	0.353802	0.710393	0.0227792	0.0214371	0.0579565	0.0235113	0.25299	0.504505
hsa-miR-3180-3p	1.25598e-05	0.965365	0.98701	0.00527193	0.375391	0.71523	0.00280419	0.461931	0.59728	9.18919e-10	1	1
hsa-miR-3182	0.000809655	0.754433	0.9511	0.0151365	0.186741	0.585922	0.0250437	0.0184656	0.0509294	2.16188e-09	1	1
hsa-miR-3187-3p	0.0169224	0.121978	0.704355	0.00060944	0.769191	0.92303	0.0212655	0.0361956	0.0847869	0.0530708	0.15011	0.423686
hsa-miR-3190-3p	0.00331585	0.442247	0.848535	0.0145276	0.106606	0.514095	0.000323562	0.805772	0.88325	0	1	1
hsa-miR-3191-3p	0.0301199	0.0321361	0.555511	0.000456212	0.792091	0.929761	0.00032482	0.802944	0.882596	3.02509e-09	1	1
hsa-miR-3192-5p	0.000721357	0.725106	0.944709	0.00474071	0.364944	0.710393	0.00900328	0.19251	0.321948	0.00555739	0.36437	0.579603
hsa-miR-3198	0.000117639	0.894755	0.973379	0.0298142	0.036405	0.38089	0.00569338	0.29347	0.442144	1.14169e-07	1	1
hsa-miR-3199	3.17936e-06	0.982697	0.993633	0.00449838	0.416092	0.756933	0.00464054	0.342212	0.486638	0.00574523	0.38592	0.597216
hsa-miR-32-3p	1.06863e-05	0.971593	0.988666	0.0107295	0.272021	0.647613	0.0123016	0.0963044	0.187362	8.09937e-10	1	1
hsa-miR-32-5p	0.00113021	0.725004	0.944709	0.0123269	0.265179	0.640928	0.000839395	0.640082	0.756159	0.040043	0.19919	0.467044
hsa-miR-3200-3p	0.0055333	0.385022	0.831224	0.0252514	0.0646891	0.451715	0.0294201	0.0108386	0.0323737	0.0888859	0.03063	0.217681
hsa-miR-3200-5p	0.00011184	0.910764	0.973379	0.00451693	0.493253	0.80803	0.0474944	0.000320234	0.00192141	0.0854883	0.06934	0.30902
hsa-miR-3202	0.0463769	0.00528943	0.431508	0.0375001	0.0112774	0.295719	0.0201697	0.0465866	0.103124	0.0525527	0.0403	0.24033
hsa-miR-320a	0.001697	0.627462	0.927698	0.073859	0.0014584	0.249386	0.00789697	0.199839	0.33339	0.055851	0.09306	0.336789
hsa-miR-320b	0.0161004	0.187545	0.737152	0.0647827	0.0116731	0.295719	0.00938884	0.11573	0.213945	0	0.44467	0.61174
hsa-miR-320c	0.0205566	0.122446	0.704355	0.0250927	0.0988542	0.500861	0.00285665	0.415949	0.554599	7.01979e-10	1	1
hsa-miR-320d	0.00166405	0.586099	0.909052	0.00616498	0.29225	0.65516	0.000689494	0.719618	0.819	0	1	1
hsa-miR-320e	0.011403	0.205734	0.737152	0.00787771	0.297016	0.65516	0.0070313	0.237486	0.381315	1.06723e-10	1	1
hsa-miR-323a-3p	0.0032961	0.546478	0.898537	0.01179	0.347011	0.708523	0.0203901	0.000626992	0.00327239	0.0700243	0.17023	0.44291
hsa-miR-323a-5p	0.00112633	0.718582	0.944709	0.0102104	0.292163	0.65516	0.067201	3.46603e-05	0.000343589	0.0696377	0.10647	0.358746
hsa-miR-323b-3p	0.00502639	0.448758	0.850279	0.0318115	0.11756	0.545394	0.0165964	0.00145344	0.00629211	0.102118	0.11193	0.367618
hsa-miR-324-3p	0.0218512	0.0778193	0.588116	0.00400862	0.450148	0.777529	0.0505672	0.00119689	0.0055259	0.0466379	0.07801	0.31428
hsa-miR-324-5p	0.0102462	0.251242	0.784576	0.00836856	0.305195	0.662436	0.0656399	0.000117247	0.000835388	0.0633209	0.04834	0.25402
hsa-miR-326	0.00370099	0.51313	0.879652	0.0130888	0.233198	0.619541	0.000148466	0.852852	0.91281	0.0054649	0.3931	0.599193
hsa-miR-328-3p	0.0020353	0.63565	0.927698	0.00149227	0.700428	0.892166	0.0522657	6.93076e-05	0.000571162	0.107038	0.02855	0.209981
hsa-miR-329-3p	0.0264488	0.0824254	0.596013	0.025782	0.170377	0.577545	0.0176025	0.00089854	0.00426806	0.0443009	0.23282	0.484704
hsa-miR-330-3p	0.000471549	0.818715	0.96177	0.000536686	0.814346	0.937814	0.0248979	0.00944663	0.0287178	0.0783724	0.08086	0.315601
hsa-miR-330-5p	0.00540739	0.429545	0.848535	0.0286183	0.0782428	0.474074	1.87377e-05	0.947436	0.975132	1.32805e-10	1	1
hsa-miR-331-3p	0.0357887	0.0217498	0.495534	0.000850872	0.722474	0.904545	0.0235309	0.0290246	0.0706505	0.0493809	0.09854	0.34923
hsa-miR-331-5p	0.0020729	0.607567	0.917553	0.00417425	0.472	0.79274	0.0177359	0.0507061	0.109756	0.0329838	0.21318	0.470995
hsa-miR-335-3p	0.011298	0.269442	0.790495	0.00152404	0.704695	0.895932	0.102756	8.94638e-09	6.11933e-07	0.0921292	0.03567	0.230172
hsa-miR-335-5p	8.07214e-07	0.992693	0.997981	0.000718926	0.798095	0.929761	0.0528032	9.09588e-05	0.000696129	2.58912e-07	1	1
hsa-miR-337-3p	0.0169441	0.184635	0.737152	0.0819524	0.00909587	0.295719	0.0208243	0.00335725	0.0124128	0.0521121	0.18449	0.463579
hsa-miR-337-5p	0.0140742	0.226192	0.76283	0.0448356	0.0430773	0.387696	0.00105775	0.572962	0.697341	0.0226451	0.30344	0.533469
hsa-miR-338-3p	0.0174229	0.149765	0.711615	0.0039475	0.505504	0.813506	0.0138823	0.0771308	0.156087	0	1	1
hsa-miR-338-5p	0.00111985	0.712007	0.944709	0.0512047	0.0158896	0.329348	0.0510522	9.07806e-05	0.000696129	0.169113	0.00652	0.12388
hsa-miR-339-3p	1.0409e-06	0.99137	0.997981	0.0482446	0.0243624	0.353055	0.00137716	0.564856	0.691165	0.00163915	0.43516	0.61174
hsa-miR-339-5p	0.0154694	0.196232	0.737152	0.0490057	0.0282237	0.366942	0.0260003	0.00788463	0.024626	0.0323157	0.22538	0.48175
hsa-miR-33a-5p	0.0222518	0.11907	0.704355	0.0551321	0.018996	0.347272	0.0436976	0.000737267	0.00370802	0.0102392	0.36113	0.57814
hsa-miR-340-3p	0.00971005	0.285278	0.791573	0.000159269	0.895279	0.965448	0.0439983	0.000351843	0.00202236	0.143004	0.00699	0.129221
hsa-miR-340-5p	0.000403896	0.833406	0.96177	0.0363681	0.0554883	0.430688	0.000155539	0.843187	0.908252	2.2421e-10	1	1
hsa-miR-342-3p	0.00163051	0.682848	0.944264	0.00967281	0.356657	0.710393	4.927e-06	0.968848	0.980314	2.58129e-08	1	1
hsa-miR-342-5p	0.0157263	0.186973	0.737152	0.0472995	0.0279843	0.366942	0.0132383	0.0604572	0.127239	0.0560475	0.13776	0.407913
hsa-miR-345-5p	0.0142433	0.207716	0.737152	0.000437706	0.8328	0.941546	0.0691856	1.18126e-05	0.000144434	0.0772727	0.04808	0.25402
hsa-miR-34a-5p	0.0301583	0.0551636	0.588116	0.000435335	0.822777	0.938825	0.0302964	0.00480318	0.0165928	0.124388	0.01188	0.172892
hsa-miR-34c-5p	4.75624e-05	0.94139	0.980078	0.0022221	0.626621	0.872286	0.00138867	0.563724	0.691016	0.0265617	0.28537	0.527227
hsa-miR-3605-3p	0.00193939	0.62903	0.927698	0.000258015	0.862992	0.961103	0.0160955	0.0501865	0.108976	0.0751823	0.06047	0.285252
hsa-miR-3605-5p	0.0138977	0.167089	0.718353	0.056967	0.00572644	0.295719	0.0108854	0.139083	0.246457	0	0.44283	0.61174
hsa-miR-361-3p	0.0206987	0.105656	0.694888	0.000517756	0.801986	0.929761	0.0646989	0.000178421	0.00118485	0	1	1
hsa-miR-361-5p	0.00192073	0.650369	0.927698	0.00624627	0.43726	0.764925	0.0155032	0.0400637	0.0926474	0.0290733	0.29407	0.533414
hsa-miR-3611	0.0377554	0.0224584	0.495534	0.0166117	0.131988	0.556169	0.0220592	0.0320596	0.0766739	0.047826	0.10234	0.35629
hsa-miR-3613-3p	0.000605627	0.770716	0.957954	0.000762182	0.74356	0.905328	0.0635404	0.000185193	0.001218	0.0875463	0.01987	0.19646
hsa-miR-3613-5p	0.0023587	0.611199	0.920838	0.0189767	0.167416	0.577545	0.00396683	0.317412	0.46292	0	1	1
hsa-miR-3614-5p	0.0578668	0.0123531	0.431508	0.0388619	0.0544043	0.430688	0.028169	0.00547978	0.0184639	5.04014e-08	1	1
hsa-miR-3615	0.015475	0.197294	0.737152	0.0311304	0.0827103	0.478576	0.000443184	0.731472	0.829729	7.97779e-06	1	1
hsa-miR-3617-5p	0.0023626	0.623635	0.927698	0.0116008	0.316209	0.677965	0.0696766	2.4386e-06	4.90588e-05	0.0016543	0.43045	0.61174
hsa-miR-362-5p	0.00044231	0.806955	0.96177	0.00553363	0.39293	0.730369	0.00878847	0.182033	0.306676	1.37669e-08	1	1
hsa-miR-363-3p	0.0196273	0.147424	0.711615	0.00260195	0.61904	0.869452	0.00489292	0.250186	0.392493	0	1	1
hsa-miR-363-5p	0.0184352	0.168532	0.718353	0.0132691	0.282302	0.65516	0.00139186	0.507637	0.641818	0	1	1
hsa-miR-3653	0.0003147	0.841236	0.96177	0.00280655	0.556615	0.830536	0.0140578	0.0851796	0.168878	0	1	1
hsa-miR-3656	0.0397721	0.0157747	0.450254	0.00740178	0.295598	0.65516	0.00966435	0.154776	0.268698	0.0842639	0.02838	0.209981
hsa-miR-365a-3p	0.0444577	0.0164566	0.450254	0.00233447	0.589432	0.849825	0.0485468	0.000439258	0.0024427	0.1368	0.01911	0.19646
hsa-miR-365b-3p	0.0407207	0.0212441	0.495534	2.18779e-05	0.958067	0.974774	0.0600275	0.000107141	0.000796572	0.129298	0.01667	0.1881
hsa-miR-365b-5p	1.91779e-07	0.995393	0.998246	6.21215e-08	0.997332	0.997332	0.00513786	0.312577	0.456843	0	0.01774	0.189596
hsa-miR-3678-5p	0.00666513	0.276235	0.790748	0.00309704	0.455053	0.782939	0.0065873	0.266474	0.412281	0	1	1
hsa-miR-3679-5p	0.0885306	0.00190348	0.431508	0.00369531	0.557364	0.830536	0.000270935	0.78363	0.868725	2.75415e-08	1	1
hsa-miR-3682-3p	0.00106247	0.707839	0.944709	0.0183498	0.124551	0.549622	0.00175225	0.549358	0.675531	2.67888e-10	1	1
hsa-miR-3688-3p	4.69378e-05	0.939939	0.980078	0.01582	0.175797	0.577545	0.0194918	0.0374405	0.0871066	0.0146945	0.31056	0.533469
hsa-miR-369-3p	0.0363924	0.0402989	0.565731	0.0534651	0.0500213	0.430688	0.00890623	0.0154039	0.043719	0.00431181	0.41922	0.61174
hsa-miR-369-5p	0.0191173	0.15022	0.711615	0.051551	0.0378663	0.38089	0.0672245	4.38977e-08	2.14472e-06	0.0984791	0.07263	0.309561
hsa-miR-3690	0.0105774	0.299577	0.791573	0.0681269	0.0192929	0.347272	0.0143292	0.0158106	0.0444166	0	1	1
hsa-miR-3691-5p	0.00280345	0.58079	0.906841	0.000927817	0.761481	0.918553	0.00115127	0.585506	0.711343	0.0203076	0.31223	0.533469
hsa-miR-370-3p	0.000922437	0.722959	0.944709	0.0181706	0.24838	0.629228	0.00763934	0.00732901	0.0232085	0.127024	0.06735	0.307116
hsa-miR-371b-5p	0.0119711	0.234898	0.76283	0.0173378	0.165065	0.577545	0.0402796	0.00120374	0.0055259	0.0987173	0.05702	0.280588
hsa-miR-374a-3p	0.0293506	0.0799631	0.588116	0.0246374	0.136241	0.564783	0.000738696	0.639305	0.756159	4.00722e-09	1	1
hsa-miR-374a-5p	0.0223366	0.121965	0.704355	0.00481535	0.498501	0.808442	0.000966886	0.609552	0.733608	0	1	1
hsa-miR-374b-3p	0.00610078	0.371401	0.827316	0.0146564	0.172314	0.577545	0.000658615	0.712766	0.814752	0	1	1
hsa-miR-374b-5p	0.062745	0.00340277	0.431508	0.00049226	0.797083	0.929761	0.048454	0.000580102	0.00309963	0.139307	0.00815	0.139302
hsa-miR-375	0.000537613	0.81349	0.96177	0.0200059	0.178637	0.577545	0.10896	6.55547e-09	5.88222e-07	0.0334913	0.21371	0.470995
hsa-miR-376a-3p	0.0818682	0.00309203	0.431508	0.0755044	0.00876714	0.295719	0.0133344	0.0425648	0.0954567	0.0217341	0.28161	0.527227
hsa-miR-376c-3p	0.0414648	0.0374327	0.555511	0.0735913	0.0111955	0.295719	0.0247799	0.00333939	0.0124128	0.0419163	0.20226	0.467385
hsa-miR-377-3p	0.0259228	0.0996034	0.667929	0.0932565	0.00699299	0.295719	0.0421256	1.02409e-05	0.000132404	3.25981e-11	1	1
hsa-miR-377-5p	0.0052883	0.46074	0.851747	0.0217999	0.163756	0.577545	0.0274337	0.00386202	0.0141263	9.83153e-10	1	1
hsa-miR-378a-3p	0.0363365	0.0459309	0.582866	0.00647166	0.424643	0.758442	0.00527017	0.232447	0.375201	0.0449596	0.14186	0.414097
hsa-miR-378a-5p	1.91016e-05	0.958912	0.985303	0.0031609	0.507839	0.813506	0.0547734	0.000584579	0.00309963	0.072345	0.04865	0.25402
hsa-miR-378c	0.0238538	0.0667144	0.588116	0.000199896	0.867497	0.961103	0.00758139	0.219677	0.360333	0.00875657	0.34739	0.566205
hsa-miR-378d	0.0353655	0.0261729	0.542493	0.000546264	0.783924	0.929297	0.0094777	0.169181	0.28786	0.00518933	0.38723	0.59789
hsa-miR-378e	0.0529276	0.00479232	0.431508	0.00568631	0.355888	0.710393	0.00185428	0.550104	0.675531	1.42435e-09	1	1
hsa-miR-379-3p	0.0445858	0.0307617	0.555511	0.0258353	0.132486	0.556169	0.0134532	0.0351341	0.0829676	0.0367936	0.22826	0.484704
hsa-miR-379-5p	0.000569113	0.799082	0.96177	0.0829628	0.011197	0.295719	0.0430047	3.58437e-07	9.75248e-06	0.0846056	0.11391	0.367618
hsa-miR-381-3p	0.0132481	0.20806	0.737152	0.0689176	0.0247758	0.353055	0.0281816	7.88674e-06	0.000114777	0.0519419	0.20457	0.46798
hsa-miR-382-3p	0.042479	0.0273707	0.550633	0.0254074	0.178529	0.577545	0.00794755	0.0243296	0.0626381	2.20723e-10	1	1
hsa-miR-382-5p	1.36782e-05	0.968661	0.988666	0.0403833	0.0876609	0.478576	0.0603873	1.21273e-09	2.07377e-07	0.0257331	0.32186	0.540948
hsa-miR-3909	0.000475385	0.785822	0.96177	0.0014195	0.636673	0.874719	0.0809814	5.98475e-06	9.74277e-05	0.202563	0.00025	0.0361543
hsa-miR-3912-3p	0.00652601	0.378878	0.830618	0.0329565	0.0532472	0.430688	0.00394127	0.339282	0.483477	0.0428752	0.16283	0.437549
hsa-miR-3913-5p	0.00518512	0.439801	0.848535	0.00229099	0.618867	0.869452	0.00352708	0.363368	0.508269	0.0142134	0.32188	0.540948
hsa-miR-3918	0.0227064	0.0718077	0.588116	0.00556727	0.372179	0.712482	0.00839089	0.187324	0.314815	0.0668511	0.04141	0.24033
hsa-miR-3922-3p	0.00681839	0.331435	0.815473	0.00185566	0.615409	0.867917	0.00237153	0.491384	0.627065	0.00414089	0.39581	0.601631
hsa-miR-3928-3p	2.31863e-06	0.985838	0.994562	0.0137063	0.174476	0.577545	0.0262944	0.0189807	0.0521399	0.0452586	0.09059	0.333137
hsa-miR-3934-5p	0.0131306	0.208209	0.737152	0.00426182	0.48498	0.801271	0.0113529	0.112771	0.211329	0	1	1
hsa-miR-3939	0.00358891	0.430934	0.848535	0.0175009	0.0794623	0.474074	0.0136286	0.10618	0.202304	0	0.11351	0.367618
hsa-miR-3940-3p	0.00973268	0.297114	0.791573	0.00176241	0.670404	0.88366	0.00377705	0.336699	0.48278	9.56013e-09	1	1
hsa-miR-409-3p	0.010951	0.272301	0.790495	0.0375694	0.0810916	0.474074	0.0524783	3.10818e-07	9.24344e-06	0.10562	0.07322	0.309561
hsa-miR-409-5p	0.0370964	0.0508389	0.586212	0.0224099	0.179004	0.577545	0.0190998	0.00691153	0.0224051	3.09308e-09	1	1
hsa-miR-410-3p	0.0533834	0.012821	0.431508	0.0565596	0.043005	0.387696	0.0163691	0.00121681	0.00554864	0.0122195	0.3798	0.593777
hsa-miR-411-3p	0.0212957	0.136473	0.710655	0.0452394	0.0550849	0.430688	0.0503916	4.90241e-06	8.43285e-05	0.0499532	0.19027	0.463579
hsa-miR-411-5p	0.00103648	0.732715	0.944867	0.0636437	0.0227069	0.353055	0.0394081	3.65759e-06	6.78716e-05	0.120602	0.05475	0.275198
hsa-miR-412-5p	2.80932e-05	0.951164	0.985232	0.00230645	0.694704	0.888183	2.03702e-07	0.988733	0.993089	3.14824e-11	0.44324	0.61174
hsa-miR-421	8.11999e-05	0.922637	0.978185	0.0126129	0.240382	0.620456	0.00468399	0.299311	0.446226	3.88867e-06	1	1
hsa-miR-423-3p	0.000478414	0.821301	0.96177	0.0021275	0.656712	0.88366	0.00422752	0.23967	0.383024	0.09788	0.04518	0.245001
hsa-miR-423-5p	0.0226728	0.116307	0.704355	0.0208972	0.15168	0.577545	0.00727289	0.160226	0.274674	0.0420792	0.19196	0.463579
hsa-miR-424-3p	0.0105864	0.295177	0.791573	0.0478422	0.0374424	0.38089	0.0422234	0.000379348	0.00214442	0	1	1
hsa-miR-424-5p	0.000798281	0.774969	0.960288	0.0121053	0.311207	0.669389	0.0140345	0.0243593	0.0626381	0.0517176	0.17781	0.458951
hsa-miR-425-3p	0.00316573	0.511074	0.878328	0.000832433	0.736807	0.904545	0.0403007	0.00310332	0.0117964	0.0744548	0.04192	0.24033
hsa-miR-425-5p	0.00769898	0.375202	0.827865	0.00231465	0.655019	0.88366	0.0163653	0.0222065	0.059333	1.84071e-09	1	1
hsa-miR-4286	0.001169	0.678018	0.943951	2.60336e-05	0.950432	0.974774	0.0508173	0.00127244	0.00572597	0.0457889	0.11131	0.367618
hsa-miR-429	0.00194967	0.627876	0.927698	0.0120733	0.237598	0.619541	0.0407409	0.00158635	0.00673951	0.0855365	0.02816	0.209981
hsa-miR-4306	0.000229578	0.875176	0.973379	0.000266842	0.87189	0.961103	0.00927347	0.114358	0.212556	0.0322459	0.279	0.527227
hsa-miR-431-3p	0.0312049	0.0689825	0.588116	0.0301797	0.0948877	0.499256	0.0108042	0.0703907	0.144586	0.0466475	0.18434	0.463579
hsa-miR-431-5p	0.0036753	0.505218	0.872648	0.0266108	0.156116	0.577545	0.026267	1.82866e-05	0.000198541	0.112674	0.0814	0.315601
hsa-miR-432-5p	0.000331554	0.837982	0.96177	0.0426111	0.0686128	0.460109	0.0503961	1.66228e-09	2.274e-07	0.140746	0.04358	0.24033
hsa-miR-4326	0.00225741	0.373006	0.827316	0.00959793	0.435868	0.764925	0.000282714	0.297193	0.445851	0.0323456	0.31203	0.533469
hsa-miR-433-3p	0.00165948	0.653729	0.927698	0.0440795	0.065711	0.451715	0.0308432	3.67141e-06	6.78716e-05	0.119943	0.07294	0.309561
hsa-miR-4433-3p	0.00996168	0.296361	0.791573	0.0499465	0.032959	0.38089	0.00211969	0.357719	0.503456	0.136172	0.03501	0.229563
hsa-miR-4433b-3p	0.00265386	0.376738	0.828581	0.000986864	0.80364	0.930102	0.0041239	0.000450759	0.00248644	0.00282396	0.42999	0.61174
hsa-miR-4433b-5p	0.0103132	0.302047	0.791573	0.000226586	0.893898	0.965448	0.045596	1.02593e-05	0.000132404	0.0406299	0.2319	0.484704
hsa-miR-4435	0.0134524	0.199417	0.737152	0.00147383	0.677669	0.88366	0.0178203	0.0475252	0.104589	0.0170536	0.29867	0.533414
hsa-miR-4443	0.0489418	0.0191704	0.48565	0.0116534	0.276296	0.651677	0.0282708	0.00656776	0.0215477	0.0438896	0.16781	0.439778
hsa-miR-4446-3p	0.000579551	0.80423	0.96177	0.00445852	0.525663	0.819028	0.0560846	1.01693e-05	0.000132404	0.0968936	0.05196	0.265229
hsa-miR-4470	0.00232545	0.579185	0.906841	0.00723218	0.331278	0.690835	0.000300804	0.797493	0.881236	0.0807868	0.04994	0.256834
hsa-miR-4473	0.000919302	0.751946	0.9511	0.0325617	0.0714417	0.469866	0.00356155	0.329096	0.474897	0.0452813	0.15839	0.431629
hsa-miR-4485	6.83382e-05	0.929097	0.978185	0.00467918	0.475496	0.79274	2.6007e-05	0.938305	0.969567	2.32596e-08	1	1
hsa-miR-4488	0.00819454	0.2739	0.790495	0.0200706	0.0865991	0.478576	0.00180147	0.547437	0.674679	0.0497534	0.09413	0.337774
hsa-miR-4489	0.00455087	0.404464	0.838263	0.00392849	0.435403	0.764925	0.000989674	0.656346	0.772258	0.0633135	0.05959	0.284193
hsa-miR-4497	0.000551766	0.779905	0.96177	0.0163098	0.128828	0.556169	0.00777325	0.20296	0.337773	0.0703026	0.03759	0.23542
hsa-miR-4504	0.00225648	0.570061	0.903089	0.013766	0.162168	0.577545	0.0170786	0.0649311	0.135819	0.0203902	0.22119	0.477419
hsa-miR-450a-5p	0.00236257	0.615398	0.925126	5.89462e-05	0.940167	0.974774	0.0442738	0.000343529	0.00200832	0.0584359	0.17189	0.445351
hsa-miR-450b-5p	0.000704638	0.784197	0.96177	0.00594739	0.465116	0.79017	0.0432761	7.62421e-05	0.000613525	0.107006	0.05983	0.284193
hsa-miR-4511	0.0264359	0.0760629	0.588116	0.0133832	0.220312	0.619541	0.0047193	0.302462	0.44724	0.00590342	0.39753	0.602906
hsa-miR-4516	0.0143543	0.166917	0.718353	0.00913333	0.274758	0.650293	0.00362473	0.38666	0.528951	0.0274309	0.23068	0.484704
hsa-miR-451a	0.00242435	0.604197	0.917553	0.000589222	0.806147	0.931426	0.00247809	0.433468	0.570177	0.0114388	0.36176	0.57814
hsa-miR-452-3p	0.00155552	0.68992	0.944709	0.0225011	0.161538	0.577545	0.0162056	0.0204296	0.0556726	0.0359014	0.22207	0.47766
hsa-miR-452-5p	0.00035786	0.847953	0.963455	0.000102479	0.925869	0.974774	0.0737785	2.33964e-07	7.27414e-06	0.056523	0.1452	0.41558
hsa-miR-4521	0.0144218	0.112047	0.703767	0.00738968	0.252458	0.632792	0.0397416	0.00588228	0.0196267	0	1	1
hsa-miR-4525	0.00877676	0.320765	0.797829	0.00174032	0.670982	0.88366	2.47199e-05	0.938382	0.969567	1.81676e-08	1	1
hsa-miR-4532	0.0156128	0.122608	0.704355	0.00142489	0.639414	0.874719	0.00419478	0.365873	0.510729	0.0303456	0.16534	0.437549
hsa-miR-4533	0.00444628	0.447157	0.850279	0.0211637	0.101574	0.509952	0.00831321	0.15331	0.266829	0.138282	0.00798	0.139302
hsa-miR-454-3p	0.0350286	0.0552206	0.588116	0.00173653	0.697906	0.890611	0.0534321	1.77507e-05	0.00019583	0.0574768	0.13701	0.407913
hsa-miR-454-5p	1.77147e-05	0.962968	0.986033	0.0118781	0.240081	0.620456	0.000156898	0.853234	0.91281	0	0.44426	0.61174
hsa-miR-455-5p	0.00334551	0.532498	0.891691	0.000642059	0.790966	0.929761	0.0863741	6.35995e-06	9.74277e-05	0	1	1
hsa-miR-4637	0.00791694	0.297357	0.791573	3.45449e-05	0.945535	0.974774	0.00275747	0.456326	0.591149	0.0129804	0.32482	0.541788
hsa-miR-4638-5p	0.00441053	0.420109	0.847694	0.000799785	0.731476	0.904545	0.00628921	0.267019	0.412281	0.0184839	0.27738	0.527227
hsa-miR-4639-5p	0.0103297	0.227833	0.76283	0.0114168	0.207725	0.604106	0.00356949	0.399837	0.540492	0.0108669	0.32634	0.541788
hsa-miR-4645-3p	0.000791607	0.708136	0.944709	0.000268869	0.826292	0.938825	0.000113949	0.883967	0.928777	0	1	1
hsa-miR-4646-5p	0.000864323	0.718111	0.944709	0.0583005	0.00305371	0.295719	0.0112794	0.119129	0.219044	0.112622	0.01669	0.1881
hsa-miR-4647	0.000386893	0.813786	0.96177	0.0103465	0.222417	0.619541	0.0172828	0.0562008	0.119383	0.0819811	0.02933	0.211176
hsa-miR-4657	0.00587344	0.317833	0.797829	0.00851893	0.223549	0.619541	0.00404721	0.376929	0.522552	0.0454766	0.08171	0.315601
hsa-miR-4659a-3p	0.00333809	0.540604	0.897227	0.0041831	0.510004	0.813506	7.1917e-06	0.966747	0.980314	2.6589e-08	1	1
hsa-miR-4659b-3p	0.049962	0.0134568	0.431508	0.05644	0.0103286	0.295719	0.0262512	0.0142826	0.0410476	0.0399976	0.16349	0.437549
hsa-miR-4659b-5p	0.0294823	0.0462327	0.582866	0.00210462	0.598095	0.854065	0.0327326	0.00933597	0.028508	0.0149946	0.32608	0.541788
hsa-miR-4660	0.00232835	0.590542	0.910433	2.77456e-05	0.953928	0.974774	1.65414e-05	0.952172	0.977886	0.0314519	0.19945	0.467044
hsa-miR-4661-5p	0.0102894	0.26317	0.786062	0.00362564	0.515013	0.8139	0.0557321	0.00034103	0.00200832	0.043824	0.14497	0.41558
hsa-miR-4662a-5p	0.0118301	0.239847	0.76283	0.0293451	0.0721875	0.47025	0.0494592	0.000365626	0.00208407	0.082292	0.0629	0.292678
hsa-miR-4665-5p	0.00596603	0.356018	0.819479	0.00231206	0.565833	0.830536	0.0232644	0.0178226	0.0497577	0.169156	0.00113	0.0594554
hsa-miR-4667-5p	0.0310101	0.0348356	0.555511	0.00288762	0.519847	0.816735	0.000414086	0.773689	0.861894	0.0351463	0.16568	0.437549
hsa-miR-4668-5p	0.0546318	0.0114917	0.431508	0.00103123	0.738174	0.904545	0.0774996	9.74954e-06	0.000132404	0.0565201	0.11381	0.367618
hsa-miR-4672	0.00708604	0.293321	0.791573	0.000198925	0.85991	0.961076	0.00260831	0.479641	0.614371	0.0110132	0.34291	0.561125
hsa-miR-4676-3p	0.000609091	0.738656	0.946144	0.00336571	0.423048	0.758442	0.0502027	0.000872846	0.00417501	0.159511	0.00035	0.0361543
hsa-miR-4676-5p	0.0254927	0.0514221	0.586212	0.00933791	0.237495	0.619541	0.000313811	0.803885	0.882596	0.0325129	0.15583	0.429789
hsa-miR-4677-3p	0.0157598	0.133871	0.710655	0.000347118	0.825099	0.938825	0.0242957	0.0280021	0.0691459	0	1	1
hsa-miR-4677-5p	0.00971969	0.246061	0.772045	0.00405943	0.457757	0.784155	3.0711e-06	0.980267	0.988942	6.0879e-08	1	1
hsa-miR-4685-3p	0.0162538	0.176302	0.729637	0.000358782	0.847147	0.952578	0.000110051	0.870361	0.920301	0	1	1
hsa-miR-4690-3p	0.00158672	0.651369	0.927698	0.000397819	0.823873	0.938825	0.0049153	0.311251	0.456392	0	1	1
hsa-miR-4724-5p	0.00129777	0.677079	0.943951	3.75543e-05	0.944219	0.974774	0.0227933	0.0306053	0.0737114	0	1	1
hsa-miR-4732-5p	0.000937771	0.749166	0.950827	0.00349921	0.555066	0.830536	0.00529945	0.245404	0.388556	0.00462759	0.4153	0.61174
hsa-miR-4738-3p	0.000260005	0.851017	0.963735	0.0279902	0.0537117	0.430688	0.0146941	0.0840322	0.167843	0.00918511	0.35449	0.573897
hsa-miR-4742-3p	0.0216181	0.113179	0.703767	0.00237226	0.611216	0.864411	0.000777196	0.667513	0.776885	0.0365617	0.21933	0.477419
hsa-miR-4742-5p	0.0104572	0.218215	0.76283	0.0201045	0.0881588	0.478576	0.000815489	0.687229	0.792934	0.0345822	0.13747	0.407913
hsa-miR-4743-5p	0.000211433	0.849769	0.963735	3.9251e-05	0.933845	0.974774	0.0177638	0.0557397	0.118772	0.107878	0.01274	0.181545
hsa-miR-4746-5p	0.000688726	0.771115	0.957954	0.0592907	0.00815603	0.295719	4.13116e-05	0.918682	0.956436	0.118608	0.01529	0.1881
hsa-miR-4747-5p	0.000168816	0.877039	0.973379	0.00137586	0.658594	0.88366	0.000376614	0.781659	0.867945	0.0545897	0.08213	0.315601
hsa-miR-4750-5p	0.000187072	0.857373	0.969328	3.52651e-05	0.936864	0.974774	0.0116368	0.131944	0.237499	0.0570418	0.02211	0.20286
hsa-miR-4753-5p	3.18363e-05	0.939949	0.980078	0.00336171	0.436431	0.764925	0.00114776	0.643221	0.758557	0	1	1
hsa-miR-4755-3p	0.00158944	0.645376	0.927698	0.0331094	0.0377338	0.38089	0.00731168	0.220699	0.361144	0.0145929	0.31275	0.533469
hsa-miR-4755-5p	0.0150301	0.127424	0.704355	0.0203251	0.0745984	0.474074	0.00122921	0.620868	0.739101	0.0601058	0.03524	0.229563
hsa-miR-4762-3p	0.00365096	0.422572	0.847694	1.486e-07	0.995892	0.997332	0.000133305	0.874555	0.920301	3.99883e-08	1	1
hsa-miR-4772-3p	1.02924e-05	0.972805	0.988666	0.00348679	0.56295	0.830536	0.0336166	0.000336064	0.00199885	0.17418	0.02673	0.207708
hsa-miR-4772-5p	0.0097417	0.294649	0.791573	0.000159711	0.901931	0.965448	0.0314659	0.000515177	0.00279667	0.16842	0.01982	0.19646
hsa-miR-4773	0.0215333	0.132593	0.710655	0.0290875	0.103631	0.509952	0.0168078	0.0217777	0.0586455	0.0502432	0.18244	0.463579
hsa-miR-4775	0.0261855	0.0496854	0.586212	0.00161186	0.627616	0.872286	0.00229355	0.50453	0.639071	0	0.4438	0.61174
hsa-miR-4781-3p	0.00282698	0.484416	0.865118	0.00199909	0.550197	0.830536	0.0192273	0.0512973	0.110686	0	0.01703	0.1881
hsa-miR-4796-3p	3.99287e-07	0.993604	0.997981	0.0114039	0.175739	0.577545	1.40085e-06	0.987008	0.992814	2.15089e-10	1	1
hsa-miR-483-3p	0.00313351	0.497244	0.866322	0.000781372	0.733724	0.904545	0.0403457	0.00408303	0.0146219	0.0511924	0.08114	0.315601
hsa-miR-483-5p	0.0387293	0.0367952	0.555511	0.00343358	0.552549	0.830536	0.0169457	0.0349814	0.0829676	0.0583277	0.12907	0.400125
hsa-miR-484	9.21535e-09	0.999194	0.999194	0.024297	0.114658	0.541327	0.0505449	0.000231077	0.00146349	0.0623349	0.10914	0.36594
hsa-miR-485-3p	0.0531215	0.0158377	0.450254	0.0121278	0.280714	0.65516	0.0926932	1.435e-07	5.16599e-06	0.0660072	0.07552	0.309561
hsa-miR-485-5p	2.34144e-05	0.959616	0.985303	0.0271907	0.122023	0.545515	0.0846998	2.23541e-09	2.54837e-07	0.133421	0.03087	0.217681
hsa-miR-486-3p	0.00500539	0.458499	0.851747	0.0447707	0.0329423	0.38089	1.65107e-05	0.948045	0.975132	0.0316239	0.24234	0.491891
hsa-miR-486-5p	0.000208082	0.871046	0.973379	0.00010306	0.91068	0.970257	0.00333598	0.401522	0.540632	0	1	1
hsa-miR-487a-3p	0.0148204	0.219673	0.76283	0.0111922	0.334895	0.694127	0.00178231	0.429481	0.566022	3.71777e-08	1	1
hsa-miR-487a-5p	0.0133182	0.239421	0.76283	0.0430162	0.0518122	0.430688	0.0481464	4.52717e-05	0.000409737	0.0584412	0.15149	0.424669
hsa-miR-487b-3p	0.0814428	0.00307029	0.431508	0.0789145	0.0109568	0.295719	0.00612272	0.106956	0.202654	0.0441961	0.20988	0.469144
hsa-miR-491-5p	0.000336895	0.836674	0.96177	0.0176123	0.14219	0.572106	0.0403673	0.00311569	0.0117964	0.0187766	0.2952	0.533414
hsa-miR-493-3p	6.46594e-05	0.927866	0.978185	0.0556224	0.0359618	0.38089	0.0459635	7.73976e-09	5.88222e-07	0.149265	0.03775	0.23542
hsa-miR-493-5p	0.0200135	0.11125	0.703767	0.0614575	0.0358755	0.38089	0.0191386	8.22153e-05	0.000646382	0.0516715	0.20748	0.468551
hsa-miR-494-3p	0.0186564	0.148783	0.711615	0.00830858	0.442206	0.771604	0.000662821	0.519993	0.653815	0	1	1
hsa-miR-495-3p	0.0278694	0.0722744	0.588116	0.0366772	0.0919325	0.491264	0.0142698	0.00312156	0.0117964	0.102949	0.07857	0.31428
hsa-miR-497-5p	3.58444e-05	0.947133	0.983064	0.00620152	0.392533	0.730369	0.0545872	0.000496673	0.0027178	0.0139239	0.33292	0.550042
hsa-miR-499a-5p	0.000691716	0.786728	0.96177	0.00216125	0.651342	0.883407	0.00069119	0.657097	0.772258	0.0427211	0.19698	0.466209
hsa-miR-5001-3p	7.37124e-05	0.914822	0.973459	0.0308865	0.0284327	0.366942	0.00360649	0.40291	0.541436	0.0294876	0.16272	0.437549
hsa-miR-5009-5p	0.00973559	0.258754	0.786062	0.00406954	0.469426	0.79274	0.00320253	0.409973	0.547698	0.0452207	0.14317	0.41495
hsa-miR-500a-3p	0.00238318	0.607583	0.917553	3.0634e-05	0.955648	0.974774	0.0715787	6.40972e-06	9.74277e-05	0.0856089	0.05862	0.282367
hsa-miR-500a-5p	0.00337569	0.487199	0.866322	0.00578068	0.364492	0.710393	0.0146178	0.0876809	0.173334	0.022978	0.2326	0.484704
hsa-miR-500b-3p	0.00824807	0.240955	0.76283	8.27452e-05	0.906104	0.968398	0.013999	0.103396	0.198104	0.000963669	0.4303	0.61174
hsa-miR-500b-5p	0.00106608	0.709683	0.944709	0.00295997	0.540082	0.828287	0.0130616	0.0984309	0.189796	0.016632	0.31145	0.533469
hsa-miR-501-3p	0.00595665	0.425086	0.847694	0.00348705	0.56342	0.830536	0.0101984	0.0985055	0.189796	0	0.44355	0.61174
hsa-miR-501-5p	0.00168571	0.647156	0.927698	0.0192829	0.129314	0.556169	0.00237102	0.476065	0.611268	4.09993e-08	1	1
hsa-miR-5010-3p	0.0165585	0.158413	0.718353	0.0176989	0.154181	0.577545	0.00111246	0.614946	0.734072	0.0380793	0.19248	0.463579
hsa-miR-5010-5p	0.00685455	0.341415	0.819479	0.0282209	0.0556349	0.430688	0.0115254	0.105568	0.2017	0.0999933	0.0351	0.229563
hsa-miR-502-3p	0.00112323	0.715196	0.944709	0.0101898	0.284687	0.65516	0.0598788	7.42957e-05	0.000604979	0.105855	0.02448	0.203409
hsa-miR-503-5p	0.00187235	0.652965	0.927698	0.0155399	0.289043	0.65516	0.000154547	0.765164	0.856583	1.81373e-09	1	1
hsa-miR-504-5p	0.0191574	0.161665	0.718353	0.000274585	0.8788	0.9633	0.0228225	0.00595072	0.0197587	0	0.44116	0.61174
hsa-miR-505-3p	0.00453097	0.448455	0.850279	0.00650856	0.371051	0.712482	0.0193333	0.0421129	0.0952008	0.0176354	0.28528	0.527227
hsa-miR-505-5p	0.0083523	0.354359	0.819479	0.0121151	0.302693	0.659369	0.00217794	0.404213	0.542121	0.0249975	0.27973	0.527227
hsa-miR-5100	0.00652094	0.38711	0.83244	0.0254757	0.098165	0.500861	0.00448363	0.305392	0.449221	1.39745e-10	1	1
hsa-miR-511-3p	0.000748109	0.779134	0.96177	0.015695	0.22749	0.619541	0.0382365	0.000650035	0.00331322	0.0565551	0.14227	0.414097
hsa-miR-511-5p	0.000564084	0.802405	0.96177	0.017848	0.177662	0.577545	0.167333	3.47994e-12	2.38028e-09	0.0785723	0.03786	0.23542
hsa-miR-514a-3p	0.0152692	0.153861	0.711615	0.00976074	0.260379	0.636255	0.0127153	0.10648	0.202311	0.00384692	0.41355	0.61174
hsa-miR-516b-5p	0.00106147	0.733824	0.944867	0.0156607	0.211875	0.608919	0.00790646	0.155721	0.269097	1.62085e-09	1	1
hsa-miR-5187-5p	0.00487811	0.437066	0.848535	0.000173891	0.885817	0.965448	0.00916872	0.159758	0.274559	2.37569e-09	1	1
hsa-miR-5189-3p	0.000235634	0.87568	0.973379	0.0038487	0.578849	0.840621	0.0117034	0.0238416	0.062016	0.0674112	0.15503	0.429789
hsa-miR-5189-5p	0.0051097	0.44332	0.848535	0.00399597	0.591595	0.849825	0.00069135	0.494149	0.628249	0.0569635	0.20102	0.467044
hsa-miR-532-3p	0.00612777	0.36875	0.827316	0.00543085	0.404132	0.743081	0.0071371	0.225924	0.367934	3.85978e-08	1	1
hsa-miR-532-5p	0.00944924	0.2763	0.790748	0.00537122	0.421191	0.7584	0.0380744	0.00414905	0.0146615	0	0.44324	0.61174
hsa-miR-539-3p	0.0269751	0.0947439	0.648048	0.0753229	0.0136258	0.300646	0.0244689	0.00136139	0.00600769	0.0263995	0.30022	0.533414
hsa-miR-539-5p	0.028257	0.0613018	0.588116	0.01591	0.169355	0.577545	0.0117616	0.0891583	0.175242	0.105849	0.02405	0.203409
hsa-miR-542-3p	0.00923999	0.332711	0.815678	0.00360291	0.588708	0.849825	0.0186465	0.00803968	0.0249961	0.0193381	0.33477	0.551765
hsa-miR-543	0.0245725	0.0966388	0.654465	0.031147	0.0835727	0.478576	0.0828928	4.87194e-08	2.16246e-06	0.138795	0.01595	0.1881
hsa-miR-548a-3p	0.0395157	0.0352966	0.555511	0.0768385	0.00499077	0.295719	0.0369187	0.00134732	0.0059842	0.0735392	0.07521	0.309561
hsa-miR-548ac	0.0123676	0.203425	0.737152	3.51693e-06	0.983148	0.989647	0.000834009	0.678467	0.787381	6.28576e-09	1	1
hsa-miR-548ar-3p	0.00262019	0.541747	0.897227	0.00221196	0.577774	0.840621	0.0067225	0.249363	0.392493	0	0.44059	0.61174
hsa-miR-548ay-3p	0.00880495	0.310818	0.797829	0.00414969	0.499169	0.808442	0.000367787	0.770758	0.861435	0.0186954	0.29607	0.533414
hsa-miR-548e-3p	0.0104815	0.283727	0.791573	0.000679343	0.794219	0.929761	0.00412332	0.304465	0.448824	0.0201596	0.29759	0.533414
hsa-miR-548j-5p	0.00147028	0.695929	0.944709	0.0761245	0.00793851	0.295719	0.033728	0.00137333	0.00602153	0.0341797	0.20937	0.469144
hsa-miR-548k	0.00267118	0.571692	0.903089	0.00843215	0.32753	0.68721	3.11863e-07	0.993364	0.996277	1.66764e-10	1	1
hsa-miR-548l	0.000345407	0.845064	0.96177	0.000254919	0.872127	0.961103	0.00831963	0.13368	0.239992	0.0730013	0.08704	0.32533
hsa-miR-548n	0.00124134	0.674454	0.943951	0.00337158	0.491908	0.80803	0.0256422	0.0238453	0.062016	3.76716e-08	1	1
hsa-miR-548o-3p	0.0179766	0.151125	0.711615	0.00910769	0.324568	0.68721	0.00255487	0.43804	0.573983	3.38669e-10	1	1
hsa-miR-548t-5p	0.0363217	0.0126462	0.431508	0.000110215	0.888863	0.965448	0.00718	0.240374	0.383254	0	0.10522	0.35629
hsa-miR-548u	0.000705868	0.767873	0.957954	0.0408131	0.0278999	0.366942	8.64e-05	0.891516	0.935271	0	1	1
hsa-miR-550a-3-5p	0.00102514	0.73008	0.944867	0.0116725	0.257187	0.632792	0.0382411	0.00257894	0.0102086	0.0331435	0.21484	0.470995
hsa-miR-550a-3p	0.0264524	0.0601871	0.588116	0.0012508	0.685612	0.88366	0.00304339	0.427837	0.566022	0.0282669	0.18807	0.463579
hsa-miR-550a-5p	0.0282101	0.0778989	0.588116	0.0326341	0.0705309	0.46838	0.0165521	0.0402285	0.0926474	0	1	1
hsa-miR-551a	0.00505048	0.440349	0.848535	0.00613925	0.410878	0.751444	0.0397454	0.000858891	0.00413719	0.132777	0.0156	0.1881
hsa-miR-552-3p	0.0102506	0.281195	0.791573	0.00603645	0.424765	0.758442	0.0509155	0.000413704	0.00231945	0.0212805	0.28905	0.527227
hsa-miR-556-3p	0.00341844	0.497488	0.866322	0.0465727	0.0130392	0.297294	5.86421e-06	0.972332	0.982386	0.0285965	0.20916	0.469144
hsa-miR-556-5p	0.0109934	0.258588	0.786062	0.00161111	0.674754	0.88366	0.0508608	0.000351415	0.00202236	0.0676286	0.09118	0.333514
hsa-miR-5581-3p	0.000828749	0.734897	0.944867	0.0157183	0.144287	0.573925	0.000126147	0.874034	0.920301	3.17014e-06	1	1
hsa-miR-5584-5p	0.0173176	0.113157	0.703767	0.0194502	0.0937633	0.497163	1.00622e-05	0.964401	0.980314	0.0292362	0.18509	0.463579
hsa-miR-5588-5p	0.00752377	0.255551	0.786062	0.00457825	0.372907	0.712482	0.00692351	0.253884	0.396477	2.03014e-09	0.44156	0.61174
hsa-miR-5695	0.0115456	0.20408	0.737152	0.00329712	0.497502	0.808442	0.0126632	0.0996163	0.191398	0.0847679	0.02484	0.203409
hsa-miR-5697	6.4787e-05	0.922165	0.978185	0.000563781	0.773817	0.923719	0.0130221	0.110602	0.208408	0.00616847	0.3731	0.588019
hsa-miR-574-3p	0.000166104	0.8901	0.973379	0.0388915	0.0396588	0.382488	0.020101	0.0284325	0.0699563	0.031118	0.23034	0.484704
hsa-miR-574-5p	0.0149425	0.203918	0.737152	0.00161553	0.691698	0.885995	0.0182281	0.0261962	0.0657501	0.0354211	0.22874	0.484704
hsa-miR-576-3p	0.0387362	0.0362582	0.555511	0.0255058	0.103343	0.509952	0.0529273	0.000193731	0.00126202	0.0569461	0.12928	0.400125
hsa-miR-576-5p	0.0492071	0.00803669	0.431508	0.000450706	0.799568	0.929761	0.0417791	0.00304823	0.0117796	0.0623776	0.0719	0.309561
hsa-miR-579-3p	0.0256427	0.0405275	0.565731	0.0303355	0.0259048	0.361609	0.000306017	0.81016	0.885223	5.83836e-09	1	1
hsa-miR-579-5p	0.0075782	0.348248	0.819479	0.0185135	0.1554	0.577545	0.0016134	0.542045	0.671665	0	0.44126	0.61174
hsa-miR-580-3p	0.00225161	0.526531	0.89131	3.68382e-05	0.93502	0.974774	0.000414343	0.780818	0.867945	0	1	1
hsa-miR-581	0.00745967	0.312997	0.797829	0.000476619	0.800779	0.929761	0.0151514	0.0801679	0.161279	0	1	1
hsa-miR-582-3p	0.000773473	0.768414	0.957954	0.0216437	0.133351	0.556169	0.0149007	0.0461386	0.102464	0.0776403	0.09581	0.341323
hsa-miR-582-5p	0.00226261	0.594976	0.910433	0.0310437	0.0572736	0.430688	0.0595867	1.73446e-05	0.000194487	0.195554	0.00346	0.0946656
hsa-miR-584-5p	0.0251786	0.0718919	0.588116	0.00910444	0.319159	0.677965	0.0601724	3.70708e-07	9.75248e-06	0.265681	0.00034	0.0361543
hsa-miR-589-3p	0.00194807	0.605655	0.917553	0.00275008	0.541558	0.828693	0.00201125	0.521556	0.654085	0.0350552	0.16424	0.437549
hsa-miR-589-5p	0.00409604	0.500839	0.869477	0.011096	0.292137	0.65516	0.0607345	2.06273e-05	0.000217063	0.10224	0.03158	0.218189
hsa-miR-590-3p	0.0192516	0.140552	0.711615	0.020261	0.146234	0.57485	0.00913774	0.137126	0.244894	0	1	1
hsa-miR-597-3p	0.000259799	0.842867	0.96177	0.00158722	0.624651	0.871962	0.000699821	0.713503	0.814752	0.00548304	0.38147	0.593777
hsa-miR-598-3p	0.0074553	0.362055	0.825486	0.0423522	0.0365144	0.38089	6.4037e-06	0.968416	0.980314	0	1	1
hsa-miR-605-3p	0.00100437	0.703783	0.944709	0.000892729	0.71914	0.904545	0.0242889	0.023084	0.0609341	0.0872715	0.03718	0.23542
hsa-miR-607	3.46539e-05	0.943167	0.980435	0.00258874	0.539754	0.828287	0.000302845	0.808323	0.884629	0.000148536	0.43526	0.61174
hsa-miR-6087	0.00439377	0.475813	0.863341	0.00313487	0.559844	0.830536	0.0205118	0.0289578	0.0706505	5.49882e-10	1	1
hsa-miR-610	0.00732618	0.34082	0.819479	0.0030772	0.543784	0.830241	0.00809012	0.179933	0.305395	0.0457527	0.19514	0.465382
hsa-miR-616-3p	0.00158744	0.650059	0.927698	0.00590675	0.387492	0.726819	0.0153401	0.0728166	0.148676	0.0177222	0.30878	0.533469
hsa-miR-618	0.00123934	0.713458	0.944709	0.0183932	0.179306	0.577545	0.109209	1.07349e-08	6.67519e-07	0.0823848	0.07087	0.30902
hsa-miR-624-5p	0.0064241	0.382201	0.831224	0.0109163	0.266301	0.641373	0.0285626	0.0105991	0.0319374	0.0235642	0.25947	0.507079
hsa-miR-625-3p	0.0104726	0.289382	0.791573	0.0218358	0.206167	0.604106	0.0298206	6.3407e-05	0.00054213	0	0.44364	0.61174
hsa-miR-625-5p	0.0170003	0.177397	0.729637	0.0271382	0.106727	0.514095	0.0369023	0.00158555	0.00673951	2.49973e-08	1	1
hsa-miR-627-5p	0.0125657	0.187617	0.737152	0.0024873	0.558782	0.830536	0.000788626	0.686454	0.792934	0.053285	0.06431	0.295222
hsa-miR-628-3p	0.00644732	0.383494	0.831224	0.00220304	0.620878	0.870247	0.00524592	0.275656	0.421809	0	0.44188	0.61174
hsa-miR-628-5p	0.0106361	0.253496	0.784576	0.0375097	0.0360319	0.38089	0.00628391	0.242383	0.384663	0	1	1
hsa-miR-629-3p	0.000268695	0.843807	0.96177	0.081328	0.000648893	0.249386	0.0243687	0.0260427	0.0657501	0.0429487	0.08965	0.331463
hsa-miR-629-5p	0.041837	0.0204576	0.495534	0.00233261	0.592641	0.849825	0.0548324	0.000127866	0.00090165	0.153706	0.00238	0.0895418
hsa-miR-636	0.000946484	0.732135	0.944867	0.0096685	0.282448	0.65516	0.0153759	0.0670457	0.139815	0.0222387	0.28462	0.527227
hsa-miR-641	0.00152071	0.690768	0.944709	0.00458668	0.521704	0.816735	0.00873183	0.0913553	0.179046	0.0638647	0.14752	0.418687
hsa-miR-642a-3p	0.0173383	0.175985	0.729637	0.00421596	0.571726	0.8356	0.00829697	0.0435375	0.0973191	0.0384512	0.21441	0.470995
hsa-miR-643	0.0139522	0.115612	0.704355	0.0101546	0.176876	0.577545	0.00315585	0.442212	0.576139	0	1	1
hsa-miR-6501-5p	0.0102306	0.237825	0.76283	0.00950921	0.260455	0.636255	0.00429824	0.352276	0.497845	0	1	1
hsa-miR-6503-3p	0.0123177	0.233863	0.76283	0.0177499	0.165846	0.577545	0.0298949	0.0070962	0.0227878	0.0386766	0.15996	0.434177
hsa-miR-6503-5p	0.00821995	0.253242	0.784576	1.0456e-06	0.989707	0.992609	0.0256027	0.0265222	0.0662088	0	0.44267	0.61174
hsa-miR-651-5p	0.0299544	0.0666895	0.588116	0.0198045	0.153145	0.577545	0.00263688	0.4213	0.56064	0.00563895	0.39333	0.599193
hsa-miR-6511a-3p	0.00749173	0.342886	0.819479	0.00158026	0.669957	0.88366	0.00586992	0.241243	0.383745	0.0623047	0.08535	0.320879
hsa-miR-6511a-5p	0.0207649	0.0678674	0.588116	0.0210526	0.0660403	0.451715	0.00621559	0.277362	0.423473	0	1	1
hsa-miR-6513-3p	0.00345618	0.479747	0.86344	0.000962358	0.708821	0.89949	0.00364956	0.391621	0.533604	0.0461792	0.08934	0.331463
hsa-miR-6513-5p	0.000220726	0.863138	0.971923	0.0151322	0.15576	0.577545	0.0415715	0.00287978	0.0111919	0.0529713	0.11024	0.367618
hsa-miR-6514-5p	0.00983403	0.227174	0.76283	0.0163238	0.121607	0.545515	0.0169576	0.0689513	0.142622	0	0.44204	0.61174
hsa-miR-6515-5p	0.0229846	0.0728554	0.588116	0.000610101	0.771985	0.923719	0.00137376	0.601752	0.725923	0	1	1
hsa-miR-6516-3p	0.0187069	0.12975	0.704355	0.00436314	0.475185	0.79274	0.00274314	0.440052	0.574419	7.40921e-10	1	1
hsa-miR-6516-5p	0.031885	0.0372494	0.555511	0.00684671	0.338935	0.698288	0.0394332	0.00437098	0.0152538	0.0151207	0.31036	0.533469
hsa-miR-652-3p	0.00516652	0.401474	0.838263	0.00307119	0.523477	0.817484	0.0838091	1.33611e-06	3.15138e-05	0.199759	0.00037	0.0361543
hsa-miR-654-3p	0.00929745	0.300846	0.791573	0.0597801	0.0355768	0.38089	0.0669791	1.23276e-10	4.21604e-08	0.0509253	0.20438	0.46798
hsa-miR-654-5p	0.00135319	0.687389	0.944709	0.0493727	0.0419911	0.387696	0.0470297	1.11032e-07	4.21922e-06	0.167821	0.02228	0.20286
hsa-miR-655-3p	0.0150605	0.206816	0.737152	0.020357	0.16686	0.577545	9.51978e-05	0.870964	0.920301	0.00191431	0.43182	0.61174
hsa-miR-656-3p	0.0633779	0.00952908	0.431508	0.102575	0.00404077	0.295719	0.00567595	0.114117	0.212556	0.0209761	0.33068	0.547664
hsa-miR-658	0.0288819	0.0437394	0.582866	0.0128842	0.178443	0.577545	0.0116195	0.116976	0.215665	0.0759382	0.04222	0.24033
hsa-miR-659-5p	0.000102249	0.903417	0.973379	0.00161923	0.631259	0.872286	0.0111299	0.138989	0.246457	9.18912e-11	1	1
hsa-miR-660-3p	0.0053319	0.442927	0.848535	0.00449139	0.499957	0.808442	0.0313583	0.00505261	0.0171939	0.00305395	0.41774	0.61174
hsa-miR-660-5p	0.0023171	0.607678	0.917553	0.013857	0.22786	0.619541	0.0334276	0.00204831	0.00833504	0.113539	0.02068	0.19646
hsa-miR-664a-3p	0.0931413	0.00110138	0.431508	0.00752304	0.380565	0.719079	0.00292663	0.39604	0.537483	0	1	1
hsa-miR-664a-5p	0.000512283	0.813562	0.96177	0.02178	0.141715	0.572106	8.14155e-06	0.963577	0.980314	2.02772e-10	1	1
hsa-miR-664b-5p	0.000454931	0.813761	0.96177	0.00147398	0.678622	0.88366	0.00112087	0.621321	0.739101	0	1	1
hsa-miR-671-3p	0.00653579	0.365554	0.827316	0.000778106	0.759655	0.918028	0.073204	1.10603e-05	0.000140097	0.138559	0.0042	0.1026
hsa-miR-671-5p	0.00179585	0.638697	0.927698	0.0118458	0.238215	0.619541	0.00518406	0.28907	0.437443	2.67017e-09	1	1
hsa-miR-6721-5p	0.000185559	0.876103	0.973379	0.0151009	0.164495	0.577545	0.0448199	0.000826874	0.00405101	0.141803	0.00377	0.0955067
hsa-miR-6734-5p	0.00371182	0.47877	0.86344	0.000115524	0.90139	0.965448	0.0258406	0.0212777	0.0577537	0.015938	0.29525	0.533414
hsa-miR-6735-5p	0.00825142	0.316832	0.797829	0.0318572	0.0547684	0.430688	0.0102171	0.134052	0.24003	6.92162e-10	1	1
hsa-miR-6741-3p	0.000104911	0.907619	0.973379	3.17772e-05	0.949876	0.974774	0.0397961	0.00130722	0.00584403	0.154879	0.00288	0.0895418
hsa-miR-6741-5p	0.000553601	0.791905	0.96177	0.000441849	0.816042	0.937814	0.0283965	0.0111519	0.0330211	0.0681668	0.06798	0.307936
hsa-miR-6747-3p	0.000163742	0.88744	0.973379	0.000760848	0.764388	0.918878	0.0425909	0.00189313	0.00784788	0.0415269	0.15433	0.429789
hsa-miR-6750-5p	0.00034937	0.807286	0.96177	0.0137395	0.125571	0.549622	0.0439109	0.00369896	0.0136026	0	1	1
hsa-miR-6755-5p	0.000121793	0.883849	0.973379	0.017669	0.0770736	0.474074	0.0127662	0.120225	0.219876	0.0120244	0.29984	0.533414
hsa-miR-6763-5p	0.00529641	0.381288	0.831224	0.00228121	0.564667	0.830536	0.00144447	0.588192	0.713339	0.057828	0.05631	0.279102
hsa-miR-6764-5p	0.0110821	0.160627	0.718353	0.0458029	0.0044263	0.295719	0.00509985	0.328386	0.474875	0	1	1
hsa-miR-6767-5p	0.000237796	0.860299	0.97103	0.00902485	0.285548	0.65516	0.0029568	0.434402	0.570309	0	1	1
hsa-miR-6780a-5p	0.0197335	0.113035	0.703767	0.000973654	0.72838	0.904545	0.000829869	0.6659	0.776885	0.0745179	0.07558	0.309561
hsa-miR-6783-5p	0.00363469	0.421133	0.847694	2.31958e-05	0.948416	0.974774	0.00127041	0.626021	0.7434	0	1	1
hsa-miR-6786-3p	0.00285352	0.516954	0.881787	0.0063779	0.332663	0.691616	0.0097702	0.16522	0.282526	0.0250839	0.22317	0.478521
hsa-miR-6793-5p	0.0228321	0.0649631	0.588116	0.0562314	0.00405401	0.295719	0.000755291	0.702532	0.806262	0	1	1
hsa-miR-6804-5p	0.00379751	0.422973	0.847694	0.000730562	0.722615	0.904545	0.00401896	0.381745	0.524325	0.0261259	0.20662	0.468551
hsa-miR-6805-5p	0.0114021	0.260294	0.786062	0.042439	0.0368618	0.38089	0.00196413	0.486443	0.62192	9.13022e-09	1	1
hsa-miR-6806-3p	0.00102394	0.674205	0.943951	5.55924e-05	0.921595	0.973097	0.00375408	0.401265	0.540632	0	1	1
hsa-miR-6807-5p	0.000668307	0.75504	0.9511	0.00324522	0.494085	0.80803	8.22618e-06	0.96807	0.980314	1.12462e-08	1	1
hsa-miR-6808-3p	0.00213149	0.553913	0.902086	0.0212319	0.0604182	0.435011	1.35668e-05	0.959363	0.980314	0.0303578	0.15689	0.430975
hsa-miR-6809-5p	0.0161716	0.129563	0.704355	0.0219815	0.0773139	0.474074	0.0100049	0.143117	0.25165	0.0918639	0.01705	0.1881
hsa-miR-6813-5p	0.00898101	0.268678	0.790495	0.00804326	0.298845	0.65516	0.0225866	0.0315645	0.0757548	0.0202245	0.29926	0.533414
hsa-miR-6815-5p	0.0027933	0.549903	0.899842	0.00041142	0.821543	0.938825	0.0110988	0.126845	0.229529	5.59649e-10	1	1
hsa-miR-6818-3p	0.012963	0.183836	0.737152	0.0102322	0.243021	0.623528	0.000479241	0.756324	0.850865	2.45331e-10	1	1
hsa-miR-6818-5p	0.000591402	0.748618	0.950827	0.0121511	0.145354	0.574694	0.0269937	0.0235994	0.0618467	0	1	1
hsa-miR-6837-3p	0.000912829	0.712391	0.944709	0.0158744	0.126156	0.549622	0.00262146	0.476324	0.611268	0	1	1
hsa-miR-6837-5p	0.00340564	0.503651	0.872145	0.0228488	0.0878309	0.478576	0.000356918	0.786603	0.870609	0	1	1
hsa-miR-6842-3p	0.00434449	0.457344	0.851747	0.0195317	0.120293	0.545515	0.000300245	0.800536	0.882596	0.0250612	0.27297	0.526256
hsa-miR-6842-5p	0.00342563	0.490983	0.866322	0.00127707	0.674925	0.88366	0.0642247	0.00023593	0.00146948	0.0423309	0.15052	0.423686
hsa-miR-6847-5p	0.00349303	0.490295	0.866322	0.00164476	0.6372	0.874719	0.00303857	0.425883	0.565638	0.0550766	0.07535	0.309561
hsa-miR-6852-5p	0.00117395	0.724096	0.944709	0.0274924	0.104804	0.512042	0.0813787	1.63915e-06	3.73727e-05	0.0318846	0.23558	0.488293
hsa-miR-6855-3p	0.00424438	0.457571	0.851747	0.0052986	0.410818	0.751444	0.0122354	0.0956385	0.186905	0.0932009	0.02018	0.19646
hsa-miR-6855-5p	0.0029174	0.53319	0.891691	0.0063103	0.362295	0.710393	0.00184142	0.52212	0.654085	0.0954679	0.02254	0.20286
hsa-miR-6866-5p	0.00326362	0.493782	0.866322	0.00148193	0.644251	0.877825	0.0195959	0.0451799	0.100661	0.0537668	0.08538	0.320879
hsa-miR-6877-5p	0.000261806	0.841704	0.96177	3.31802e-06	0.981905	0.989647	0.000812248	0.679174	0.787381	0.109857	0.02649	0.207708
hsa-miR-6882-5p	0.0287879	0.0484914	0.586212	0.00149895	0.656556	0.88366	0.00524902	0.302737	0.44724	0	1	1
hsa-miR-6884-5p	0.00622435	0.343192	0.819479	0.000662869	0.757112	0.916574	0.0029096	0.44689	0.581127	0.031996	0.20034	0.467044
hsa-miR-6891-5p	0.00974335	0.300494	0.791573	0.00111858	0.738272	0.904545	0.00034966	0.75374	0.849354	0.0822235	0.06925	0.30902
hsa-miR-7-1-3p	0.00660677	0.349357	0.819479	0.00957518	0.264169	0.64075	0.0673712	5.18701e-05	0.000454861	0.126211	0.01672	0.1881
hsa-miR-7-5p	0.00214859	0.636891	0.927698	0.0162732	0.224025	0.619541	0.0191302	0.0180801	0.0502715	2.70067e-07	1	1
hsa-miR-7113-5p	0.00361522	0.471563	0.863341	0.000931848	0.716351	0.904029	0.00189471	0.542004	0.671665	0.00166853	0.42726	0.61174
hsa-miR-7155-3p	0.00535403	0.342882	0.819479	0.0104417	0.179849	0.577545	0.0208864	0.0418576	0.0951183	0.0652119	0.02531	0.203671
hsa-miR-7155-5p	0.0294594	0.0507455	0.586212	0.0412802	0.0231067	0.353055	0.0100125	0.148458	0.259707	1.80478e-08	1	1
hsa-miR-744-3p	0.00404768	0.444116	0.848535	0.00169055	0.622257	0.870396	0.0126663	0.114259	0.212556	0.00835497	0.36392	0.579603
hsa-miR-744-5p	0.00604074	0.399315	0.838263	0.00351587	0.533239	0.821592	0.0565996	9.15959e-05	0.000696129	0.114205	0.01673	0.1881
hsa-miR-758-3p	0.00876837	0.345669	0.819479	0.0430272	0.0574883	0.430688	0.0146935	0.0223638	0.0595208	0.0116128	0.36812	0.582857
hsa-miR-760	0.0124799	0.241022	0.76283	0.00890931	0.343825	0.704121	0.0252267	0.00888846	0.0272633	0.0618691	0.13081	0.403036
hsa-miR-7641	0.00296923	0.541337	0.897227	0.00904469	0.295749	0.65516	0.0136301	0.0882292	0.173916	0	1	1
hsa-miR-766-3p	0.00355176	0.528953	0.89131	0.00107232	0.738997	0.904545	0.023443	0.015133	0.0433095	0.0362821	0.19093	0.463579
hsa-miR-766-5p	0.016228	0.161459	0.718353	0.00580016	0.41423	0.755555	0.0328563	0.00391493	0.0141683	0.104497	0.02064	0.19646
hsa-miR-769-5p	0.00240934	0.590626	0.910433	0.00308074	0.551665	0.830536	0.0134888	0.0711289	0.145665	0.0824721	0.08304	0.317315
hsa-miR-7704	0.0072335	0.335169	0.818771	0.0131853	0.199222	0.600227	0.000516642	0.7413	0.836715	0.0240888	0.24465	0.495091
hsa-miR-7705	0.00765605	0.262663	0.786062	0.00954293	0.208434	0.604106	0.0256446	0.0262424	0.0657501	0.0194741	0.2415	0.491891
hsa-miR-7706	0.0130828	0.242009	0.76283	0.0298534	0.0972445	0.500115	0.00346445	0.318424	0.463408	0.00304205	0.42429	0.61174
hsa-miR-7845-5p	0.0246435	0.0740206	0.588116	0.0118181	0.224102	0.619541	0.00015925	0.855703	0.913106	4.7988e-06	1	1
hsa-miR-7849-3p	9.35685e-05	0.905289	0.973379	0.00170196	0.609201	0.864411	0.079576	3.88874e-05	0.000361144	0.078399	0.02464	0.203409
hsa-miR-7850-5p	0.020521	0.0924499	0.645263	0.0433017	0.0153821	0.328792	0.0735541	2.12888e-05	0.00022063	0.139536	0.0032	0.0946656
hsa-miR-7854-3p	0.0114899	0.230975	0.76283	0.00258842	0.674991	0.88366	0.000551561	0.496348	0.629873	4.30171e-09	1	1
hsa-miR-7976	0.0039612	0.474973	0.863341	0.00171084	0.642258	0.876855	0.0295554	0.011247	0.0331592	0.0477742	0.12748	0.399983
hsa-miR-8072	0.0210596	0.0534891	0.588116	6.48275e-05	0.913872	0.970634	0.00104508	0.658501	0.772581	0	1	1
hsa-miR-873-3p	0.00834433	0.35339	0.819479	0.0218797	0.161876	0.577545	0.0173863	0.0220056	0.0590267	0.00210613	0.42616	0.61174
hsa-miR-873-5p	0.00886279	0.322229	0.798349	0.00583287	0.494978	0.80803	0.00727877	0.0499437	0.108795	0.116871	0.04392	0.24033
hsa-miR-874-3p	0.0155583	0.183031	0.737152	0.00178308	0.663851	0.88366	0.00177188	0.515954	0.65107	0.0112266	0.35984	0.577771
hsa-miR-877-5p	0.0344317	0.0335431	0.555511	0.0027091	0.560963	0.830536	0.0285192	0.00415837	0.0146615	0.201821	0.00137	0.0669343
hsa-miR-889-3p	0.0314515	0.0641113	0.588116	0.0818053	0.0122297	0.297294	0.0425532	2.2682e-06	4.70136e-05	0.0363032	0.24831	0.499541
hsa-miR-9-3p	0.00743402	0.371681	0.827316	0.00270597	0.608959	0.864411	0.015496	0.0423393	0.0952634	0.0102199	0.38127	0.593777
hsa-miR-9-5p	0.00856199	0.279335	0.791573	7.07459e-05	0.921881	0.973097	0.0159407	0.0588884	0.124705	0.107316	0.00882	0.141254
hsa-miR-92a-1-5p	0.0153006	0.161207	0.718353	0.0181853	0.132737	0.556169	0.00200131	0.516858	0.65107	0.0121567	0.32427	0.541788
hsa-miR-92a-3p	0.00230731	0.623472	0.927698	0.00130006	0.729598	0.904545	2.37485e-08	0.997927	0.999388	0	1	1
hsa-miR-92b-3p	0.000425334	0.830212	0.96177	0.000398611	0.843038	0.94998	0.0116168	0.0815624	0.163603	0.0166093	0.32019	0.540948
hsa-miR-92b-5p	0.0274341	0.0791586	0.588116	0.00362665	0.544999	0.830244	0.0150228	0.0353507	0.0830924	0.108411	0.04387	0.24033
hsa-miR-93-3p	0.00545885	0.404713	0.838263	0.00354471	0.509654	0.813506	0.018358	0.0486961	0.106757	0	1	1
hsa-miR-93-5p	0.000429231	0.821016	0.96177	0.0215739	0.116403	0.545339	0.04685	0.000839341	0.0040717	0.057662	0.10422	0.35629
hsa-miR-933	0.0132993	0.175629	0.729637	0.000819168	0.739241	0.904545	0.0184907	0.0537089	0.115163	0	1	1
hsa-miR-937-3p	0.0270724	0.0365362	0.555511	0.0179241	0.087416	0.478576	0.0267504	0.0231621	0.0609341	0.015306	0.27524	0.527227
hsa-miR-939-5p	0.00809033	0.352024	0.819479	0.0108289	0.306743	0.662436	0.00799848	0.14174	0.249872	0.020633	0.30064	0.533414
hsa-miR-942-3p	0.0129709	0.170136	0.718353	0.0672411	0.00198514	0.271567	0.00288685	0.45271	0.587579	0	1	1
hsa-miR-942-5p	0.00141406	0.696498	0.944709	7.24321e-06	0.978919	0.989647	0.00874817	0.109607	0.207103	0.0756725	0.07053	0.30902
hsa-miR-95-3p	0.0078676	0.355592	0.819479	0.0019244	0.663306	0.88366	0.0773286	4.51119e-06	8.12013e-05	0.0389792	0.18612	0.463579
hsa-miR-96-5p	0.00609122	0.431908	0.848535	0.00536804	0.513399	0.8139	0.022753	0.00275728	0.010777	0.0117433	0.36522	0.579607
hsa-miR-98-3p	0.000144094	0.898328	0.973379	0.000394027	0.838066	0.945936	0.00495951	0.27393	0.421051	0.0264016	0.26797	0.520831
hsa-miR-98-5p	0.0581489	0.0128237	0.431508	0.0162365	0.223783	0.619541	0.00396668	0.275317	0.421809	0.0295487	0.23824	0.490832
hsa-miR-99a-5p	0.000260767	0.864536	0.971923	0.000337785	0.851561	0.953302	0.0571733	0.000149668	0.00103407	0.0282914	0.23941	0.491354
hsa-miR-99b-3p	0.00367006	0.530356	0.89131	0.0225024	0.193386	0.593167	0.00469102	0.11112	0.208807	0.0469297	0.22126	0.477419
hsa-miR-99b-5p	0.0211986	0.0916141	0.645263	1.36197e-06	0.989502	0.992609	0.0531773	4.7844e-05	0.000425004	0.2363	6e-05	0.02052
