# Supplementary material for: The 14q32 maternally imprinted locus is a major source of longitudinally stable circulating microRNAs as measured by small RNA sequencing
Source: Sci Rep. 2019 Oct 31;9:15787. doi: 10.1038/s41598-019-51948-6 (PMC6823392; doi:10.1038/s41598-019-51948-6)
Supplement: Supplementary file 4 — Supplementary Dataset 3 [file 41598_2019_51948_MOESM4_ESM.xlsx]

## Sheet: miR ICCs no confounder full ord
Rank by ICC	miRNA	read count per million (cpm)	Within-subject %CV	Between-subject %CV	ICC
					ICC	95% CI
						lower limit	upper limit
1	hsa-miR-4326	27.5531	21.5685	142.395	0.960572	0.94102	0.973614
2	hsa-miR-4433b-3p	651.591	48.3661	685.401	0.948492	0.921997	0.966352
3	hsa-miR-412-5p	5.81356	32.5689	93.5817	0.861863	0.803961	0.905116
4	hsa-miR-1255a	12.4385	24.4958	58.2882	0.833865	0.761654	0.885334
5	hsa-miR-218-5p	13.3528	36.7758	92.3017	0.829296	0.752474	0.880133
6	hsa-miR-7854-3p	6.96386	25.5876	57.4099	0.817914	0.740935	0.872799
7	hsa-miR-370-3p	267.512	32.7711	74.8808	0.813563	0.732248	0.869375
8	hsa-miR-5189-5p	8.8691	28.3193	61.1245	0.804497	0.717634	0.861427
9	hsa-miR-493-5p	83.4652	34.6914	74.0265	0.793606	0.701978	0.857257
10	hsa-miR-503-5p	41.5205	17.9768	35.4835	0.788522	0.699542	0.854958
11	hsa-miR-100-5p	890.702	27.3836	55.609	0.78842	0.697923	0.850933
12	hsa-miR-382-3p	22.1224	33.0336	68.1261	0.786377	0.691694	0.853473
13	hsa-miR-369-3p	30.1081	34.4591	70.8462	0.783783	0.69509	0.854828
14	hsa-miR-381-3p	103.56	31.9792	64.7278	0.782319	0.689852	0.846519
15	hsa-miR-410-3p	42.1843	31.5198	63.2331	0.780275	0.690656	0.846773
16	hsa-miR-134-5p	378.189	35.7529	67.8721	0.75902	0.657307	0.836807
17	hsa-miR-494-3p	52.1831	33.6101	63.2764	0.758828	0.668867	0.831295
18	hsa-miR-495-3p	119.057	29.2965	53.6734	0.754565	0.66575	0.826495
19	hsa-miR-136-3p	32.0882	38.7649	71.3441	0.746125	0.639363	0.826599
20	hsa-miR-127-3p	79.6769	35.9626	65.5485	0.746118	0.640012	0.825676
21	hsa-miR-329-3p	25.841	34.8852	62.7298	0.742887	0.64034	0.819424
22	hsa-miR-431-5p	12.5442	32.1957	56.8417	0.739495	0.635113	0.82051
23	hsa-miR-323b-3p	131.884	43.4306	79.5344	0.739356	0.62545	0.817041
24	hsa-miR-433-3p	85.6749	38.7157	68.8851	0.735477	0.626154	0.816736
25	hsa-miR-873-5p	8.05934	34.2921	60.0234	0.734575	0.625199	0.811243
26	hsa-miR-196a-5p	2.65181	35.3008	61.3583	0.73124	0.631898	0.814948
27	hsa-miR-493-3p	40.1555	38.5972	65.422	0.719538	0.605397	0.807035
28	hsa-miR-432-5p	103.388	39.4051	66.5533	0.717546	0.600484	0.801743
29	hsa-miR-656-3p	15.0693	38.319	64.4676	0.71726	0.602564	0.801483
30	hsa-miR-889-3p	44.0286	39.3033	66.1758	0.716589	0.607608	0.804431
31	hsa-miR-99b-3p	12.6345	26.3269	42.8474	0.715519	0.600511	0.799765
32	hsa-miR-183-5p	1474.62	20.0721	32.2059	0.714164	0.585495	0.79657
33	hsa-miR-377-3p	8.93182	36.7578	60.5727	0.7115	0.598518	0.794262
34	hsa-miR-1287-5p	12.2707	21.7655	34.4151	0.70746	0.598211	0.795682
35	hsa-miR-1	125.786	43.7595	72.5687	0.707145	0.588725	0.79474
36	hsa-miR-323a-3p	73.2541	37.7525	60.268	0.699294	0.582893	0.782419
37	hsa-miR-224-5p	298.702	41.783	67.0728	0.697755	0.573195	0.783163
38	hsa-miR-136-5p	8.03547	38.1518	59.8092	0.692343	0.571031	0.781033
39	hsa-miR-654-3p	163.53	40.1647	63.109	0.691505	0.586118	0.779848
40	hsa-miR-96-5p	63.7785	23.5877	35.883	0.691065	0.585479	0.779503
41	hsa-miR-379-5p	129.725	40.711	63.8625	0.690451	0.572594	0.785137
42	hsa-miR-382-5p	291.304	42.9349	66.6138	0.684603	0.567398	0.778692
43	hsa-miR-4433-3p	3.55518	38.8483	59.0195	0.680128	0.55483	0.77091
44	hsa-miR-642a-3p	14.0911	38.3704	58.1592	0.679623	0.556926	0.77062
45	hsa-miR-487b-3p	16.6124	35.9069	53.8433	0.677338	0.555847	0.766632
46	hsa-miR-411-5p	79.5803	40.5359	61.2623	0.676868	0.552549	0.768629
47	hsa-miR-3690	4.73534	45.3644	69.0216	0.675527	0.551731	0.766618
48	hsa-miR-654-5p	44.6048	40.2765	59.6527	0.669424	0.546622	0.763467
49	hsa-miR-539-3p	11.9902	42.5282	62.6306	0.665616	0.536236	0.761672
50	hsa-miR-5189-3p	2.99805	35.577	51.098	0.660617	0.53591	0.759992
51	hsa-miR-27b-3p	2637.02	22.1429	30.9629	0.656661	0.532433	0.755652
52	hsa-miR-133a-3p	56.3901	40.5203	58.0253	0.656227	0.523855	0.752251
53	hsa-miR-409-3p	506.711	46.6587	67.2961	0.654755	0.528321	0.757929
54	hsa-miR-625-3p	349.219	25.5602	35.0392	0.64662	0.519478	0.752022
55	hsa-miR-337-3p	4.71873	39.0148	53.8363	0.642387	0.505907	0.744226
56	hsa-miR-1185-1-3p	14.3724	40.8776	56.4595	0.641666	0.520305	0.74133
57	hsa-miR-1294	47.4802	17.3917	23.3606	0.640693	0.518056	0.740492
58	hsa-miR-296-5p	10.313	31.6966	42.5485	0.634778	0.506893	0.737052
59	hsa-miR-125a-3p	93.5264	47.4327	64.2549	0.630063	0.503924	0.734557
60	hsa-miR-4772-5p	14.4428	42.9379	57.737	0.629667	0.498977	0.738928
61	hsa-miR-182-5p	2137.43	24.5674	32.2259	0.627692	0.506208	0.730563
62	hsa-miR-369-5p	25.9111	44.9122	59.6847	0.623819	0.487219	0.731158
63	hsa-miR-150-3p	30.0254	33.8718	43.9594	0.619287	0.484752	0.723759
64	hsa-miR-542-3p	73.6133	39.8786	51.7868	0.616838	0.484107	0.719192
65	hsa-miR-1307-5p	36.5943	29.7399	38.0664	0.614896	0.478746	0.717831
66	hsa-miR-4433b-5p	194.797	43.7025	56.2777	0.611525	0.473445	0.718626
67	hsa-miR-424-5p	49.9448	35.7814	45.2224	0.606993	0.467279	0.71558
68	hsa-miR-181a-3p	35.5489	24.3908	30.3761	0.604316	0.474903	0.713368
69	hsa-miR-3130-3p	7.87547	42.0809	52.8904	0.602052	0.46558	0.708957
70	hsa-miR-487a-3p	1.70686	33.1994	41.3294	0.601313	0.45931	0.708746
71	hsa-miR-203a	503.114	69.4944	89.6083	0.599343	0.460024	0.705005
72	hsa-miR-450b-5p	155.687	39.7411	49.204	0.596531	0.455876	0.710012
73	hsa-miR-376c-3p	4.12798	38.9149	47.9835	0.595055	0.446272	0.707159
74	hsa-miR-4772-3p	7.82554	59.8636	75.2958	0.594549	0.447282	0.707367
75	hsa-miR-208b-3p	2.4494	41.7447	51.5263	0.59445	0.463932	0.707655
76	hsa-miR-409-5p	6.23287	37.8968	46.4497	0.592807	0.452623	0.698308
77	hsa-miR-411-3p	15.9673	45.3384	55.8952	0.592559	0.44991	0.711177
78	hsa-miR-127-5p	3.52188	38.4047	46.8249	0.590321	0.445078	0.70002
79	hsa-miR-181a-5p	4040.72	18.1105	21.7706	0.5893	0.452502	0.701617
80	hsa-miR-376a-3p	3.24372	36.0399	43.4124	0.585732	0.452887	0.692933
81	hsa-miR-181b-5p	406.178	19.6777	23.1318	0.578428	0.441161	0.689828
82	hsa-miR-29a-3p	651.617	28.0684	33.0574	0.577632	0.447744	0.691334
83	hsa-let-7a-5p	59490.7	21.9289	25.6699	0.576039	0.433443	0.69059
84	hsa-miR-1180-3p	248.932	22.134	25.906	0.575926	0.426322	0.692749
85	hsa-let-7e-5p	368.482	29.5881	34.6458	0.574602	0.434445	0.693756
86	hsa-miR-154-5p	1.61937	34.004	39.6592	0.571744	0.425421	0.686575
87	hsa-miR-758-3p	4.7925	38.6694	45.1656	0.571213	0.429971	0.691783
88	hsa-miR-27a-3p	8878.77	34.4804	39.7639	0.566487	0.415177	0.685058
89	hsa-miR-4773	3.10433	40.309	46.1781	0.562148	0.409366	0.678411
90	hsa-miR-424-3p	336.139	27.752	31.6003	0.56195	0.426326	0.675647
91	hsa-let-7d-5p	6795.62	21.301	24.0943	0.559803	0.405901	0.678572
92	hsa-miR-1304-5p	30.5734	19.6662	22.0942	0.556738	0.403158	0.674162
93	hsa-miR-2110	275.434	19.9767	22.3997	0.555768	0.405059	0.671922
94	hsa-miR-452-3p	3.25772	37.4994	42.287	0.555627	0.410539	0.669064
95	hsa-miR-210-3p	26.2629	19.06	21.2202	0.552435	0.403507	0.679613
96	hsa-miR-485-5p	49.4258	51.1736	57.4802	0.551035	0.4014	0.666585
97	hsa-miR-379-3p	4.86665	41.5889	46.4703	0.550683	0.396181	0.673034
98	hsa-let-7a-3p	102.384	25.1121	27.815	0.549263	0.420135	0.665893
99	hsa-miR-29c-3p	47.9819	24.8054	27.4181	0.548306	0.405257	0.667166
100	hsa-miR-206	28.0811	59.2669	66.1419	0.546581	0.396384	0.662854
101	hsa-miR-660-5p	200.052	23.7878	26.1591	0.545973	0.392777	0.66538
102	hsa-miR-504-5p	4.384	37.5277	41.4313	0.545935	0.393266	0.666998
103	hsa-miR-181a-2-3p	118.999	16.5116	18.0972	0.545054	0.389519	0.667441
104	hsa-miR-487a-5p	4.84142	48.982	54.1041	0.544196	0.399223	0.670393
105	hsa-miR-342-3p	78.6662	32.1552	35.0166	0.540339	0.406199	0.660255
106	hsa-let-7f-5p	42698.9	20.0454	21.6901	0.538523	0.388329	0.662719
107	hsa-miR-505-5p	96.9337	24.2924	26.2493	0.537493	0.387236	0.661915
108	hsa-miR-452-5p	16.9366	39.0217	42.3016	0.537349	0.379272	0.653863
109	hsa-miR-30a-5p	713.649	28.8966	31.1625	0.536099	0.381025	0.656424
110	hsa-miR-185-5p	4733.55	28.6873	30.8679	0.535061	0.388601	0.656143
111	hsa-miR-1976	23.2016	25.2006	27.0469	0.534156	0.391908	0.662476
112	hsa-miR-543	238.722	61.1975	66.3305	0.534074	0.39905	0.654973
113	hsa-miR-548l	11.793	20.6874	21.9557	0.529066	0.383825	0.648994
114	hsa-miR-363-5p	10.5745	25.4924	26.9516	0.526899	0.380639	0.650259
115	hsa-miR-196b-5p	30.0719	21.666	22.8686	0.526344	0.386253	0.642717
116	hsa-miR-499a-5p	55.4439	26.0371	27.4578	0.525644	0.379602	0.649158
117	hsa-miR-197-3p	204.333	39.2004	41.3825	0.525126	0.362629	0.650723
118	hsa-miR-139-5p	389.52	33.4176	35.1184	0.523475	0.385525	0.647709
119	hsa-miR-629-5p	1097.86	24.2686	25.4614	0.523267	0.378781	0.643391
120	hsa-miR-501-3p	328.422	22.3794	23.425	0.522243	0.377522	0.648534
121	hsa-miR-146a-5p	7792.13	23.6429	24.7386	0.522006	0.364964	0.64592
122	hsa-miR-576-3p	36.3069	22.9103	23.9011	0.520602	0.378067	0.656772
123	hsa-miR-338-5p	515.802	35.6703	37.1574	0.519193	0.365599	0.638836
124	hsa-miR-1908-5p	52.5999	31.4107	32.6913	0.519025	0.362611	0.6415
125	hsa-miR-199a-5p	406.077	37.5001	38.9972	0.518288	0.372212	0.646663
126	hsa-miR-425-5p	1373.43	15.2896	15.802	0.516282	0.384454	0.63853
127	hsa-miR-92a-3p	36147.1	24.1374	24.9363	0.515808	0.356943	0.64062
128	hsa-miR-873-3p	1.96171	37.3107	38.438	0.513925	0.362253	0.64675
129	hsa-miR-500a-3p	87.6366	24.4728	25.1262	0.512785	0.367005	0.641653
130	hsa-miR-345-5p	82.6812	23.5479	24.0876	0.511021	0.358882	0.63205
131	hsa-miR-1284	14.2866	28.0886	28.5361	0.507606	0.36175	0.631534
132	hsa-miR-200b-3p	22.9593	29.8785	30.2311	0.50562	0.349987	0.637501
133	hsa-miR-337-5p	2.26308	35.0583	35.4049	0.504641	0.344153	0.623897
134	hsa-miR-221-3p	1636.53	23.0238	23.2231	0.504198	0.344189	0.632744
135	hsa-miR-1224-5p	6.37461	32.5577	32.6571	0.50145	0.354923	0.631396
136	hsa-miR-1301-3p	95.3269	23.1056	23.1581	0.501105	0.348602	0.637175
137	hsa-miR-550a-5p	64.9059	24.156	24.2078	0.501042	0.35241	0.621818
138	hsa-miR-625-5p	15.4824	29.0899	29.1502	0.500995	0.338095	0.628728
139	hsa-miR-320b	1035.04	17.3825	17.4048	0.500633	0.342736	0.626422
140	hsa-miR-139-3p	56.6892	42.2681	42.2812	0.500143	0.352089	0.630035
141	hsa-miR-423-5p	35197.7	22.0595	22.0596	0.500002	0.350863	0.628178
142	hsa-let-7i-3p	28.7388	28.3025	28.2531	0.499159	0.342707	0.620637
143	hsa-let-7c-5p	1618.09	21.1741	21.0926	0.498113	0.338797	0.625362
144	hsa-miR-125b-1-3p	1.15346	27.9494	27.7958	0.497346	0.346937	0.620543
145	hsa-miR-1270	2.91504	30.2977	29.9221	0.494027	0.335716	0.621676
146	hsa-miR-9-3p	18.0198	25.8845	25.5218	0.493166	0.341264	0.619237
147	hsa-miR-423-3p	5458.86	19.3957	19.0734	0.49177	0.348073	0.610862
148	hsa-miR-22-3p	21800.7	12.7875	12.5573	0.49099	0.331195	0.619282
149	hsa-miR-2115-5p	13.5439	43.0726	42.1798	0.490356	0.349536	0.619956
150	hsa-miR-361-5p	177.125	25.8924	25.3012	0.488811	0.33682	0.614836
151	hsa-miR-101-3p	9916.77	28.5802	27.9206	0.488764	0.333494	0.621403
152	hsa-miR-548a-3p	4.16594	33.9469	32.9567	0.485961	0.336932	0.617113
153	hsa-miR-3679-5p	7.45938	35.7942	34.6924	0.485253	0.327069	0.614635
154	hsa-miR-450a-5p	127.65	44.2814	42.8537	0.484963	0.325913	0.613204
155	hsa-miR-431-3p	1.76094	36.2081	34.986	0.483822	0.323596	0.613546
156	hsa-miR-502-3p	102.748	22.9547	22.1468	0.48253	0.322785	0.614645
157	hsa-miR-651-5p	61.4773	24.0887	23.2317	0.482379	0.325388	0.607651
158	hsa-miR-584-5p	1188.41	25.9634	25.0092	0.481862	0.307248	0.61385
159	hsa-let-7d-3p	1448.59	33.1928	31.9336	0.481615	0.327335	0.614029
160	hsa-miR-511-3p	1.85789	38.2352	36.7297	0.481188	0.323048	0.606094
161	hsa-miR-1197	1.9	39.5264	37.9311	0.480785	0.326755	0.607941
162	hsa-miR-4668-5p	5.33713	30.1561	28.9667	0.480709	0.32193	0.618193
163	hsa-miR-378a-3p	1205.66	28.2591	27.122	0.480214	0.331846	0.605326
164	hsa-let-7b-5p	39063.1	23.2097	22.1827	0.477943	0.331323	0.612659
165	hsa-miR-145-3p	319.016	27.9552	26.6625	0.477174	0.316598	0.60821
166	hsa-miR-4732-5p	170.795	25.0925	23.8824	0.47601	0.300732	0.60887
167	hsa-miR-10b-3p	17.652	34.1445	32.4356	0.47565	0.311566	0.601468
168	hsa-miR-618	25.9896	48.3041	45.7454	0.475353	0.320192	0.598497
169	hsa-miR-4446-3p	59.8832	37.763	35.8104	0.47509	0.314582	0.60109
170	hsa-miR-377-5p	1.55237	36.1027	34.2314	0.474902	0.326244	0.61602
171	hsa-miR-186-5p	1697.98	20.7899	19.6899	0.473383	0.320377	0.612249
172	hsa-miR-454-3p	44.705	24.5138	23.2036	0.473307	0.318106	0.601491
173	hsa-miR-30c-2-3p	2.07697	28.2747	26.7487	0.473271	0.320173	0.602695
174	hsa-miR-589-5p	134.608	34.3341	32.4324	0.472988	0.325593	0.611507
175	hsa-miR-655-3p	1.65322	35.4184	33.3775	0.471952	0.323374	0.597742
176	hsa-miR-1185-2-3p	1.39774	35.0444	33.006	0.47165	0.321734	0.603863
177	hsa-miR-548o-3p	44.2407	22.4183	21.134	0.471207	0.320383	0.604318
178	hsa-miR-664a-5p	104.933	26.4068	24.8548	0.470691	0.309075	0.602607
179	hsa-miR-10a-3p	14.685	32.8709	30.8054	0.469107	0.319444	0.603572
180	hsa-miR-3615	852.599	31.0463	29.0799	0.468699	0.311124	0.607499
181	hsa-miR-374a-3p	52.4539	24.7244	23.1677	0.468415	0.313818	0.607609
182	hsa-miR-3614-5p	16.576	43.9271	40.9455	0.467655	0.32259	0.599661
183	hsa-miR-2115-3p	15.6659	45.1935	42.0496	0.46696	0.317308	0.602254
184	hsa-miR-484	1912.63	20.7914	19.4265	0.466762	0.313951	0.606021
185	hsa-miR-216b-5p	2.02647	33.4388	31.1659	0.466543	0.329066	0.596334
186	hsa-miR-340-5p	2245.61	25.6465	23.879	0.465393	0.317863	0.591437
187	hsa-miR-3150b-3p	5.82338	41.2426	38.2559	0.465095	0.298629	0.601332
188	hsa-miR-548j-5p	19.6277	30.0378	27.9124	0.464806	0.315808	0.600063
189	hsa-miR-3124-5p	5.56334	24.374	22.6067	0.463422	0.314281	0.602972
190	hsa-miR-144-3p	3697.48	34.9393	32.3346	0.463331	0.313674	0.590078
191	hsa-miR-582-5p	4.94212	46.6423	42.8734	0.461568	0.306841	0.598051
192	hsa-miR-32-5p	250.562	25.9611	23.9694	0.461349	0.310353	0.596836
193	hsa-miR-6891-5p	1.29335	33.6065	30.9779	0.461308	0.309772	0.589748
194	hsa-miR-152-3p	242.583	30.4719	28.0327	0.460033	0.298771	0.58956
195	hsa-miR-4443	183.065	57.2204	51.8844	0.45701	0.295977	0.583673
196	hsa-miR-1228-5p	16.8666	59.9944	54.2701	0.456423	0.310577	0.590262
197	hsa-miR-17-3p	7.03157	30.9742	28.2071	0.455237	0.290821	0.582371
198	hsa-miR-363-3p	1992.79	21.9294	19.9573	0.454009	0.302967	0.586876
199	hsa-miR-641	15.5769	28.9627	26.2794	0.453267	0.288491	0.586545
200	hsa-miR-2355-3p	23.4601	27.5038	24.933	0.45267	0.291021	0.582574
201	hsa-miR-421	83.9403	19.9417	18.0507	0.451211	0.308035	0.586839
202	hsa-miR-20a-5p	1462.16	28.5816	25.8231	0.451175	0.287296	0.589966
203	hsa-miR-19a-3p	154.205	27.0316	24.3323	0.449219	0.29193	0.574743
204	hsa-miR-7706	20.3122	32.4451	29.116	0.448428	0.297827	0.594283
205	hsa-miR-3617-5p	2.01642	38.7329	34.6523	0.447895	0.284827	0.578394
206	hsa-miR-30d-5p	18614.6	21.1861	19.0244	0.447436	0.29355	0.58258
207	hsa-miR-148a-5p	72.4358	29.5326	26.4633	0.447345	0.288237	0.575345
208	hsa-miR-92b-5p	16.7974	33.5091	29.9788	0.447121	0.301988	0.586013
209	hsa-let-7b-3p	49.1944	24.7885	22.1251	0.444883	0.296166	0.573075
210	hsa-miR-551a	4.25262	47.3923	41.9579	0.444544	0.293747	0.579054
211	hsa-miR-371b-5p	7.84108	42.5029	37.6798	0.444275	0.282732	0.577198
212	hsa-miR-582-3p	130.516	59.5503	52.3113	0.443493	0.289417	0.585792
213	hsa-miR-485-3p	8.66464	75.1378	65.4019	0.443066	0.278031	0.578179
214	hsa-miR-574-5p	10.4656	35.41	31.341	0.442331	0.280832	0.586788
215	hsa-miR-1262	4.38541	42.4735	37.4143	0.441321	0.289559	0.591
216	hsa-miR-7-5p	875.671	22.2122	19.6901	0.441285	0.289525	0.590972
217	hsa-miR-4306	6.20022	30.9621	27.3518	0.440747	0.291213	0.580591
218	hsa-miR-27a-5p	112.734	49.9507	43.7944	0.440623	0.287379	0.578213
219	hsa-miR-98-5p	853.559	19.906	17.6192	0.440312	0.282667	0.58195
220	hsa-miR-140-3p	5023.69	26.4384	23.3614	0.440241	0.294272	0.567486
221	hsa-miR-15b-5p	416.89	21.7027	19.19	0.440008	0.296307	0.577129
222	hsa-miR-328-3p	131.042	54.3796	47.4094	0.439031	0.277209	0.585181
223	hsa-miR-222-3p	2348.78	22.3812	19.7132	0.438206	0.276509	0.584477
224	hsa-miR-335-5p	204.227	29.6946	26.0965	0.438094	0.278542	0.572035
225	hsa-miR-199a-3p	943.324	29.0664	25.4928	0.437038	0.284204	0.567257
226	hsa-miR-33a-5p	6.99439	39.5219	34.5017	0.43659	0.275593	0.57323
227	hsa-miR-200a-3p	48.4401	37.5346	32.6853	0.435062	0.281375	0.581891
228	hsa-miR-27b-5p	7.77336	34.3611	29.8666	0.433626	0.272414	0.567648
229	hsa-miR-429	7.9142	32.0232	27.8556	0.433584	0.283234	0.562509
230	hsa-miR-760	14.4852	28.2477	24.6014	0.433568	0.273565	0.57365
231	hsa-miR-335-3p	85.3671	50.0093	43.1315	0.433214	0.270881	0.564655
232	hsa-miR-143-5p	9.56953	38.3938	33.2738	0.432988	0.27902	0.566676
233	hsa-miR-199b-3p	470.774	28.9319	25.1312	0.432419	0.28002	0.566612
234	hsa-let-7f-1-3p	10.5742	21.4969	18.6996	0.432079	0.264719	0.570115
235	hsa-miR-30e-5p	6077.19	20.8068	18.094	0.431855	0.278274	0.575433
236	hsa-miR-21-3p	37.5058	35.5675	30.7023	0.430597	0.271358	0.562209
237	hsa-miR-15a-5p	92.2949	21.0331	18.1914	0.429255	0.275914	0.573765
238	hsa-miR-26b-5p	7481.32	20.78	17.9671	0.429077	0.274755	0.569325
239	hsa-miR-511-5p	31.5262	49.3898	42.1634	0.428448	0.266015	0.560024
240	hsa-miR-142-3p	591.552	30.3942	26.1582	0.428261	0.26774	0.5637
241	hsa-miR-95-3p	13.8924	38.091	32.6649	0.428013	0.271429	0.565608
242	hsa-miR-130b-3p	39.566	21.6001	18.5946	0.42707	0.273388	0.572919
243	hsa-miR-21-5p	47538.5	28.0755	24.1194	0.427026	0.275376	0.56367
244	hsa-miR-548e-3p	39.9222	30.0103	25.7543	0.426847	0.260331	0.568442
245	hsa-miR-99b-5p	679.927	41.9036	35.7555	0.426507	0.273493	0.569956
246	hsa-let-7i-5p	22825.5	16.7635	14.4063	0.425686	0.264818	0.560754
247	hsa-miR-148b-3p	3335.84	19.9414	17.0906	0.424723	0.263053	0.555294
248	hsa-miR-122-5p	24350.4	71.0831	59.0121	0.422167	0.265446	0.566154
249	hsa-miR-3158-3p	111.306	27.0554	23.0148	0.422166	0.261524	0.563396
250	hsa-miR-98-3p	3.13698	35.3659	29.9796	0.422066	0.27409	0.552122
251	hsa-miR-106b-5p	338.597	24.0758	20.4752	0.42158	0.270459	0.552508
252	hsa-miR-4473	4.2608	32.6303	27.6247	0.42091	0.254318	0.562346
253	hsa-miR-19b-3p	468.258	29.8858	25.2947	0.420269	0.253454	0.561754
254	hsa-miR-1292-5p	14.5459	24.5732	20.8053	0.419531	0.261165	0.555583
255	hsa-miR-190b	25.5251	32.288	27.2311	0.419054	0.254816	0.566523
256	hsa-miR-25-5p	39.7875	18.494	15.6677	0.418975	0.267614	0.550243
257	hsa-miR-92b-3p	63.6767	23.7255	20.0666	0.418902	0.257249	0.55837
258	hsa-miR-30a-3p	46.9641	31.01	26.1506	0.418759	0.259928	0.553556
259	hsa-miR-375	335.04	58.8224	48.835	0.418544	0.263504	0.563786
260	hsa-miR-598-3p	28.5666	29.2322	24.6505	0.418409	0.266029	0.556129
261	hsa-miR-939-5p	6.11394	29.3129	24.7119	0.418296	0.266246	0.55606
262	hsa-miR-215-5p	147.83	56.1403	46.6016	0.417705	0.256148	0.554147
263	hsa-miR-126-5p	621.613	31.8984	26.8093	0.417345	0.261791	0.551421
264	hsa-miR-3138	14.0371	33.4549	28.0925	0.417244	0.263513	0.549056
265	hsa-miR-141-3p	8.93276	38.9064	32.5566	0.416818	0.264188	0.552613
266	hsa-miR-1323	0.934629	30.2038	25.3044	0.415517	0.256617	0.554459
267	hsa-miR-193a-5p	562.237	40.9345	34.0948	0.415157	0.250538	0.554972
268	hsa-miR-6805-5p	4.43874	31.8826	26.6144	0.414151	0.25861	0.556131
269	hsa-miR-146b-5p	2064.8	24.0492	20.1038	0.413378	0.248018	0.555039
270	hsa-miR-26b-3p	13.4964	31.0535	25.7885	0.411553	0.24407	0.544023
271	hsa-miR-339-5p	92.6376	40.4139	33.3642	0.410954	0.249441	0.551993
272	hsa-miR-483-5p	78.8583	70.4687	56.7563	0.40919	0.254885	0.54411
273	hsa-miR-10b-5p	2545.97	40.6216	33.3548	0.408525	0.252701	0.55061
274	hsa-miR-34c-5p	3.66876	45.0797	36.91	0.408417	0.252596	0.550505
275	hsa-miR-130a-3p	92.485	22.0696	18.185	0.406212	0.251611	0.541662
276	hsa-miR-550a-3-5p	25.0724	34.6051	28.3586	0.406131	0.246092	0.550499
277	hsa-miR-107	14.187	29.8753	24.5323	0.406032	0.258539	0.54848
278	hsa-miR-942-5p	93.5513	19.0176	15.6757	0.405921	0.241848	0.544953
279	hsa-miR-3143	20.3922	23.622	19.4349	0.405757	0.252941	0.544315
280	hsa-miR-340-3p	104.841	38.1285	31.1619	0.405743	0.251125	0.552774
281	hsa-miR-188-5p	2.30302	31.3154	25.6305	0.404802	0.247326	0.545604
282	hsa-miR-93-5p	1476.54	24.0011	19.6079	0.402483	0.236204	0.545379
283	hsa-miR-3912-3p	16.7215	19.5352	15.9558	0.401648	0.245169	0.54203
284	hsa-miR-142-5p	12041.4	21.3192	17.2878	0.398512	0.245877	0.548384
285	hsa-miR-3200-5p	2.84352	36.2743	29.2124	0.398477	0.248486	0.531963
286	hsa-miR-103a-3p	3563.38	22.7814	18.458	0.398363	0.242353	0.54639
287	hsa-miR-664a-3p	9.62533	37.8396	30.4172	0.398046	0.231146	0.548553
288	hsa-miR-144-5p	1597.59	31.9074	25.7129	0.397712	0.249551	0.542424
289	hsa-miR-877-5p	16.6274	30.3897	24.4483	0.396574	0.238409	0.545517
290	hsa-miR-574-3p	71.3146	39.258	31.4185	0.396414	0.240303	0.532368
291	hsa-miR-1260b	8.48832	37.2854	29.8716	0.396364	0.228075	0.545421
292	hsa-miR-342-5p	263.752	32.7912	26.3282	0.396221	0.246744	0.541157
293	hsa-miR-6735-5p	2.08108	28.2889	22.7374	0.395684	0.23244	0.532331
294	hsa-miR-28-3p	576.84	27.939	22.4293	0.39505	0.233931	0.533394
295	hsa-miR-486-3p	55.9195	34.7672	27.7229	0.393532	0.242564	0.537996
296	hsa-miR-4662a-5p	2.68344	39.5456	31.3982	0.392872	0.232513	0.530075
297	hsa-miR-4685-3p	2.46581	35.1997	27.9027	0.390937	0.218439	0.531267
298	hsa-miR-23a-3p	1692.26	49.5446	38.7648	0.389415	0.222428	0.535622
299	hsa-miR-590-3p	13.2719	32.3939	25.5707	0.388274	0.23343	0.521677
300	hsa-miR-769-5p	67.4332	38.0043	29.8977	0.388235	0.233385	0.521641
301	hsa-miR-106a-5p	57.6378	34.1315	26.9133	0.388229	0.227181	0.53364
302	hsa-miR-140-5p	488.647	35.2347	27.763	0.38819	0.227369	0.537582
303	hsa-miR-22-5p	214.044	19.2544	15.2543	0.387216	0.224222	0.5314
304	hsa-let-7f-2-3p	4.93633	38.8707	30.4152	0.386042	0.222098	0.524946
305	hsa-miR-18a-3p	18.031	29.0867	22.81	0.38444	0.224369	0.532943
306	hsa-miR-223-5p	3646.64	42.3223	32.908	0.384254	0.223024	0.533984
307	hsa-miR-221-5p	53.0089	25.9084	20.3344	0.384101	0.218316	0.529581
308	hsa-miR-3691-5p	2.99377	27.1593	21.2728	0.383434	0.222688	0.528099
309	hsa-miR-660-3p	1.77411	37.403	29.0961	0.382957	0.211038	0.530098
310	hsa-miR-155-5p	227.875	26.3763	20.6303	0.382606	0.221082	0.528973
311	hsa-miR-5010-5p	10.3437	29.7715	23.2002	0.381699	0.209717	0.529109
312	hsa-miR-99a-5p	3003.66	33.5517	26.0391	0.380801	0.226118	0.522631
313	hsa-miR-24-2-5p	150.31	27.6782	21.5378	0.38053	0.218462	0.525998
314	hsa-miR-1278	19.5898	24.5523	19.1181	0.380146	0.222292	0.530952
315	hsa-miR-628-3p	77.1847	24.9038	19.3503	0.379227	0.221283	0.531328
316	hsa-miR-125b-2-3p	5.47369	35.1172	27.0993	0.378645	0.22879	0.520136
317	hsa-miR-331-5p	11.4555	21.8204	16.9317	0.37798	0.214691	0.516404
318	hsa-miR-34a-5p	14.7232	39.2603	30.1329	0.377439	0.207256	0.513086
319	hsa-miR-3120-3p	18.1569	36.0172	27.6864	0.377151	0.208411	0.523236
320	hsa-miR-106a-3p	2.14259	32.56	25.0703	0.376923	0.21485	0.522601
321	hsa-miR-1250-5p	8.85023	44.074	33.656	0.376737	0.230856	0.514437
322	hsa-miR-330-3p	84.7759	32.0751	24.5541	0.37415	0.209865	0.513637
323	hsa-miR-516b-5p	1.37941	37.5586	28.6268	0.373776	0.20565	0.522092
324	hsa-miR-548ay-3p	1.6965	30.0547	22.9465	0.372403	0.217479	0.518471
325	hsa-miR-23a-5p	37.4844	36.891	28.045	0.3724	0.205747	0.504193
326	hsa-miR-365a-3p	4.11667	41.3377	31.288	0.371865	0.21362	0.522346
327	hsa-miR-552-3p	1.00714	30.9642	23.4615	0.369182	0.212939	0.516758
328	hsa-miR-143-3p	7946.42	42.3087	31.7987	0.369068	0.224203	0.510333
329	hsa-miR-365b-3p	4.18782	42.7856	32.0388	0.367598	0.215941	0.50668
330	hsa-miR-7850-5p	4.09416	48.6066	36.1868	0.367172	0.211626	0.509469
331	hsa-miR-5100	1.91066	56.3726	41.6456	0.366919	0.203187	0.502583
332	hsa-miR-3613-5p	86.3196	22.8654	17.2772	0.365952	0.21012	0.518524
333	hsa-miR-320c	253.578	28.0994	21.1648	0.365734	0.212834	0.518999
334	hsa-miR-129-5p	5.26731	36.5638	27.3866	0.365634	0.212327	0.514288
335	hsa-miR-338-3p	3.57162	34.5293	25.8917	0.365506	0.20501	0.517138
336	hsa-miR-150-5p	338.513	57.8158	42.4392	0.364782	0.197016	0.514156
337	hsa-miR-1306-5p	5.09011	34.4342	25.7014	0.363406	0.205951	0.515948
338	hsa-miR-6087	8.88521	43.8007	32.3628	0.362054	0.208069	0.511586
339	hsa-miR-204-5p	3.60099	49.0019	35.9748	0.361233	0.205919	0.51356
340	hsa-miR-29b-3p	88.2653	24.5686	18.3508	0.361064	0.214306	0.500913
341	hsa-miR-374a-5p	297.592	23.6783	17.6912	0.360999	0.190526	0.508715
342	hsa-miR-192-5p	1720.27	26.2244	19.559	0.360798	0.19146	0.511282
343	hsa-miR-6741-3p	2.07332	45.4002	33.3703	0.360363	0.192341	0.509784
344	hsa-miR-4746-5p	12.5869	25.9894	19.3598	0.360182	0.205915	0.505195
345	hsa-miR-339-3p	142.994	24.5184	18.2631	0.359808	0.203756	0.511037
346	hsa-miR-326	26.8291	34.3885	25.4161	0.358993	0.191961	0.506428
347	hsa-miR-874-3p	21.7932	26.9268	19.9869	0.358809	0.187695	0.506772
348	hsa-miR-1307-3p	933.981	31.615	23.382	0.35846	0.199359	0.504198
349	hsa-miR-652-3p	432.021	28.7016	21.1258	0.355492	0.193947	0.496578
350	hsa-miR-199b-5p	82.7148	67.2548	47.6507	0.354147	0.192246	0.496108
351	hsa-miR-214-5p	1.26517	34.0196	24.8189	0.353099	0.200262	0.498355
352	hsa-miR-4659a-3p	10.753	22.8192	16.6929	0.351257	0.197004	0.506787
353	hsa-miR-1306-3p	13.7114	24.1405	17.6264	0.350721	0.180769	0.499018
354	hsa-miR-147b	3.40288	36.2476	26.2193	0.350049	0.184816	0.490577
355	hsa-miR-4533	1.0836	31.3196	22.72	0.349755	0.195032	0.495118
356	hsa-miR-122-3p	1.74215	42.3067	30.3468	0.348549	0.187682	0.489825
357	hsa-miR-23b-3p	194.188	36.7549	26.4742	0.348364	0.185734	0.502171
358	hsa-miR-20b-5p	112.339	34.7879	25.0741	0.348	0.183891	0.495946
359	hsa-miR-191-3p	14.9612	27.1357	19.6514	0.347812	0.195659	0.509351
360	hsa-miR-451a	256280	21.3593	15.5155	0.347778	0.196185	0.49925
361	hsa-miR-145-5p	23.7932	53.1468	37.6482	0.347604	0.185047	0.496835
362	hsa-miR-548k	18.0039	21.4004	15.5385	0.347589	0.192926	0.492973
363	hsa-miR-16-2-3p	5417.34	21.5964	15.6611	0.347067	0.195482	0.49869
364	hsa-miR-30c-5p	1695.01	24.8319	17.9255	0.345791	0.176013	0.497357
365	hsa-miR-3909	12.0419	38.1108	27.2076	0.344941	0.185616	0.491429
366	hsa-miR-18b-3p	2.48675	34.8128	24.9125	0.344852	0.193363	0.487728
367	hsa-miR-330-5p	16.7185	27.2972	19.5702	0.343382	0.178743	0.498524
368	hsa-miR-7976	34.4527	20.5786	14.7851	0.3427	0.173552	0.480451
369	hsa-miR-3934-5p	1.76963	31.3919	22.4061	0.342616	0.193297	0.493226
370	hsa-miR-195-5p	4.49939	33.0835	23.5372	0.341727	0.186809	0.487891
371	hsa-miR-26a-2-3p	3.69654	30.6043	21.8091	0.341672	0.190156	0.494428
372	hsa-miR-532-5p	1724.57	19.1462	13.726	0.341434	0.178658	0.492564
373	hsa-miR-130b-5p	39.1809	87.77	58.6531	0.341081	0.175898	0.488636
374	hsa-miR-24-3p	15761.9	31.9021	22.6716	0.340867	0.176744	0.492547
375	hsa-miR-185-3p	48.5222	24.0261	17.153	0.340677	0.188548	0.481766
376	hsa-miR-30b-5p	161.652	31.957	22.6447	0.339612	0.168505	0.492845
377	hsa-miR-3163	2.69169	37.8759	26.6649	0.338788	0.167481	0.48748
378	hsa-miR-4659b-3p	7.22924	32.0464	22.5926	0.337414	0.183244	0.490727
379	hsa-let-7g-5p	19053.9	22.9337	16.2562	0.337245	0.176874	0.472808
380	hsa-miR-1343-3p	2.17193	40.3876	28.2526	0.336972	0.172594	0.483299
381	hsa-miR-6511a-3p	2.33376	33.4444	23.5051	0.336516	0.182507	0.48357
382	hsa-miR-10a-5p	1606.82	45.8005	31.8177	0.336167	0.174333	0.480561
383	hsa-miR-4525	0.87244	30.5243	21.4359	0.335238	0.166869	0.492091
384	hsa-miR-556-5p	7.2115	38.0668	26.5584	0.334959	0.180654	0.488428
385	hsa-miR-766-5p	19.3515	27.8604	19.5844	0.334875	0.174456	0.488686
386	hsa-miR-3940-3p	2.29297	31.0882	21.7379	0.333538	0.163569	0.481112
387	hsa-miR-1538	1.54541	26.6221	18.6613	0.333298	0.176898	0.485427
388	hsa-miR-181c-3p	15.4116	47.4941	32.7153	0.333284	0.173032	0.474718
389	hsa-miR-6852-5p	31.8733	32.6757	22.7804	0.332763	0.178562	0.489276
390	hsa-miR-17-5p	618.409	27.5346	19.2465	0.33232	0.177089	0.483966
391	hsa-miR-3177-3p	16.2723	23.8571	16.7115	0.332263	0.17726	0.487214
392	hsa-miR-539-5p	1.36675	37.1204	25.6959	0.331242	0.173738	0.487097
393	hsa-miR-1273h-3p	6.18493	29.4704	20.5106	0.331008	0.167165	0.481457
394	hsa-miR-374b-5p	384.222	28.1051	19.5712	0.330843	0.17577	0.478296
395	hsa-miR-766-3p	12.7319	43.3885	29.8065	0.330415	0.175263	0.477917
396	hsa-miR-624-5p	5.90914	33.5022	23.211	0.330337	0.16289	0.483616
397	hsa-miR-191-5p	8200.74	24.1844	16.8383	0.329697	0.16515	0.473016
398	hsa-miR-125a-5p	354.34	62.5232	41.9517	0.329449	0.174287	0.481415
399	hsa-let-7e-3p	1.42308	31.2464	21.6357	0.329347	0.161409	0.47897
400	hsa-miR-4485	2.51278	60.9335	40.706	0.326859	0.156737	0.461237
401	hsa-miR-671-3p	15.2344	39.7454	27.1244	0.326161	0.160459	0.48315
402	hsa-miR-204-3p	7.69873	41.3125	28.1273	0.325779	0.167323	0.466312
403	hsa-miR-30d-3p	8.86533	26.8822	18.4937	0.32523	0.167436	0.475402
404	hsa-miR-1468-5p	6.54652	36.5998	24.8537	0.322856	0.150684	0.476159
405	hsa-miR-28-5p	125.823	34.414	23.4065	0.322741	0.164961	0.476638
406	hsa-miR-3127-5p	2.06073	29.3371	20.0244	0.322576	0.161051	0.461757
407	hsa-miR-135a-5p	2.35889	29.8419	20.3047	0.32138	0.166675	0.470411
408	hsa-miR-125b-5p	262.897	56.8838	37.6769	0.321347	0.161072	0.467688
409	hsa-miR-193b-5p	12.2489	64.0623	41.9851	0.320713	0.143126	0.465712
410	hsa-miR-6842-3p	20.2916	26.7942	18.2149	0.320084	0.16979	0.463947
411	hsa-miR-15b-3p	115.836	127.939	75.7852	0.318836	0.161864	0.461154
412	hsa-miR-30e-3p	510.147	24.291	16.4676	0.318204	0.141007	0.463699
413	hsa-miR-132-3p	40.0155	70.567	45.4501	0.317258	0.152943	0.460797
414	hsa-miR-132-5p	48.2462	69.0993	44.4928	0.31635	0.162776	0.469104
415	hsa-miR-128-3p	2832.05	31.1404	20.9062	0.3161	0.157504	0.464293
416	hsa-miR-454-5p	19.9897	29.251	19.6197	0.315102	0.156404	0.457062
417	hsa-miR-6503-3p	5.48465	41.4588	27.4474	0.314095	0.141922	0.464098
418	hsa-miR-23b-5p	7.94993	35.9295	23.8824	0.313594	0.146167	0.462654
419	hsa-miR-3179	6.03894	28.181	18.8141	0.312796	0.146388	0.462468
420	hsa-miR-628-5p	10.8092	32.4556	21.5765	0.312409	0.154684	0.462665
421	hsa-miR-3688-3p	7.76321	33.9351	22.3894	0.309751	0.139263	0.466764
422	hsa-miR-301b	1.97084	33.8251	22.2866	0.309146	0.155589	0.462112
423	hsa-miR-30c-1-3p	5.10549	29.7328	19.6179	0.308337	0.155792	0.470111
424	hsa-miR-106b-3p	917.167	30.3875	20.0221	0.307971	0.149575	0.466326
425	hsa-miR-4742-3p	4.10731	37.26	24.3341	0.306766	0.144212	0.461791
426	hsa-miR-3611	3.42915	32.2653	21.1523	0.306501	0.146761	0.449492
427	hsa-miR-3176	1.25318	32.1683	20.9908	0.304534	0.145276	0.448994
428	hsa-miR-7-1-3p	9.34062	47.9472	30.7732	0.304227	0.133956	0.461266
429	hsa-miR-548u	1.05352	27.9329	18.1723	0.301893	0.153878	0.453092
430	hsa-miR-6516-3p	2.19705	31.8764	20.5935	0.300305	0.131771	0.458221
431	hsa-miR-146b-3p	5.77389	28.6955	18.5837	0.30025	0.126506	0.460333
432	hsa-miR-3605-3p	5.12694	40.7536	26.033	0.299116	0.129417	0.45867
433	hsa-miR-505-3p	47.4128	25.5745	16.4607	0.296756	0.131102	0.441663
434	hsa-miR-93-3p	13.1161	37.9582	24.105	0.295577	0.141689	0.44454
435	hsa-miR-497-5p	1.65659	38.259	24.2812	0.295452	0.144695	0.436651
436	hsa-miR-181c-5p	8.51931	32.8974	20.9706	0.295188	0.137898	0.449678
437	hsa-miR-7155-5p	1.72166	32.6945	20.8444	0.295176	0.135494	0.448957
438	hsa-miR-4511	2.9409	31.496	20.0444	0.294025	0.138591	0.437218
439	hsa-miR-744-5p	1174.9	29.9627	19.0427	0.292949	0.117195	0.440502
440	hsa-miR-1246	26.6725	59.898	36.7748	0.292651	0.131644	0.445955
441	hsa-miR-3173-5p	3.24669	36.9612	23.2514	0.29137	0.133237	0.441457
442	hsa-miR-320a	12727.4	28.3614	17.9572	0.290893	0.138927	0.440993
443	hsa-miR-29b-2-5p	3.53952	26.9731	17.0247	0.289185	0.121134	0.43306
444	hsa-miR-200c-3p	87.5521	30.1536	18.9246	0.287922	0.129442	0.438117
445	hsa-miR-1291	3.03949	37.003	23.0129	0.286805	0.131341	0.436025
446	hsa-miR-148b-5p	39.3375	26.2263	16.404	0.285297	0.122726	0.434409
447	hsa-miR-658	9.0428	79.2954	46.3355	0.285048	0.123298	0.436363
448	hsa-miR-222-5p	4.77049	64.9488	38.7676	0.284607	0.11951	0.437545
449	hsa-miR-25-3p	17580.5	29.121	18.1017	0.283718	0.125535	0.444794
450	hsa-miR-6813-5p	1.82129	34.5612	21.3444	0.283067	0.123806	0.429488
451	hsa-miR-3182	6.39548	60.5971	36.2486	0.283007	0.127306	0.436776
452	hsa-miR-195-3p	5.14367	39.4954	24.2453	0.282668	0.106878	0.431516
453	hsa-miR-214-3p	4.40353	42.858	26.1295	0.281434	0.113031	0.44058
454	hsa-miR-491-5p	1.2512	34.0215	20.9203	0.281147	0.127341	0.436261
455	hsa-miR-205-5p	6.21005	48.5781	29.3251	0.280258	0.115656	0.432035
456	hsa-miR-361-3p	686.159	24.6993	15.2539	0.279761	0.123198	0.424741
457	hsa-miR-1277-3p	2.65703	37.5962	22.941	0.279513	0.103294	0.428367
458	hsa-miR-32-3p	12.4544	27.3119	16.8151	0.279311	0.120888	0.425694
459	hsa-miR-3135a	1.51467	31.5721	19.3656	0.279262	0.126709	0.444815
460	hsa-miR-6855-3p	0.705457	27.5687	16.9372	0.27855	0.120799	0.435934
461	hsa-miR-455-5p	3.16371	40.0805	24.2979	0.277999	0.121409	0.435189
462	hsa-miR-425-3p	154.257	34.8776	21.245	0.277749	0.128839	0.437682
463	hsa-miR-942-3p	4.06578	27.5347	16.881	0.277712	0.107231	0.435303
464	hsa-miR-3913-5p	11.9233	22.7312	13.9854	0.277709	0.117847	0.423773
465	hsa-miR-3605-5p	21.6685	38.2669	23.1895	0.277085	0.120715	0.431262
466	hsa-miR-7845-5p	1.74559	38.287	23.1997	0.27706	0.120127	0.419942
467	hsa-miR-148a-3p	60998.1	35.539	21.5945	0.277038	0.110766	0.438211
468	hsa-miR-1271-5p	5.42176	35.422	21.4719	0.276055	0.123104	0.428969
469	hsa-miR-5010-3p	4.50097	44.9319	26.8766	0.274979	0.110602	0.425481
470	hsa-miR-6767-5p	2.05834	29.0823	17.6661	0.274582	0.117726	0.436861
471	hsa-miR-30b-3p	7.42543	27.9799	16.9274	0.272626	0.117715	0.422747
472	hsa-miR-301a-5p	13.3069	27.1266	16.4024	0.272146	0.113967	0.430258
473	hsa-miR-579-5p	2.78088	31.9088	19.1915	0.271684	0.112164	0.426988
474	hsa-miR-217	2.13493	40.1959	23.8701	0.270066	0.112432	0.421415
475	hsa-miR-4660	0.805494	29.3161	17.5551	0.269081	0.111268	0.411202
476	hsa-miR-671-5p	2.69278	36.4549	21.6308	0.26819	0.111396	0.407764
477	hsa-miR-3653	4.78749	64.9634	36.9726	0.266815	0.112581	0.427903
478	hsa-miR-3140-3p	3.79568	30.6925	18.2351	0.266513	0.108276	0.42729
479	hsa-let-7g-3p	1.38521	30.464	18.0616	0.26563	0.109161	0.405204
480	hsa-miR-323a-5p	1.02283	36.9037	21.6892	0.264726	0.114192	0.419264
481	hsa-miR-3200-3p	1.62082	40.304	23.5941	0.264655	0.114148	0.418636
482	hsa-miR-6855-5p	3.6647	31.5805	18.624	0.263983	0.111447	0.419276
483	hsa-miR-4665-5p	3.58308	41.3577	24.1326	0.263892	0.100718	0.410553
484	hsa-miR-92a-1-5p	6.86764	30.2648	17.8201	0.262919	0.110784	0.425986
485	hsa-miR-6747-3p	1.95894	48.0715	27.697	0.262277	0.100228	0.423989
486	hsa-miR-4497	2.79906	44.379	25.6905	0.262274	0.105147	0.416538
487	hsa-miR-7641	1.47156	37.9453	22.1169	0.262007	0.088289	0.410636
488	hsa-miR-223-3p	3068.16	77.766	42.7366	0.261815	0.097405	0.406571
489	hsa-miR-151a-3p	2720.89	33.6594	19.627	0.260458	0.0896241	0.405139
490	hsa-miR-1277-5p	5.74486	40.5159	23.3734	0.259236	0.1106	0.413015
491	hsa-miR-1249	1.91805	39.6901	22.9045	0.258999	0.0958021	0.405147
492	hsa-miR-6837-5p	1.17636	30.2951	17.6328	0.25854	0.0953644	0.404738
493	hsa-miR-29c-5p	8.9057	29.4602	17.1273	0.257822	0.102651	0.411153
494	hsa-miR-556-3p	1.26628	35.315	20.3206	0.256106	0.0992214	0.417399
495	hsa-miR-26a-5p	36218.1	23.8983	13.8882	0.255934	0.0961519	0.409171
496	hsa-miR-629-3p	1.77852	34.4238	19.7642	0.254936	0.105012	0.406723
497	hsa-miR-6809-5p	1.80691	35.2332	20.157	0.253927	0.0984605	0.397649
498	hsa-miR-378d	1.66296	32.5682	18.642	0.253101	0.0900256	0.408007
499	hsa-miR-3682-3p	1.70261	30.6025	17.4833	0.251682	0.100022	0.40253
500	hsa-miR-7704	4.12944	40.4244	22.8336	0.251376	0.0920186	0.404756
501	hsa-miR-4470	1.19128	31.6445	17.9749	0.249923	0.0850648	0.400645
502	hsa-miR-6866-5p	8.77449	25.8727	14.7682	0.249803	0.0911567	0.393079
503	hsa-miR-18a-5p	36.0758	28.8045	16.3807	0.249363	0.0907501	0.392665
504	hsa-miR-200b-5p	2.27761	39.206	22.021	0.248787	0.0913567	0.413711
505	hsa-miR-6721-5p	5.53466	38.2059	21.4191	0.24768	0.0895914	0.387455
506	hsa-miR-378c	16.3093	32.2129	18.1555	0.247261	0.0932345	0.397723
507	hsa-miR-126-3p	16875.2	34.1302	19.0862	0.245127	0.0790291	0.393146
508	hsa-miR-616-3p	0.915173	31.1743	17.417	0.243692	0.0820622	0.398954
509	hsa-miR-24-1-5p	7.32954	29.4078	16.4367	0.243225	0.0841233	0.399193
510	hsa-miR-194-5p	425.672	24.2784	13.6122	0.242749	0.0692048	0.396903
511	hsa-miR-5187-5p	2.98989	35.8643	19.7755	0.240722	0.0727649	0.385144
512	hsa-miR-9-5p	20.0386	45.4052	24.7253	0.240447	0.0809128	0.388733
513	hsa-miR-610	4.62209	27.8766	15.4673	0.240067	0.0855614	0.391479
514	hsa-miR-4755-3p	3.41142	45.4664	24.7045	0.239702	0.0851709	0.391162
515	hsa-miR-3928-3p	4.44349	34.3838	18.8984	0.23899	0.0742927	0.389254
516	hsa-miR-636	2.97911	31.1052	17.112	0.238101	0.0867766	0.402275
517	hsa-miR-1296-5p	3.58477	43.2996	23.3183	0.235547	0.0750685	0.394759
518	hsa-miR-6513-5p	1.73996	32.7535	17.8375	0.235101	0.0825806	0.389249
519	hsa-miR-16-5p	6071.34	27.6874	15.1449	0.234904	0.0755661	0.389307
520	hsa-miR-6780a-5p	2.74102	31.431	17.1116	0.234502	0.0776138	0.380677
521	hsa-miR-589-3p	1.16461	28.8577	15.7496	0.23449	0.0853703	0.392229
522	hsa-miR-26a-1-3p	1.21369	31.028	16.7979	0.232382	0.0855386	0.388268
523	hsa-miR-486-5p	450.684	65.1615	33.4297	0.230387	0.0793661	0.383942
524	hsa-miR-18b-5p	1.42997	35.1162	18.8055	0.2301	0.0801636	0.388185
525	hsa-miR-4659b-5p	1.7518	31.0693	16.6767	0.229395	0.0767489	0.385103
526	hsa-miR-6793-5p	1.59703	34.056	18.2167	0.229289	0.0704368	0.383507
527	hsa-miR-4435	2.52054	37.093	19.7287	0.228516	0.0724454	0.371278
528	hsa-miR-212-5p	5.83826	52.6806	27.355	0.227579	0.0808496	0.372559
529	hsa-miR-514a-3p	0.904268	31.6171	16.8575	0.227263	0.0653664	0.378984
530	hsa-miR-374b-3p	2.60938	33.6673	17.9023	0.227084	0.061182	0.374575
531	hsa-miR-181d-5p	90.8279	27.9874	14.9513	0.226699	0.0663406	0.389627
532	hsa-miR-627-5p	2.83228	33.9903	17.9925	0.225648	0.0539201	0.378667
533	hsa-miR-3120-5p	3.05063	41.4121	21.709	0.225373	0.0599063	0.372776
534	hsa-miR-6882-5p	1.39203	34.8203	18.3923	0.225229	0.0765496	0.383616
535	hsa-miR-4516	2.96626	36.7186	19.2986	0.224274	0.0787765	0.379084
536	hsa-miR-4661-5p	1.47936	29.1665	15.4285	0.223689	0.067861	0.364409
537	hsa-miR-933	2.60534	33.9798	17.8403	0.222841	0.0678574	0.373023
538	hsa-miR-6877-5p	3.96565	29.9136	15.6677	0.220559	0.0647351	0.361393
539	hsa-miR-4738-3p	1.70181	35.8633	18.6613	0.220529	0.0747975	0.378474
540	hsa-miR-378a-5p	21.1648	34.1023	17.773	0.220382	0.0598899	0.385898
541	hsa-miR-3918	1.01584	28.9315	15.1229	0.219546	0.0687284	0.381225
542	hsa-miR-324-5p	10.4511	38.7378	19.9899	0.218897	0.0500153	0.383129
543	hsa-miR-3065-5p	1.04434	34.8484	18.0645	0.218853	0.0630505	0.359745
544	hsa-miR-4676-3p	3.62656	38.7781	19.9485	0.217871	0.0572689	0.36972
545	hsa-miR-4677-3p	6.40015	28.5645	14.8553	0.217707	0.0598607	0.375147
546	hsa-miR-664b-5p	3.77176	27.9654	14.4842	0.216136	0.0555484	0.360594
547	hsa-miR-194-3p	1.09526	34.1182	17.5437	0.215869	0.0563398	0.371864
548	hsa-miR-4690-3p	2.09337	31.6747	16.3025	0.215284	0.0557392	0.371343
549	hsa-miR-3187-3p	4.86468	39.5895	20.1602	0.214837	0.0661603	0.368779
550	hsa-miR-2355-5p	2.02173	35.7236	18.2478	0.214281	0.0548017	0.36649
551	hsa-miR-501-5p	2.43427	31.5326	16.1088	0.212759	0.0540796	0.36539
552	hsa-miR-4724-5p	1.52007	37.4592	18.9073	0.211042	0.0396996	0.368646
553	hsa-miR-331-3p	3.52285	32.5105	16.39	0.208761	0.0525959	0.353304
554	hsa-miR-101-5p	2.42274	35.0571	17.449	0.205559	0.0484707	0.360033
555	hsa-miR-3922-3p	1.92795	32.5209	16.1923	0.204732	0.0482672	0.362696
556	hsa-miR-200a-5p	1.4514	32.565	16.0962	0.202408	0.0398411	0.364486
557	hsa-miR-4646-5p	1.634	32.781	16.1891	0.202213	0.0537872	0.34813
558	hsa-miR-5581-3p	0.92771	29.059	14.3632	0.201213	0.048853	0.357913
559	hsa-miR-550a-3p	2.74644	42.5404	20.6693	0.200964	0.0379242	0.35478
560	hsa-miR-6847-5p	1.08859	31.2474	15.3306	0.199588	0.0512551	0.356326
561	hsa-miR-6815-5p	6.37813	34.2259	16.7334	0.199553	0.0498492	0.359944
562	hsa-miR-6514-5p	1.58944	28.5213	14.0215	0.199327	0.0526239	0.354501
563	hsa-miR-1254	3.16603	27.582	13.5277	0.198285	0.0489314	0.351578
564	hsa-miR-548ac	2.3448	31.5446	15.3978	0.198087	0.0425786	0.353398
565	hsa-miR-3656	1.838	36.0497	17.2973	0.194385	0.0394181	0.35353
566	hsa-miR-4637	0.951954	29.1431	14.0306	0.192994	0.03646	0.356706
567	hsa-miR-4667-5p	1.17764	28.0764	13.4549	0.19124	0.0433691	0.34766
568	hsa-miR-500b-5p	0.816623	27.2027	13.0454	0.191188	0.0373662	0.336334
569	hsa-miR-4639-5p	1.29926	32.9396	15.5908	0.189068	0.0358569	0.342688
570	hsa-miR-548ar-3p	1.53503	33.9143	15.9682	0.187832	0.0275234	0.329903
571	hsa-miR-532-3p	20.2383	31.1819	14.7215	0.187698	0.0301361	0.343444
572	hsa-miR-6763-5p	1.17269	32.5818	15.3124	0.186802	0.0374697	0.347769
573	hsa-miR-4677-5p	0.901109	31.6182	14.8716	0.186714	0.0411789	0.3395
574	hsa-miR-4747-5p	1.21655	32.2065	15.1122	0.186201	0.0400165	0.356431
575	hsa-miR-3198	2.4181	39.0997	18.1708	0.185895	0.0402746	0.342494
576	hsa-miR-6741-5p	4.35405	32.2142	15.0867	0.185626	0.0222288	0.331386
577	hsa-miR-744-3p	3.02724	34.8219	16.2132	0.184813	0.0389364	0.337851
578	hsa-miR-3613-3p	2.07179	37.1176	17.1984	0.184233	0.0340735	0.34506
579	hsa-miR-576-5p	32.6391	31.5928	14.7014	0.183512	0.0234834	0.334026
580	hsa-miR-6734-5p	2.94431	31.4504	14.5465	0.18167	0.0148615	0.339061
581	hsa-miR-183-3p	1.56588	35.1548	16.1332	0.180671	0.0277748	0.333323
582	hsa-miR-4489	1.68184	31.2584	14.3167	0.178739	0.0268538	0.33238
583	hsa-miR-5584-5p	1.04108	34.1736	15.2369	0.17204	0.016799	0.31846
584	hsa-miR-6515-5p	4.03772	32.0303	14.2408	0.170516	0.0292201	0.31665
585	hsa-miR-190a-5p	9.50073	35.8436	15.8171	0.169738	0.0257128	0.327366
586	hsa-miR-324-3p	9.46954	27.8221	12.3721	0.169261	0.00851016	0.320866
587	hsa-miR-6837-3p	2.13729	34.5434	15.2024	0.168531	0.0146306	0.321293
588	hsa-miR-4647	1.01054	30.9543	13.6256	0.16739	0.0211866	0.322405
589	hsa-miR-5009-5p	2.62692	32.0197	14.0179	0.166232	0.0112383	0.309306
590	hsa-miR-6818-3p	1.65161	38.9305	16.879	0.166019	0.0125917	0.328578
591	hsa-miR-6842-5p	4.29666	36.3289	15.7989	0.165886	0.0196904	0.3205
592	hsa-miR-6501-5p	2.31335	37.0466	15.9437	0.163309	0.0207986	0.318957
593	hsa-miR-4488	1.81553	37.4562	15.9665	0.160892	0.00514279	0.325872
594	hsa-miR-3202	1.35317	33.2723	14.2203	0.160141	0.00821436	0.3204
595	hsa-miR-184	6.83329	79.3838	31.1529	0.159337	0.0118134	0.308206
596	hsa-miR-4286	1.2258	39.8728	16.818	0.158986	0.00692224	0.315503
597	hsa-miR-605-3p	2.48721	43.629	18.1918	0.157435	0.0160678	0.326894
598	hsa-miR-29b-1-5p	1.17459	41.3562	17.2804	0.157087	0.00482138	0.309439
599	hsa-miR-5001-3p	1.47486	33.6839	14.2023	0.156697	0.0142356	0.312723
600	hsa-miR-1273h-5p	1.32912	29.2366	12.3849	0.156538	9.9418e-15	0.314883
601	hsa-miR-320e	1.92414	35.8768	15.0598	0.156275	0.00447721	0.312135
602	hsa-miR-5695	7.19442	33.2235	13.6993	0.150802	0.0076184	0.31455
603	hsa-miR-378e	1.47862	33.69	13.8669	0.150499	6.96703e-15	0.28649
604	hsa-miR-4755-5p	3.93394	39.1777	15.9222	0.149175	7.22081e-15	0.305054
605	hsa-miR-6516-5p	3.92857	37.9165	15.4305	0.149065	0.00692623	0.306217
606	hsa-miR-6513-3p	2.75246	38.0873	15.3453	0.146626	0.00120013	0.297136
607	hsa-miR-483-3p	1.31159	46.1045	18.0177	0.14219	0.00267593	0.291647
608	hsa-miR-5697	2.07692	29.8618	11.8959	0.141269	1.66995e-15	0.296326
609	hsa-miR-7155-3p	1.67584	29.2312	11.6153	0.140485	5.80605e-15	0.289399
610	hsa-miR-6807-5p	0.785821	28.3718	11.2556	0.139866	6.40254e-15	0.304177
611	hsa-miR-4742-5p	2.42983	36.2857	14.1732	0.138522	7.04848e-16	0.291278
612	hsa-miR-1255b-5p	1.66259	26.6192	10.5182	0.13846	3.17895e-17	0.308998
613	hsa-miR-3064-5p	4.91687	29.0224	11.4298	0.1383	8.38498e-16	0.286419
614	hsa-miR-3128	1.11368	32.3955	12.3185	0.131124	2.51625e-15	0.286054
615	hsa-miR-362-5p	6.08598	29.9508	11.3549	0.129773	3.58647e-15	0.276471
616	hsa-miR-579-3p	0.805845	28.4154	10.537	0.124497	0	0.271795
617	hsa-miR-3199	2.38296	28.6283	10.4574	0.121321	0	0.285147
618	hsa-miR-1288-3p	1.51911	33.3776	12.0716	0.120466	2.5775e-18	0.265275
619	hsa-miR-581	2.67957	29.47	10.6924	0.120104	1.15564e-19	0.276786
620	hsa-miR-193b-3p	2.10696	43.036	15.2499	0.119174	7.53812e-18	0.275708
621	hsa-miR-3150a-5p	1.11901	39.9568	14.0479	0.116555	9.52244e-19	0.255314
622	hsa-miR-4775	1.38883	29.3071	10.3718	0.11493	0	0.265927
623	hsa-miR-128-1-5p	1.17978	36.0659	12.6278	0.114554	2.24099e-18	0.269066
624	hsa-miR-597-3p	1.17218	33.0378	11.4443	0.111591	2.20169e-20	0.264855
625	hsa-miR-6503-5p	0.869291	32.5597	11.274	0.111385	1.75484e-19	0.256328
626	hsa-miR-3180-3p	0.988923	31.7722	10.8939	0.109271	0	0.264332
627	hsa-miR-548n	1.15262	32.5872	10.9908	0.106324	5.99801e-21	0.257152
628	hsa-miR-4532	13.9717	143.417	37.6775	0.106186	2.52566e-19	0.272174
629	hsa-miR-500a-5p	0.830871	29.2818	9.73961	0.102952	0	0.250535
630	hsa-miR-4743-5p	0.767337	28.6898	9.43288	0.100715	0	0.251114
631	hsa-miR-20a-3p	1.20601	31.3212	10.1727	0.0991077	0	0.258698
632	hsa-miR-4676-5p	1.97059	34.6254	11.1275	0.0980259	1.58735e-20	0.243265
633	hsa-miR-4796-3p	1.01479	33.0825	10.6498	0.0979523	0	0.26219
634	hsa-miR-7849-3p	2.05729	42.5019	13.4755	0.0977764	0	0.253584
635	hsa-miR-151a-5p	0.986015	34.4815	11.0377	0.0973018	0	0.261265
636	hsa-miR-4504	4.86534	36.65	11.6794	0.0970636	0	0.258859
637	hsa-miR-219a-1-3p	2.42359	32.2273	10.2472	0.0956059	0	0.245504
638	hsa-miR-659-5p	3.87863	32.6078	10.3543	0.0954632	0	0.24425
639	hsa-miR-6786-3p	1.25184	35.242	10.9824	0.0928955	0	0.258239
640	hsa-miR-3121-3p	1.74967	32.0288	10.0182	0.0927724	0	0.24127
641	hsa-miR-3191-3p	1.14747	34.3914	10.5586	0.0902275	0	0.23571
642	hsa-miR-4657	1.40294	38.2374	11.3615	0.0859133	0	0.236346
643	hsa-miR-2277-5p	1.67059	37.8776	11.26	0.0859024	0	0.226245
644	hsa-miR-500b-3p	1.73714	30.7779	9.19354	0.085083	0	0.239583
645	hsa-miR-6884-5p	2.51805	34.1638	10.13	0.0846532	0	0.238985
646	hsa-miR-6511a-5p	1.06572	30.5861	9.06514	0.083841	0	0.253122
647	hsa-miR-4638-5p	1.27058	32.7864	9.00969	0.0733737	0	0.227563
648	hsa-miR-4672	1.25045	35.7898	9.20967	0.0654868	0	0.227215
649	hsa-miR-607	3.11418	31.6437	8.19104	0.0654824	0	0.203283
650	hsa-miR-5588-5p	1.14815	33.6583	8.67689	0.0653262	0	0.20492
651	hsa-miR-7705	0.930891	30.5339	7.8372	0.0642797	0	0.213913
652	hsa-miR-7113-5p	1.01033	31.9718	8.1355	0.0634782	0	0.216351
653	hsa-miR-3157-3p	1.976	32.4406	8.19839	0.0627466	0	0.224187
654	hsa-miR-365b-5p	1.02394	32.9729	8.27779	0.0620597	0	0.201826
655	hsa-miR-3192-5p	0.664268	28.2518	6.95737	0.0591624	0	0.209031
656	hsa-miR-6764-5p	2.06005	33.568	7.84208	0.0543029	0	0.203393
657	hsa-miR-197-5p	1.9704	33.109	7.36406	0.0494239	0	0.20007
658	hsa-miR-1273c	1.15859	27.2319	5.7905	0.0447007	0	0.194891
659	hsa-miR-4753-5p	0.976592	36.1289	7.34141	0.0419732	0	0.191412
660	hsa-miR-6806-3p	2.0125	36.4981	7.22346	0.0399531	0	0.192679
661	hsa-miR-3164	1.86339	32.0265	6.3744	0.0398734	0	0.19216
662	hsa-miR-4781-3p	2.07903	32.0528	5.78864	0.0330748	0	0.185405
663	hsa-miR-6818-5p	1.41183	33.6635	5.96435	0.03202	0	0.183107
664	hsa-miR-6808-3p	0.751843	32.2743	5.60126	0.0306445	0	0.165799
665	hsa-miR-4645-3p	1.93417	39.9515	6.28051	0.0258957	0	0.170818
666	hsa-miR-937-3p	1.33949	37.4221	5.20918	0.0202571	0	0.160085
667	hsa-miR-6750-5p	1.62301	34.7921	3.55273	0.0109187	0	0.163369
668	hsa-miR-4521	0.948259	33.2247	2.17241	0.00448581	0	0.148001
669	hsa-miR-4762-3p	1.10188	29.3209	1.41905	0.00243539	0	0.143994
670	hsa-miR-3174	1.19252	35.3439	0.376041	0.000120115	0	0.145985
671	hsa-miR-6804-5p	1.11247	30.2951	1.76313e-05	3.53498e-13	0	0.141045
672	hsa-miR-3678-5p	0.742845	31.3185	0	1.09948e-15	3.95814e-16	4.39793e-15
673	hsa-miR-643	1.14292	31.665	0	2.18127e-17	2.18127e-17	3.14103e-17
674	hsa-miR-320d	0.778876	31.7684	0	2.94982e-18	2.94982e-18	2.94982e-18
675	hsa-miR-580-3p	1.31566	35.7253	0	6.41669e-21	6.41669e-21	6.41669e-21
676	hsa-miR-301a-3p	2.06419	38.9834	0	0	0	0.150352
677	hsa-miR-3146	0.825717	33.1611	0	0	0	0.149904
678	hsa-miR-3190-3p	0.834063	30.0963	0	0	0	0.149459
679	hsa-miR-3939	1.804	36.8399	0	0	0	0.144171
680	hsa-miR-4750-5p	0.927349	33.193	0	0	0	0.142372
681	hsa-miR-548t-5p	1.24675	34.0826	0	0	0	0.147887
682	hsa-miR-6755-5p	0.812158	28.9299	0	0	0	0.136637
683	hsa-miR-6783-5p	0.770443	30.7367	0	0	0	0.152026
684	hsa-miR-8072	0.810969	31.6283	0	0	0	0.140318
